# Supplementary material for: HMGA1 induces FGF19 to drive pancreatic carcinogenesis and stroma formation
Source: J Clin Invest. 2023 Mar 15;133(6):e151601. doi: 10.1172/JCI151601 (PMC10014113; doi:10.1172/JCI151601)
Supplement: Supplemental table 1 [file jci-133-151601-s117.xls]

## Sheet: GSA Hallmarks
paths	pval	fdr	N	genes
HALLMARK_E2F_TARGETS	0	0	199	AURKA, CENPE, MAD2L1, TMPO, TOP2A, BIRC5, CCNB2, HMGB2, SMC4, MKI67, CDC20, PLK1, KIF2C, DLGAP5, HMMR, CDKN3, NCAPD2, MRE11A, KIF4A, CDCA3, CBX5, RFC1, DEPDC1, PTTG1, HMGB3, RAD21, HMGA1, PSIP1, SHMT1, PNN, MXD3, CIT
HALLMARK_G2M_CHECKPOINT	0	0	197	AURKA, TOP2A, CCNB2, CENPA, BIRC5, CDC20, PLK1, TTK, PRC1, NDC80, KIF11, NUSAP1, KIF2C, MKI67, TPX2, SMC4, BUB1, CENPF, CENPE, UBE2C, PTTG1, KIF4A, MAD2L1, NEK2, HMMR, CDKN3, WHSC1, HMGB3, RAD21, INCENP, KIF20B, TOP1, TMPO, CASC5, TROAP, NUP50, RPS6KA5, FOXN3, HMGA1, PBK, SMARCC1, ODF2
HALLMARK_MITOTIC_SPINDLE	0	0	200	KIF11, CKAP5, KIF2C, TTK, BIRC5, KIF4A, PLK1, NEK2, TOP2A, PRC1, ARHGAP27, INCENP, CENPF, KIF20B, CENPE, CDC42EP4, WASL, TIAM1, SHROOM1, DLGAP5, SEPT9, TPX2, RALBP1, RHOF, ECT2, AURKA, NUSAP1, PCNT, CCNB2, PIF1, NDC80, SMC4, BUB1, RFC1, VCL, RAPGEF5
HALLMARK_ADIPOGENESIS	0	4e-05	196	PPARG, LIPE, ACAA2, ETFB, HADH, SORBS1, ACADS, SCP2, PHYH, SLC25A1, PEMT, SUCLG1, PFKL, AGPAT3, SSPN, CAT, RTN3
HALLMARK_BILE_ACID_METABOLISM	6e-05	0.00059	112	SCP2, HSD17B4, PNPLA8, PHYH, CAT, ACSL5, RXRA, NUDT12, LIPE, TFCP2L1
HALLMARK_ESTROGEN_RESPONSE_LATE	0.00011	0.00088	198	SLC9A3R1, NRIP1, KRT19, TIAM1, TSPAN13, EMP2, JAK2, ITPK1, LSR, KRT13, ETFB, AFF1, KIF20A, CDC20, UNC13B, SNX10, TOP2A, CKB, ST6GALNAC2
HALLMARK_OXIDATIVE_PHOSPHORYLATION	0.00082	0.00583	199	ATP5C1, SUCLG1, ETFA, ABCB7, ACAA2, ETFB, CYB5A, MRPS30, TOMM70A, PHYH
HALLMARK_MYC_TARGETS_V1	0.00207	0.01293	199	CANX, SSB, TOMM70A, SMARCC1, RSL1D1, MRPS18B, MAD2L1, HDGF, CDC20
HALLMARK_SPERMATOGENESIS	0.00738	0.04098	134	KIF2C, AURKA, CCNB2, CDKN3, NEK2, GMCL1, TTK, BUB1
HALLMARK_PEROXISOME	0.01336	0.0668	103	HSD17B4, SCP2, ACSL5, CAT, SMARCC1, CRABP2, TOP2A
HALLMARK_FATTY_ACID_METABOLISM	0.01933	0.08785	156	ACAA2, HADH, SUCLG1, ACADS, HSD17B4, CBR1, ACSL5, HSDL2, SUCLG2
HALLMARK_XENOBIOTIC_METABOLISM	0.04034	0.1681	199	CYB5A, SLC6A12, CAT, CNDP2, SPINT2, TNFRSF1A, CBR1, ABCC3, PEMT
HALLMARK_NOTCH_SIGNALING	0.05161	0.1985	32	APH1A, FZD5
HALLMARK_DNA_REPAIR	0.07639	0.27066	143	ERCC4, POLD4, ELL, VPS37B, CANT1
HALLMARK_MTORC1_SIGNALING	0.0812	0.27066	199	HK2, AURKA, SLC9A3R1, AK4, CANX, PLK1, BUB1, SKAP2, PFKL
HALLMARK_PROTEIN_SECRETION	0.13984	0.437	95	ATP7A, TSPAN8, KRT18, AP1G1, STX12, SSPN
HALLMARK_PI3K_AKT_MTOR_SIGNALING	0.15429	0.45381	105	TIAM1, ATF1, TNFRSF1A
HALLMARK_CHOLESTEROL_HOMEOSTASIS	0.31601	0.87129	72	GUSB, PPARG, ALCAM
HALLMARK_HEME_METABOLISM	0.33109	0.87129	197	SELENBP1, XK, KAT2B, HDGF, TOP1, GAPVD1, CAT, CTSB, ALDH1L1, NCOA4
HALLMARK_ESTROGEN_RESPONSE_EARLY	0.35029	0.87572	199	SLC9A3R1, NRIP1, KRT19, ITPK1, TMEM164, KRT18, CELSR1, TIAM1, JAK2, AFF1, CANT1, KRT13
HALLMARK_REACTIVE_OXIGEN_SPECIES_PATHWAY	0.51898	1	47	CAT
HALLMARK_INTERFERON_ALPHA_RESPONSE	0.63476	1	94	OAS1, SP110, LY6E, PSME2
HALLMARK_KRAS_SIGNALING_DN	0.69299	1	194	GPRC5C, SLC6A14, KRT13, MSH5, TFCP2L1, IGFBP2
HALLMARK_MYC_TARGETS_V2	0.7193	1	58	HK2, PLK1
HALLMARK_ANDROGEN_RESPONSE	0.73884	1	100	KRT19, GPD1L, NCOA4
HALLMARK_PANCREAS_BETA_CELLS	0.88529	1	40	PAX6, FOXO1
HALLMARK_UNFOLDED_PROTEIN_RESPONSE	0.89681	1	112	EIF2AK3, TTC37
HALLMARK_GLYCOLYSIS	0.92649	1	199	HK2, GUSB, AK4, HS2ST1, CHST6, HMMR, KIF20A, AURKA, CENPA, CYB5A, CAPN5, BPNT1, DEPDC1
HALLMARK_MYOGENESIS	0.93998	1	200	TNNI2, LDB3, SSPN, GJA5, SORBS1, CKB, ITGB1, CFD, ITGB4
HALLMARK_APOPTOSIS	0.94368	1	160	CASP3, TIMP3, GPX1, KRT18, HMGB2, TOP2A
HALLMARK_IL2_STAT5_SIGNALING	0.95395	1	199	HK2, PHLDA1, TIAM1, NFKBIZ, CASP3, SNX9, ALCAM, AHNAK, COCH
HALLMARK_UV_RESPONSE_UP	0.98069	1	156	CASP3, IGFBP2, SLC6A12
HALLMARK_APICAL_SURFACE	0.98221	1	44
HALLMARK_COAGULATION	0.98407	1	135	CTSB, APOC1, CAPN5, HTRA1, MMP15, DUSP6, S100A13, CFD, TIMP3
HALLMARK_INTERFERON_GAMMA_RESPONSE	0.98594	1	198	SP110, LY6E, ITGB7, JAK2, PSME2, SSPN, CASP3, APOL6
HALLMARK_APICAL_JUNCTION	0.98819	1	198	VCL, VASP, ITGB1, HADH, ITGB4, MPP5, FLNC, RHOF, SKAP2, WASL
HALLMARK_COMPLEMENT	0.99078	1	195	MMP15, CTSB, DUSP6, APOC1, JAK2, CASP3, ADRA2B, S100A13
HALLMARK_WNT_BETA_CATENIN_SIGNALING	0.99161	1	42	TCF7, NUMB
HALLMARK_TGF_BETA_SIGNALING	0.99311	1	54
HALLMARK_IL6_JAK_STAT3_SIGNALING	0.99471	1	87	TNFRSF1A
HALLMARK_ANGIOGENESIS	0.99502	1	36
HALLMARK_ALLOGRAFT_REJECTION	0.99767	1	200	JAK2, GALNT1
HALLMARK_P53_PATHWAY	0.99846	1	199	ITGB4, PITPNC1, RXRA
HALLMARK_KRAS_SIGNALING_UP	0.99898	1	196	DUSP6, TFPI, TSPAN1, ADAM8, GALNT3, TRIB2, TSPAN13, MTMR10, EVI5
HALLMARK_INFLAMMATORY_RESPONSE	0.99926	1	199	HRH1, IRAK2, GPR183, LY6E, FZD5
HALLMARK_HEDGEHOG_SIGNALING	0.99991	1	36	CELSR1
HALLMARK_UV_RESPONSE_DN	0.99994	1	144	NFIB, TFPI, SIPA1L1, PPARG, RXRA, SPOP, DDAH1
HALLMARK_HYPOXIA	0.99999	1	198	PFKL, HK2, AK4, ATP7A, LXN, SLC25A1, SELENBP1
HALLMARK_TNFA_SIGNALING_VIA_NFKB	1	1	199	PHLDA1, GPR183
HALLMARK_EPITHELIAL_MESENCHYMAL_TRANSITION	1	1	198	TIMP3, ITGB1, HTRA1, SNTB1, IGFBP2

## Sheet: GSA C2 - Regulated by HMGA1
paths	pval	fdr	N	genes
NUYTTEN_EZH2_TARGETS_DN	0	0	970	PTTG1, PITX1, CDC20, MDFIC, FAM204A, SLC45A3, SPAST, DDAH1, NCAPD2, BIRC5, PBK, ETFB, NARG2, CENPA, SYNE2, ATPAF1, BUB1, KCTD3, SBNO1, KNTC1, CEP44, PPARG, ASRGL1, NFIB, ACYP1, BFAR, HYLS1, CENPE, HAUS4, SGPL1, TFAM, CDK5RAP2, AURKA, RASSF2, HJURP, SPC24, NUF2, MBTPS1, APOC1, CDCA3, VPS37B, FAM107B, NDC80, PLK1, TRPT1, RPS6KA5, TGOLN2, MAGEF1, ODF2, CCNA2, MUC5AC, PAK2, NEIL3, CENPF, NEK2, SMC4, …
DUTERTRE_ESTRADIOL_RESPONSE_24HR_UP	0	0	314	KRT13, TMEM164, KCNK5, TK1, SPC24, PBK, KNTC1, SPAG5, FANCD2, MKI67, FOXM1, UBE2C, BIRC5, CEP55, BUB1B, DEGS2, TOP2A, ARHGAP11A, PRC1, CIT, TACC3, CDCA2, RACGAP1, CASC5, GGH, PRR11, C21orf58, KIF4A, PLK1, KIF11, ATAD5, DLGAP5, KIFC1, CCNA2, TMEM194A, NUSAP1, SKP2, ASPM, KIF2C, FREM2, CCDC34, GTSE1, CCNB2, TTK, LMNB1, GAS2L3, NRIP1, TMPO, INCENP, LYPD6, BUB1, NCAPD2, CBX5, SLC9A3R1, TROAP, FAM83D,…
GOBERT_OLIGODENDROCYTE_DIFFERENTIATION_UP	0	0	551	CCDC34, GAS2L3, MIS18BP1, PRR11, TROAP, ASPM, HMMR, FANCD2, TOP2A, SPAG5, PLK1, TMEM194A, CDCA7L, CENPF, MXD3, PSRC1, PIF1, PTTG1, KIF4A, KIF20A, NUP210, UBE2C, SHMT1, NUSAP1, NUCKS1, XRCC1, INCENP, HAUS6, MAD2L1, CKAP2L, RACGAP1, HJURP, NCAPD2, CDCA3, KIF2C, DLGAP5, ARHGAP11A, CIT, CCNA2, CENPA, PRC1, CEP55, CCDC18, HYLS1, MKI67, TTK, TPX2, BUB1B, EME1, CEP152, BIRC5, NDC80, FAM64A, HMGB2, CCNB1…
PUJANA_BRCA2_PCC_NETWORK	0	0	411	PEX1, CHEK2, TOP2A, TMF1, TBCD, ABCB7, RBBP4, AURKA, CDC25C, C10orf12, ARHGAP19, PAK2, TMPO, CKAP5, TTK, CCNB1, SMC4, CCNA2, SYCP2, CDC20, CENPF, FOXM1, PNN, HMMR, CENPA, DHFR, NDC80, MKI67, HLTF, KIFC1, CDKN3, TCF7, KIF20B, TOP1, SNRPA, TROAP, GTSE1, SPAG5, DBF4, NFYA, BUB1, MAD2L1, KIF14, HMGB2, PSIP1, TPX2, LIG4, DLGAP5, SKP2, PIKFYVE, KIF2C, LMNB1, PTTG1, CCNB2, KIF11, CENPE, ACYP1, RAD21, KN…
ROSTY_CERVICAL_CANCER_PROLIFERATION_CLUSTER	0	0	138	AURKA, ECT2, FOXM1, KIF15, TMPO, BIRC5, TOP2A, NUSAP1, RPA3, TTK, RACGAP1, CCNA2, DBF4, CDC20, HMGA1, MKI67, CENPF, CCNB2, TPX2, KIF20B, CDCA8, TACC3, KIF11, KIF4A, LMNB1, BUB1B, GGH, BUB1, PLK1, CENPE, PRC1, CENPA, NEK2, NDC80, KIF20A, HSPB11, TK1, OIP5, DHFR, CDCA3, DLGAP5, HMMR, SMC4, PBK, CCNB1, PTTG1, GTSE1, SPAG5, KIF2C, HJURP, MAD2L1, KIF14, CEP55, UBE2C, ASPM, HMGB2, KIFC1
MARSON_BOUND_BY_E2F4_UNSTIMULATED	0	0	702	CKAP2L, TMEM194A, CDCA3, BUB1B, MNS1, KIF2C, ECT2, CIT, ASPM, MRE11A, LMBRD2, SYNGR4, RDM1, NDC80, HMMR, C18orf54, HMGB3, KIF11, KCTD9, NEIL3, CHEK2, C21orf58, KIF20A, SGOL1, CNOT6, MAD2L1, PRR11, PBK, UBE2C, CDK5RAP2, AURKA, RPS6KA5, TPX2, DHFR, MAP3K7, CCNB2, PRC1, INCENP, PITPNM1, SPC24, CASC5, CENPA, CDCA2, NCAPD2, NARG2, MXD3, FAM72A, CENPE, CCDC34, PTMA, SKP2, CDC25C, CCNA2, SHMT1, SPICE1, …
KOBAYASHI_EGFR_SIGNALING_24HR_DN	0	0	245	DUSP6, DHFR, FAM64A, GTSE1, ECT2, PRC1, CDCA3, NEK2, PHLDA1, TMPO, TOP2A, DEPDC1, KIF2C, MAD2L1, PNN, CDKN3, BUB1, CCNB1, HJURP, KIF4A, CENPA, KIF11, RACGAP1, NUSAP1, SMC4, CEP55, AURKA, BIRC5, CCNA2, MKI67, CCND1, TMEM194A, HMGB2, HMMR, KIF15, KIF14, DBF4, CDC20, SPAG5, LMNB1, TTK, CDCA8, BUB1B, NDC80, PSRC1, PLK1, ASPM, PBK, UBE2C, TPX2, SLCO4A1, TK1, DLGAP5, GPSM2
SOTIRIOU_BREAST_CANCER_GRADE_1_VS_3_UP	0	0	146	TACC3, CCNB1, NDC80, BIRC5, CDC20, AURKA, NEK2, CCNA2, TOMM70A, NUSAP1, OIP5, KIFC1, KIF14, KIF20A, SPAG5, FOXM1, HJURP, MKI67, KIF2C, TPX2, KIF15, HMMR, PLK1, BUB1B, HMGB3, RACGAP1, CCNB2, CEP55, ECT2, CDCA8, PRC1, ASPM, TTK, TMPO, CENPF, TROAP, KIF4A, DLGAP5, CENPA, CENPE, CDCA3, CDKN3, PTTG1, LMNB1, KIF11, FAM64A, GTSE1, BUB1, MAD2L1, UBE2C, TOP2A
PUJANA_XPRSS_INT_NETWORK	0	0	166	CNTRL, CDKN2C, KIFC1, ACYP1, KIF20B, SKP2, DHFR, MKI67, PNN, CENPA, TOP1, CCNA2, SMC4, HMMR, NDC80, ABCB7, KNTC1, LMNB1, TMPO, TOP2A, MRE11A, CHEK2, HMGB2, CDC20, AURKA, PSIP1, SNRPA, RAD21, TMEM194A, FOXM1, NCAPD2, UBE2C, WHSC1, RBBP4, MAD2L1, GTSE1
CHANG_CYCLING_GENES	0	0	143	MAD2L1, CASP3, CKAP2, PBK, PRR11, BUB1, CCNA2, NUF2, BIRC5, TACC3, CKAP2L, CDCA8, LMNB1, SPAG5, CDC25C, POC1A, DHFR, NUSAP1, HJURP, UBE2C, HMMR, NCAPD2, BUB1B, TOP2A, FAM64A, FAM83D, CENPA, FAM72B, CENPF, AURKA, CCNB2, GTSE1, DLGAP5, FOXM1, DIAPH3, DEPDC1, KIF20B, PSRC1, SMC4, PTTG1, TPX2, CDKN3, GAS2L3, KIFC1, PLK1
ZHANG_TLX_TARGETS_60HR_DN	0	0	265	DBF4, HMMR, EME1, LMNB1, ERI1, SGOL1, CCNB2, AK4, INCENP, TTK, KIF2C, ECT2, SPAG5, RFC1, FAM64A, CEP55, HAUS6, PBK, NCAPD2, NUF2, TK1, CENPF, CDCA7L, HMGB1, SMC4, CCNA2, SHMT1, PLK1, BUB1, DHFR, CBX5, TOP2A, NUCKS1, MKI67, MRE11A, TACC3, RACGAP1, HK2, BIRC5, HJURP, KIF11, TMPO, HMGB2, SASS6, SKP2, BUB1B
ZHOU_CELL_CYCLE_GENES_IN_IR_RESPONSE_24HR	0	0	120	CKAP2, TOP2A, NEK2, PTTG1, LMNB1, ASPM, TTK, RACGAP1, BORA, MAD2L1, CDC20, HMGB2, CENPA, CCNB1, ODF2, SPAG5, CDCA8, KIF20A, POC1A, CEP55, DEPDC1, CCNB2, UBE2C, KNTC1, DLGAP5, FAM64A, NUF2, CCNA2, CDKN3, CENPF, KIFC1, NEIL3, HMMR, BUB1, HMGB3, NUSAP1, BIRC5, PRC1, KIF11, LXN
LINDGREN_BLADDER_CANCER_CLUSTER_3_UP	0	0	315	ZNF148, RTN3, HLTF, TMPO, PEPD, DBF4, HMGB2, CCNB1, CDKN2C, GNB3, CPD, RBBP4, ING1, DDAH1, RPA3, CDCA8, FAM83D, MNS1, SLFN11, TACC3, MLLT4, CKAP2, NEK2, PLK1, RASL11B, GGH, SLFN13, CCNB2, POC1A, KIF2C, DLGAP5, RBBP7, KIF4A, BUB1, CENPF, SUCLG1, PRC1, PTTG1, GMCL1, TOP2A, GLO1, RASSF2, CENPA, CENPE, TMEM194A, ITPR1, KIF11, RACGAP1, UBE2C, MAD2L1, KIFC1, SAE1, SHMT1, DEPDC1, CEP55, AURKA, TK1, RHPN…
ZHANG_TLX_TARGETS_36HR_DN	0	0	183	TOP2A, HAUS6, FMR1, PSIP1, SASS6, TPX2, CNTLN, CKAP5, SPAG5, ZNF808, CCNA2, PRC1, BUB1, THOC2, MIS18BP1, CENPF, RFC1, HMMR, DEPDC1, INCENP, KIF11, TTK, CEP55, SMC4, CENPE, MKI67, PPIG, NUSAP1, SHMT1, ZNF148, SGOL1, TMPO
BLUM_RESPONSE_TO_SALIRASIB_DN	0	0	338	UBE2C, DHFR, TTK, NEK2, NRIP1, PBK, SKP2, CCNB2, INCENP, CKB, PTTG1, AURKA, NPEPPS, HMGB1, TMPO, TLE2, KIF20B, HMGB3, MED14, NDC80, KIF15, RBBP7, SPAG5, BUB1B, TOP2A, ZNF443, MRE11A, PLK1, SLC9A3R1, CRABP2, CENPF, PRC1, GALNT1, NUP50, CYB5A, CCNA2, MAD2L1, COCH, CDKN2C, BUB1, HLTF, SEPT9, NUSAP1, KIF4A, KIF20A, CARHSP1, TK1, MKI67, KIF2C, TROAP, HMMR, TACC3, SMC4, RPA3, PTMA, CDC25C, CDC20, CDKN3…
CROONQUIST_IL6_DEPRIVATION_DN	0	0	98	TTK, OIP5, CCNA2, MAD2L1, BUB1, KIF14, MKI67, KIFC1, PTTG1, AURKA, LMNB1, HMGA1, BUB1B, FOXM1, KNTC1, KIF11, UBE2C, SMC4, TOP2A, TK1, GGH, CENPE, TPX2, DHFR, HMMR, PLK1, CCNB1, SKP2, CCNB2, HMGB2, SPAG5, CDC20, KIF2C, CENPA, CDKN3
BENPORATH_CYCLING_GENES	0	0	629	KIF14, UBE2C, CENPE, NEK2, MBD4, PRC1, TOP2A, CCNA2, GATA2, CFD, PANK2, MRPS18B, TSKU, FOXM1, ARHGAP11A, FAM64A, GTSE1, PBK, NUSAP1, DHFR, RCCD1, PTTG1, AURKA, NUF2, CHEK2, HMMR, CDC20, GPSM2, MAD2L1, PIF1, BORA, FAM83D, KIFC1, ACYP1, TPX2, TTK, CENPA, HJURP, KAT2B, ECT2, CDCA8, MKI67, KIF2C, DLGAP5, CCNB2, BUB1, NCAPD2, BUB1B, BIVM, FANCD2, KIF11, KIF20B, CKAP2, PLK1, TACC3, ITPR1, BIRC5, MIS18B…
MISSIAGLIA_REGULATED_BY_METHYLATION_DN	0	0	117	CENPE, PRC1, RPA3, SNRPA, HMGB2, DLGAP5, CDKN2C, LMNB1, FOXM1, KIFC1, KNTC1, CDC25C, DHFR, TK1, KIF14, PSIP1, UBE2C, HMGB1, SMC4, SHMT1, CCNA2, MECOM, NEK2, CDKN3, ITGB4, MKI67, BUB1B, CENPF, ARHGAP19, HMGB3, NUSAP1, AURKA, TMPO
TOYOTA_TARGETS_OF_MIR34B_AND_MIR34C	0	0	427	TNFRSF21, DHFR, KIF2C, CENPF, KIF15, CENPA, ZMYND8, GTSE1, SPC24, ARHGAP19, TNPO3, CKAP2L, SREK1IP1, ATAD5, KRIT1, KIF4A, PCBD2, HYLS1, MSL1, HAUS6, KIF11, MNS1, MRE11A, ZNF488, CASKIN2, RBBP4, NUP210, CENPE, APH1A, ARHGAP11A, NEK2, BFAR, BORA, RBM17, LY6E, CEP152, SKP2, MSH5, RAB3IP, PLK1, LMNB1, CANT1, PTP4A2, KIF20B, FANCD2, GPSM2, BUB1B, C18orf54, CCNB1, PSRC1, NUSAP1, DBF4B, MIS18BP1, CCNA2,…
ZHOU_CELL_CYCLE_GENES_IN_IR_RESPONSE_6HR	0	0	80	HMGB3, POC1A, CCNA2, LMNB1, CENPA, KIF11, RACGAP1, KIFC1, FAM64A, TTK, MAD2L1, KIF20A, KNTC1, NEK2, DLGAP5, NUSAP1, HMGB2, CEP55, CDCA8
GRAHAM_CML_DIVIDING_VS_NORMAL_QUIESCENT_UP	0	0	178	CDC20, AURKA, RACGAP1, TOP2A, CCNB1, TK1, OIP5, BUB1, KIF20A, UBE2C, DLGAP5, TPX2, KIF15, CCNA2, BUB1B, KIF11, CENPA, CENPF, NUSAP1, CDKN3, DHFR, KIF4A, MAD2L1, SPAG5, XK, PBK, CCNB2, GGH, CEP55, TTK, HMMR, NDC80, ARHGAP19, COTL1, RPA3, NEK2, KIF2C, PRC1, ASPM, BIRC5, ECT2
REACTOME_CELL_CYCLE_MITOTIC	0	0	306	KIF20A, CDKN2C, NDC80, CENPA, DBF4, KIF2C, CNTRL, UBE2C, SPC24, SGOL2, SGOL1, DHFR, DYNC1I2, LIN9, BIRC5, INCENP, MAD2L1, NEK2, PCNT, PLK1, CDCA8, PPP2R5D, CDK5RAP2, CASC5, PSME2, POLD4, RAD21, RBBP4, CCND1, RPA3, SKP2, AURKA, BUB1, BUB1B, NUF2, CCNA2, CCNB1, CCNB2, PTTG1, KNTC1, CKAP5, CDC20, CDC25C
ZHANG_TLX_TARGETS_UP	0	0	87	KIF11, INCENP, CEP55, MKI67, SHMT1, TTK, SGOL1, HMMR, RFC1, TMPO, CENPF, CCNA2, SMC4, BUB1, TOP2A, SASS6, SPAG5, HAUS6
KONG_E2F3_TARGETS	0	0	95	NCAPD2, KIF20A, TK1, CENPF, CDC20, LMNB1, NUP50, KIF11, UBE2C, SKP2, TACC3, CCNB1, TOP2A, NUF2, KIF2C, PSIP1, DLGAP5, TPX2, BUB1B, HMGB2, RACGAP1, NUSAP1, DEPDC1, AURKA, CDCA3, PBK, HMMR, MKI67, PRC1, BUB1, INCENP, CCNA2, PLK1
PUJANA_BRCA_CENTERED_NETWORK	0	0	117	ABCB7, CCNA2, NCAPD2, RAD21, AURKA, HMGB2, TMPO, KIFC1, LMNB1, SNRPA, MAD2L1, HMMR, TOP2A, CDC20, MRE11A, UBE2C, TOP1, SMC4, PSIP1, NDC80, DHFR, TMEM194A, SKP2, RBBP4, CHEK2
CROONQUIST_NRAS_SIGNALING_DN	0	0	72	HMGA1, TPX2, TK1, CCNB2, SPAG5, NDC80, CDC25C, AURKA, CCNB1, CENPA, PLK1, PTTG1, CDKN3, KIF2C, UBE2C, CCNA2, FOXM1, BUB1B, OIP5, TOP2A, CHEK2, KIF11, HMGB2, LMNB1, CDC20, SMC4, MKI67
MARKEY_RB1_ACUTE_LOF_DN	0	0	219	CENPA, BIRC5, DLGAP5, TK1, CBX5, KIF4A, SASS6, BUB1, MIS18BP1, AURKA, PLK1, OTUD4, SET, RFC1, CCNB1, HMGB3, HMGB2, RAD21, CCNA2, CKAP2, ETFB, RACGAP1, PSIP1, KIF20A, SAE1, TMPO, ECT2, NUSAP1, PTMA, CCNB2, BANF1, CDKN3, CDCA7L, FAM64A, MKI67, NUCKS1, KIF11, CDCA3, KIF2C, MAD2L1, CDC25C, PRC1, RBBP4, NEK2, MRE11A
KANG_DOXORUBICIN_RESISTANCE_UP	0	0	53	PLK1, WHSC1, TOP2A, CDKN3, TMEM194A, PBK, CDCA8, MKI67, BIRC5, AURKA, CENPA, CDC20, BUB1B, MAD2L1, HMGB2, FOXM1, OIP5, HMMR, ASPM, HJURP, TK1, KIF4A, BUB1, NUSAP1, PRC1, TPX2, LMNB1
SHEDDEN_LUNG_CANCER_POOR_SURVIVAL_A6	0	0	436	HMGB2, KIF11, GPSM2, BUB1, WHSC1, TMEM194A, TPX2, BUB1B, GTSE1, ELOVL4, PSRC1, BIRC5, CBX5, LMNB1, KNTC1, CCNB1, CCNA2, RACGAP1, HMGA1, TK1, UBE2C, KIF2C, PBK, NEK2, ASPM, NEIL3, CEP55, TOP2A, PTTG1, KIF14, NUP210, NUSAP1, NAB1, TTK, TACC3, TWF1, HK2, CDCA3, DBF4, CENPF, NDC80, CDKN3, GGH, PITX1, CKAP2, AURKA, FAM64A, CENPA, CCNB2, NCAPD2, CARHSP1, SPAG5, CENPE, MKI67, CDCA8, CDC20, CDC25C, DEPDC…
HOFFMANN_LARGE_TO_SMALL_PRE_BII_LYMPHOCYTE_UP	0	0	161	CCNB1, RACGAP1, CBX5, NEK2, SGOL1, MIS18BP1, TOP2A, DBF4, CENPA, NUCKS1, KIF2C, TTK, ACY1, CDCA3, NUSAP1, CKAP5, AURKA, SMC4, INCENP, CIT, KIF20A, CCNB2, CDKN3, HMGB2, PRC1, CCNA2, ECT2, CASP3, BUB1, UBE2C, ITGB7, CDKN2C, CDC20, CENPE, HMGB3, TK1, CDC25C, MKI67, TMPO, HMMR, KIF4A, DLGAP5, HAUS6
GRAHAM_NORMAL_QUIESCENT_VS_NORMAL_DIVIDING_DN	0	0	87	KIF2C, GGH, CDC20, NDC80, OIP5, TOP2A, MAD2L1, KIF11, XK, BUB1B, CEP55, CCNB2, CDKN3, CCNA2, KIF15, BUB1, RACGAP1, NUSAP1, DLGAP5, TK1, PRC1, DHFR, COTL1, BIRC5
PUJANA_CHEK2_PCC_NETWORK	0	0	761	HDGF, HK2, SMARCC1, UBE2C, TROAP, TMEM194A, TPX2, CENPA, RIMS1, PLK1, RAD21, CDC20, SORT1, PPIG, PSME2, CCNA2, CENPE, PTMA, KNTC1, TTK, CNTRL, BUB1B, SREK1IP1, MAD2L1, CCNB1, TMPO, PTTG1, GTSE1, KIFC1, GTF3A, PSIP1, MRE11A, TOP2A, HMMR, BUB1, KIF20B, NUP210, WHSC1, MRPL19, OIP5, SKP2, DLGAP5, GALNT1, HMGB2, TFAM, CCNB2, CDKN2C, NDC80, RBBP4, AURKA, NCAPD2, DHFR, KIF11, SSB, LMNB1, HMGB3, DBF4, AB…
MITSIADES_RESPONSE_TO_APLIDIN_DN	0	0	244	TACC3, SNRPA, SLK, FAM20B, NUSAP1, DLGAP5, MKI67, SEPT9, CCNA2, ECT2, CDCA8, TPX2, NEK2, SUMO3, BIRC5, KAT2B, NUP210, TOP2A, NUP50, BUB1, KIF14, NCAPD2, CENPA, CENPF, CBX5, RSRC1, WHSC1, DDAH1, CKAP2, RACGAP1, AURKA, FOXM1, CCNB1, NUCKS1, HADH, BUB1B, KIF4A, MRPL19, ARHGAP19, PTTG1, RASSF2, SKP2, HJURP, HDGF, ASPM
FEVR_CTNNB1_TARGETS_DN	0	0	542	SHMT1, TTK, MIS18BP1, CKAP2, NUF2, TMPO, KIFC1, NUP210, MBNL3, HMGB3, CCNA2, SPAG5, NCAPD2, ARHGAP27, HMGB1, HADH, TOP2A, BUB1B, NRIP1, GRSF1, BORA, SKP2, TFAM, HDGF, ZNF148, DHFR, RBBP4, RACGAP1, RNF138, CDKN3, FOXM1, RGS12, BUB1, SET, AHCYL1, MRE11A, ECT2, KNTC1, BIRC5, DIAPH3, RFC1, CARD11, CDC20, RPGR, CCNB2, HAUS6, RBMXL1, NCOA4, MSH3, SSB, RASA3, TIAM1, CBX5, PNN, PPARG, INCENP, SCLT1, PRC1…
PYEON_CANCER_HEAD_AND_NECK_VS_CERVICAL_UP	0	0	174	SMC4, KNTC1, FANCL, NUP210, ANKRD36, NEK2, PSIP1, HMGB3, HLTF, CEP152, MYO5C, DIP2A, SPICE1, KCTD3, SUDS3, SYCP2, MECOM, CEP44, XK, GOLGA8A, GAS2L3, RBBP4, TMPO, CENPF, CASC5, FMR1, CCHCR1, NUF2, KRT19, LMNB1, C18orf54, PDIK1L, CCDC18, KIF15
REACTOME_DNA_REPLICATION	0	0	186	KIF20A, NDC80, CENPA, DBF4, KIF2C, SPC24, SGOL2, SGOL1, BIRC5, INCENP, MAD2L1, PLK1, CDCA8, PPP2R5D, CASC5, PSME2, POLD4, RAD21, RPA3, BUB1, BUB1B, NUF2, CCNA2, KNTC1, CKAP5, CDC20
JOHNSTONE_PARVB_TARGETS_3_DN	0	0	861	SASS6, CBX5, GLO1, HAUS6, RNF138, RSRC1, KIF11, THOC7, PANK2, BIVM, NUCKS1, SMARCA2, TK1, USP34, CDCA7L, DBF4, CDKN2C, C9orf40, MAD2L1, NUP50, UHMK1, PSIP1, SUDS3, RALBP1, NUSAP1, SPC24, FMR1, PRC1, PBK, RBM17, PTMA, KIF20B, KIF15, TOP2A, OXR1, TFAM, EME1, TWF1, MRE11A, PTTG1, OIP5, DLGAP5, LYSMD3, CYB5A, DIAPH3, COCH, PNN, CDCA8, REST, SERTAD2, HMGB1, RACGAP1, LUC7L2, NUF2, CANX, ANKRD44, ASPM, …
LEE_EARLY_T_LYMPHOCYTE_UP	0	0	101	CCNB1, CENPA, NUF2, KIF15, HMGB3, KIF14, ASPM, KIF20A, BUB1, TOP2A, NDC80, CASC5, NUSAP1, NEK2, CDCA3, DLGAP5, TTK, GGH, NEIL3, CCNB2, OIP5, SGOL2, MKI67, HMMR, BIRC5, DIAPH3, CEP55, UBE2C, WHSC1, CDCA2, BUB1B, CDKN3, TNFRSF21, PBK, PRC1, AURKA, PTTG1, RAPGEF5, KIF11, KIF2C, PRR11
VECCHI_GASTRIC_CANCER_EARLY_UP	0	0	396	ASPM, LCN2, KIF14, RACGAP1, NDC80, SMC4, PTMA, BUB1B, TMPRSS4, RBM42, DEPDC1, TOP2A, SGOL2, TK1, CENPA, NUSAP1, MKI67, TPX2, CEP55, CKAP2, BUB1, S100A6, DLGAP5, TRUB2, KIF20A, HMGA1, CCNB1, RPA3, MAD2L1, GTSE1, PABPC1L, PBK, EML4, CDC20, EPPK1, ACAA2, KRT18, NEK2, HMGB3, GGH, CCNA2, UBE2C, BIRC5, AURKA, CTSB, HMMR, CCNB2, CENPF, PRC1, CRIP1, CASC5, PTTG1, CDCA2, PRR11, FOXM1, DHFR, GPSM2, WHSC1, …
WINNEPENNINCKX_MELANOMA_METASTASIS_UP	0	0	154	RSRC1, BIRC5, RACGAP1, CENPF, AURKA, NEK2, PTTG1, TK1, EEPD1, DLGAP5, RPA3, KNTC1, TOP2A, BUB1, KIF11, TRUB2, C9orf40, DHFR, ECT2, KIF2C, CDCA8, SGOL2, NEIL3, NDC80, ASPM, CDKN3, CEP55, PRC1, CTNNAL1, CCNB2, WHSC1, CENPA, CCNB1, NUF2, SPAG5
WHITEFORD_PEDIATRIC_CANCER_MARKERS	0	0	114	MKI67, DHFR, CCNB2, AURKA, NEK2, NUSAP1, PRC1, DBF4, NUF2, TMPO, CCNA2, WHSC1, BIRC5, BUB1, TTK, KIF11, CCDC34, PBK, CDCA8, CCNB1, HMGB3, DLGAP5, MAD2L1, SMC4, TK1, TPX2, CKAP2, UBE2C, TOP2A, CDCA2, GGH, CENPF, CENPE, PTTG1, KIF14, CENPA
HORIUCHI_WTAP_TARGETS_DN	0	0	297	FAM64A, CASC5, TK1, NUF2, TWF1, CANX, CENPA, LMNB1, TPX2, OIP5, NCAPD2, NUCKS1, CDCA3, KIF14, PRR11, NUSAP1, SHMT1, WDFY1, TOP2A, RACGAP1, UHMK1, AURKA, BIRC5, HMGA1, TTK, DEPDC1, CCNA2, TROAP, TMPO, PTTG1, DHFR, CCNB1, HMMR, UBE2C, HMGB2, CKAP2, MAD2L1, HJURP, CAT, CEP55, GTSE1, LXN, ZDHHC20, MKI67, KIF2C, SPC24, FOXM1, BUB1, PRC1, BUB1B, FANCD2, NEK2, PBK, PSRC1, CCNB2, GNG10, RASSF2, PLK1, CDC…
REACTOME_CELL_CYCLE	0	0	397	KIF20A, CDKN2C, SYCP2, NDC80, CENPA, DBF4, KIF2C, CNTRL, UBE2C, CHEK2, OIP5, SPC24, SGOL2, SGOL1, DHFR, DYNC1I2, SYNE2, LIN9, BIRC5, INCENP, LMNB1, MAD2L1, NEK2, PCNT, PLK1, CDCA8, PPP2R5D, MIS18BP1, HJURP, CDK5RAP2, CASC5, PSME2, POLD4, RAD21, RBBP4, RBBP7, CCND1, RPA3, SKP2, AURKA, BUB1, BUB1B, NUF2, CCNA2, CCNB1, CCNB2, PTTG1, KNTC1, CKAP5, CDC20, CDC25C
ISHIDA_E2F_TARGETS	0	0	52	TOP2A, CCNB1, TK1, CDKN2C, HMGB3, SGOL1, NDC80, BUB1, CCNA2, CCNB2, NUSAP1, DBF4, CDC20, PRC1, MKI67, PTTG1, HMGB2
BURTON_ADIPOGENESIS_3	0	0	101	CDCA8, TK1, BUB1, CCNB1, INCENP, KIF20A, NUSAP1, BIRC5, MKI67, CCNB2, AURKA, PRC1, MAD2L1, KIF11, TACC3, ADAM8, TOP2A, DLGAP5, PLK1, CDC20, RACGAP1, MAN2A1, KIF2C, KIF4A, TTK, HMGB2
VERNELL_RETINOBLASTOMA_PATHWAY_UP	0	0	69	FANCL, SKP2, TMPO, CDCA7L, EPS8, HMGB2
MORI_LARGE_PRE_BII_LYMPHOCYTE_UP	0	0	84	CCNB2, HMGB3, RBBP4, SMARCC1, CDKN3, CDCA3, LMNB1, MKI67, HMMR, CENPA, AURKA, HMGB1, CDC20, TMPO, NUCKS1, TTK, TOP2A, CENPE, SMC4, CDKN2C, RACGAP1, RAD21, CCNB1, PRC1, CCNA2
SONG_TARGETS_OF_IE86_CMV_PROTEIN	0	0	60	MAD2L1, PTTG1, FOXM1, CASP3, TPX2, TK1, HMGB2, TFAM, TMPO, DHFR, KIF11
KAUFFMANN_DNA_REPAIR_GENES	0	0	224	LIG4, ERCC5, POLD4, XRCC1, TOP2A, RBBP4, MAD2L1, EME1, TOP1, MSH5, MRE11A, MSH3, RDM1, CHEK2, HMGB2, FANCL, HMGB1, PARP4, RFC1, PTTG1, RAD21, FANCD2, RPA3, NEIL3, ERCC4, MBD4, SMC4
CHIANG_LIVER_CANCER_SUBCLASS_PROLIFERATION_UP	0	0	168	AURKA, FOXM1, SMC4, BUB1B, CTBP2, TPX2, KIF14, OIP5, PRR11, SGOL2, BIRC5, CDCA7L, CENPF, MAD2L1, KIF20A, DLGAP5, KIF2C, CCNB1, KIF4A, ASRGL1, KIF11, MARCH3, CENPE, NUF2, CDKN3, RMI2, TTK, CCNA2, CCNB2, ASPM, MKI67, NEK2, HJURP, TNFRSF21, CDC20, CKAP2L, PTTG1, GPD1L, ECT2, DEPDC1, PBK, RACGAP1, SASS6, NUSAP1, NDC80, PRC1, HMGB2, UBE2C, LMNB1, CEP55, TOP2A, MECOM, HK2
REACTOME_MITOTIC_M_M_G1_PHASES	0	0	166	KIF20A, NDC80, CENPA, DBF4, KIF2C, SPC24, SGOL2, SGOL1, BIRC5, INCENP, MAD2L1, PLK1, CDCA8, PPP2R5D, CASC5, PSME2, RAD21, RPA3, BUB1, BUB1B, NUF2, KNTC1, CKAP5, CDC20
GEORGES_TARGETS_OF_MIR192_AND_MIR215	0	0	850	MKI67, ASPH, PIF1, CDC20, GAS2L3, CYP4V2, PSRC1, ALCAM, C6orf62, BORA, MAD2L1, TROAP, FAM83D, LYPD6, ZADH2, NAB1, CDKN3, CENPE, EHBP1L1, LMNB1, FAM132B, NEIL3, RAD21, HMMR, KIAA1958, SNX10, ZNF519, GRHL1, CXorf57, ARHGAP19, BUB1B, EME1, NFYA, FAM20B, CKAP2L, EPS8, CADPS2, DLGAP5, ASRGL1, SMC4, ASPM, RSRC1, USP34, KIF15, KAT2B, ECT2, NFKBIZ, GPSM2, NFIB, ZNF443, MBNL3, XK, NDE1, NSF, EIF2AK3, KIF2…
ZHAN_MULTIPLE_MYELOMA_PR_UP	0	0	44	FOXM1, DLGAP5, PRC1, NUSAP1, TOP2A, BUB1B, NUF2, AURKA, CCDC34, TPX2, BIRC5, SPC24, CCNB1, RACGAP1, PRR11, NEK2, KIF14, TTK, CCNB2, ASPM, UBE2C
MORI_IMMATURE_B_LYMPHOCYTE_DN	0	0	90	CDCA3, PRC1, CKAP5, CCNB1, NUSAP1, CDKN3, HMGB2, TMPO, HMGB3, CCNA2, RBBP4, CENPA, TTK, CCNB2, TOP2A, CDC20, CDKN2C, HMGB1, DLGAP5, SMC4, HMMR, NEK2, MKI67, LMNB1, UBE2C
ODONNELL_TFRC_TARGETS_DN	0	0	127	BIRC5, WHSC1, CCNA2, CENPF, ECT2, SGOL2, DEPDC1, FANCD2, GTSE1, BUB1, NUP50, KIF14, CENPE, DBF4, FOXM1, CCNB1, KIF20A, NDC80, ASPM, PLK1, BUB1B, DIAPH3, TOP2A, ARHGAP11A, KIF4A, FAM83D, CKAP2L, CDKN3, AURKA, MKI67, TACC3, KIF11, HMMR, PRC1, DLGAP5, CEP55, VSNL1, CDC20, CENPA, TTK
RODRIGUES_THYROID_CARCINOMA_POORLY_DIFFERENTIATED_UP	0	0	610	ECT2, MAD2L1, TFAM, HAUS6, HLTF, AURKA, CCNA2, DBF4, SRPK2, FRYL, GPSM2, NHLRC2, CBX5, NUSAP1, TRIP11, HYLS1, PRR11, AK4, TMEM194A, DIAPH3, GTPBP10, RSRC1, CCNB1, PRC1, TMPO, KIF14, RBBP4, KIF20B, SMC4, NUP50, CCDC34, SGOL2, NDE1, DHFR, SASS6, HMGB3, ITGB1, BUB1B, DLGAP5, CENPF, CIT, FANCD2, TTK, RALGPS2, CASC5, PBK, LY6E, SIPA1L1, KNTC1, CCDC77, EVI5, TWF1, KIF2C, GTSE1, GAS2L3, C14orf142, LIN9,…
WHITFIELD_CELL_CYCLE_LITERATURE	0	0	44	CDKN3, RACGAP1, BIRC5, CDC25C, PSRC1, CENPA, CCNB1, CCNB2, KIF20A, CDC20, AURKA, TOP2A, BUB1, BUB1B, CDKN2C, CCNA2, PLK1, DHFR, CENPF
FUJII_YBX1_TARGETS_DN	0	0	195	DEPDC1, TIAM1, HMGB3, ANKRD36, HADH, CDKN3, NUSAP1, FOXM1, COTL1, BUB1B, NEIL3, KIF11, TK1, ASPM, ODF2, STX12, TIMP3, TOP2A, LMNB1, WHSC1, SKP2, TFPI, CDC25C, ITPR1, KIF4A, FANCD2, OIP5, MAD2L1, DHFR
KAUFFMANN_MELANOMA_RELAPSE_UP	0	0	59	TFAM, TOP2A, CENPF, NEIL3, RPA3, CTBP2, CHEK2, EME1, PTTG1, SMC4, MAD2L1, FANCD2
REN_BOUND_BY_E2F	0	0	61	HMGB3, RPA3, TTK, PTTG1, NDC80, HLTF, SMC4, CENPA, MAD2L1, CENPE, DBF4, HMGB1, CCNA2, TK1, TOP2A, CBX5
BENPORATH_PROLIFERATION	0	0	139	TTK, NEK2, CENPE, CDKN3, BUB1, PRPF18, CCNB2, PBK, MAD2L1, DBF4, AURKA, PRC1, PTTG1, NUF2, CENPA, SPAG5, TOP2A, GPSM2, NDC80, BIRC5, CENPF, ASPM, RACGAP1
PYEON_HPV_POSITIVE_TUMORS_UP	0	0	85	SMARCA2, DHFR, CDKN2C, CCHCR1, KNTC1, SYCP2, PDIK1L, CENPF, PSIP1, USP34, FAM208A, SLFN13, KIF15, RMI2, FANCL, TMEM194A, C18orf54, RBBP4
PUJANA_BREAST_CANCER_WITH_BRCA1_MUTATED_UP	0	0	56	SMC4, PNN, NDC80, CDC20, CDKN2C, NCAPD2, HMMR, SNRPA, CENPA, MRE11A, FOXM1, SKP2, AURKA
MANALO_HYPOXIA_DN	0	0	281	PBK, TPX2, NUSAP1, DBF4, MAD2L1, MNS1, TFAM, SLCO4A1, GPD1L, PRC1, CCNA2, DHFR, HMGA1, HJURP, OIP5, SKP2
FERREIRA_EWINGS_SARCOMA_UNSTABLE_VS_STABLE_UP	0	0	158	CDKN3, TPX2, NUSAP1, NDC80, MCM3AP, RBM17, HMGB2, CENPF, HJURP, SLCO4A1, CASC5, CKAP2, CCNA2, RPA3, DLGAP5, NCAPD2, TOP2A, PSIP1, PIF1, ODF2, TMPO, MSH5, DBF4, ATAD5, SGOL2, INF2, FANCD2, PSTPIP1, CCNB1, CENPE, KNTC1, ARHGAP11A, KIF15, KIF2C, LMNB1, CEP55
CASORELLI_ACUTE_PROMYELOCYTIC_LEUKEMIA_DN	0	0	654	CDKN3, KIF4A, MKI67, TK1, CCNA2, KIFC1, NUSAP1, DDAH1, NFIB, SRPK2, DLGAP5, GLO1, CDC20, ETFB, ARHGAP19, KIF15, ASB8, BIRC5, GTSE1, HMMR, SPINT2, TFPI, PRR11, APOC1, HADH, PFKL, SPAG5, NDC80, ASPM, KDM5D, CENPF, RYK, TOP2A, KIF2C, SKAP2, SMC4, HMGB3, FZD5, CCNB1, GPSM2, CBR1, LUC7L2, GK, NRIP1, RTN3, GATA2, CENPA, AURKA, INPP1, FOXM1, HSD17B4, BUB1B, NEK2, MECOM, CENPE, DHFR, PRC1, CHEK2, PLS1, K…
AMUNDSON_GAMMA_RADIATION_RESPONSE	0	0	40	PRC1, CCNB1, PLK1, CDKN2C, CENPA, PTTG1, TACC3, CDC25C, UBE2C, MAD2L1, BUB1, CENPE, KIF2C, BUB1B, CCNB2, CENPF, TTK, KIFC1, CCNA2, NEK2, AURKA
GOLDRATH_ANTIGEN_RESPONSE	0	0	339	CDCA3, ITGB1, TACC3, KIF11, MDFIC, MXD3, SDHD, RAD21, ECT2, CDKN2C, AHNAK, CARHSP1, CDC25C, SKAP2, S100A6, ASPM, CENPA, S100A13, HMGB2, DLGAP5, RACGAP1, KIF20A, CDKN3, NEK2, VCL, LMNB1, CCNB1, MKI67, CKAP2, AURKA, CASP3, BIRC5, LGALS3, PRC1, CCNA2, TTK, ETFB, RPA3, HAUS6, TK1, GNG10, ADAM8, NUSAP1, KIF2C, CDC20, CD68, BUB1, TMPO, TOP2A, PLK1, MAD2L1, INCENP, GALNT3, SNX10, DHFR, LXN, CCNB2, KIF4A…
TARTE_PLASMA_CELL_VS_PLASMABLAST_DN	0	0	307	MAD2L1, CENPA, CCNA2, KIF11, PAK2, DLGAP5, UBE2C, NEK2, KIF2C, KIFC1, U2AF2, TOP1, GGH, LMNB1, PSME2, CBX5, CAPRIN1, AFF1, KIF14, TROAP, CDKN3, GALNT3, MRPL19, TMPO, CCNB1, ITGB1, HMMR, TOP2A, COASY, CDC20, GALNT1, CENPE, MKI67, ITGB7, FOXM1, HMGB2, TTK
WHITFIELD_CELL_CYCLE_G2_M	0	0	208	HMGB3, PRR11, MIS18BP1, FOXM1, MKI67, MLLT4, HMMR, NEK2, GTSE1, NUF2, GAS2L3, SPAG5, KIF20B, NCAPD2, POC1A, TPX2, SGOL2, TACC3, BUB1, DLGAP5, PBK, CDC20, ODF2, CENPA, FAM64A, CKAP5, ITPR1, CCNB2, KIF14, PLK1, CENPF, AURKA, DEPDC1, CEP55, DIAPH3, CCNA2, TTK, HS2ST1, NUSAP1, CENPE, NDE1, CKAP2, BIRC5, CDCA3, ECT2, KIF2C, ARHGAP19, TSKU, CIT
WHITFIELD_CELL_CYCLE_G2	0	0	172	TOP2A, CCNA2, CDKN2C, NFIC, HMGB2, FAM72B, HJURP, MAD2L1, FAM83D, NUCKS1, KIF11, RGS3, KIFC1, CASP3, MIS18BP1, LMNB1, CBX5, KIF20B, UBE2C, PSRC1, NDC80, CKAP2, SMC4, SUCLG2, GAS2L3, PIF1, ARHGAP19, CDC25C, BORA, NEIL3, CKAP2L, CDCA3, ARHGAP11B, FANCD2, CDCA8, CDCA2, NUSAP1, KCTD9, RCCD1, TMPO, CFD, CHEK2, CDC42EP4
BIDUS_METASTASIS_UP	0	0	211	RLIM, SMC4, RACGAP1, NUSAP1, KIF4A, RBBP4, TMEM194A, AURKA, MAD2L1, GAS2L3, PAK2, MNS1, CENPF, NFIB, DEPDC1, BUB1, MED14, WHSC1, CCNA2, AGAP1, CENPA, RNF138, DLGAP5, CKAP5, DHFR, CCNB1, BIRC5, PBK, HMGB3, TPX2, UBE2C, CASC5, KIF11, DBF4, ECT2, LMNB1, CCNB2
MUELLER_PLURINET	0	0	299	CCNB2, SMARCC1, PTMA, SNRPA, PNN, EPPK1, MRE11A, CDC25C, SP1, CHEK2, HMGA1, SET, TK1, CTBP2, TMPO, SPAG5, HMGB1, TPX2, BUB1B, VASP, NUP50, BIRC5, PSIP1, MSH3, RPA3, CCND1, SSB, STXBP3, ERCC5, AURKA, CENPE, DHFR, RASL11B, CCNB1, CCNA2, HMMR
ZHANG_BREAST_CANCER_PROGENITORS_UP	0	0	409	GTPBP10, TMTC4, CDCA8, EPS8, BUB1, ECT2, AURKA, MIS18BP1, CAPRIN1, SMC4, TMPO, ZNF148, HMGB2, MBNL3, RAD21, SGOL1, RFC1, ACYP1, AEBP2, TSPAN13, LCORL, BUB1B, CEP55, NCAPD2, TOMM70A, TOP2A, DEPDC1, SKP2, SSB, CCNA2, SGOL2, PBK, UBA3, CENPF, SBNO1, RPA3, TAX1BP1, DBF4, SHMT1, KIF2C, USP34, ARL6IP6, GPSM2, NFIA, CNOT6, PPIP5K2
HAMAI_APOPTOSIS_VIA_TRAIL_UP	0	0	566	ITPR1, SULT1C2, ASPM, HLTF, PNN, RAD21, UBE3A, ARHGAP11A, DEPDC1, NRIP1, ITSN2, CCDC91, ZNF611, DIAPH3, SSB, PBK, RPGR, KTN1, KIF14, ZHX1, PIBF1, MNS1, NIN, RFC1, TTK, KNTC1, KIF15, ERCC5, DLGAP5, ECT2, TMF1, MKI67, MIS18BP1, BRCC3, NFIB, CENPE, NUDT12, KRIT1, SKAP2, NUSAP1, ZNF44, HMGB1, DBF4, ITGB1, TTC37, ZNF654, LIG4, SLK, TRIP11, KIF11, NARG2, SNX10, NUF2, TRIM2, MSH3, ZNF148, SMC4, GALNT1, …
WHITFIELD_CELL_CYCLE_G1_S	0	0	133	ABCA7, PNN, RMI2, ACYP1, C14orf142, PANK2, CDCA7L, MNX1, SKP2
SARRIO_EPITHELIAL_MESENCHYMAL_TRANSITION_UP	0	0	171	PLK1, CENPE, CCNA2, CEP55, KIF11, ASPM, DHFR, DIAPH3, HMMR, CENPA, AGAP1, NDC80, MAD2L1, CCNB1, RELT, KNTC1, BUB1, CIT, TMPO, MKI67, TACC3, PHLDA1, ECT2, TOP2A, PRC1
FARMER_BREAST_CANCER_CLUSTER_2	0	0	33	MAD2L1, BUB1B, NDC80, BUB1, CEP55, NEK2, NUSAP1, PTTG1, KIF20A, TPX2, CENPE, CCNB2, ASPM, KIF4A, CCNA2, CENPA, KIF15, KIF11, PRC1
BERENJENO_TRANSFORMED_BY_RHOA_UP	0	0	523	TACC3, CKAP2, SMC4, GTSE1, TK1, TTK, ACSL5, TOMM70A, CBX5, LIN9, AURKA, INCENP, HMGB2, HMGB3, DIAPH3, SHMT1, MAD2L1, KIF2C, CDCA8, PHLDA1, ECT2, ASPM, KIF20A, CCND1, NUP50, SAE1, DHFR, KIF11, GK, PFKL, MIS18BP1, CCNA2, FAM64A, RSL1D1, FOXM1, ALCAM, HAUS6, PTTG1, CCNB1, SLK, CDC20, DUSP6, BANF1, PRC1, MTMR10, NUSAP1, RACGAP1, TMPO, OTUD4, RBMXL1, SORBS1, MKI67, NEK2, TOP2A, CDCA7L, NFKBIZ, DLGAP5,…
MOLENAAR_TARGETS_OF_CCND1_AND_CDK4_DN	0	0	54	MNS1, CDCA8, KIF4A, CDCA7L, KIF11, ERI1, FAM204A, FAM83D, CDKN2C, KIF20A, TPX2, HJURP, CENPF, CEP55, CASC5, KIF2C, GAS2L3, CDCA2, AURKA, KIF20B
REACTOME_MITOTIC_PROMETAPHASE	0	0	84	NDC80, CENPA, KIF2C, SPC24, SGOL2, SGOL1, BIRC5, INCENP, MAD2L1, PLK1, CDCA8, PPP2R5D, CASC5, RAD21, BUB1, BUB1B, NUF2, KNTC1, CKAP5, CDC20
TANG_SENESCENCE_TP53_TARGETS_DN	0	0	56	TK1, BUB1, NUSAP1, CENPE, TFAM, KIF20A, KIF20B, KIF4A, PTTG1, MRE11A, BIRC5, PBK, SPAG5, SMC4, TPX2, CCNA2, PRC1, CDC20, TTK, UBE2C, LMNB1, CENPA, NEK2, CCNB2, RACGAP1, TOP2A, DBF4, KIF11
KAUFFMANN_DNA_REPLICATION_GENES	0	0	144	LIG4, SET, RBBP4, MCM3AP, RPA3, NFIC, PTTG1, POLD4, CENPE, NFIB, NFIA, CTBP2, CENPF, SMC4, TFAM, RFC1
FOURNIER_ACINAR_DEVELOPMENT_LATE_2	0	0	270	AURKA, CDCA3, SKP2, SAE1, RPA3, WHSC1, RNF138, CENPA, DEPDC1, VCL, KIF2C, PLK1, BIRC5, KIF4A, DBF4, SSB, CDKN3, EXPH5, TMPO, FOXM1, HJURP, DUSP6, DHFR, TTK, PHLDA1, ASPM, PTTG1, NDC80, CKAP5, SMC4, NUSAP1, RACGAP1, PRC1
KAMMINGA_EZH2_TARGETS	0	0	41	MKI67, TACC3, TOP2A, ECT2, DBF4, MAD2L1, PRC1, RFC1, NEK2, RPA3, NUSAP1, CCNB2, SMC4, AURKA
WONG_EMBRYONIC_STEM_CELL_CORE	0	0	334	DLGAP5, MRPS30, BUB1, CKAP2, AK4, NDC80, GTSE1, CDCA8, ETFA, NEK2, BANF1, CCNA2, LMNB1, HADH, CRABP2, GLO1, DBF4, HMGB2, C2orf47, KIF20A, AURKA, SDHD, TTK, KIF11, ABCB7, BIRC5, KIF4A, CDC20, MRPS18B, NCAPD2, RACGAP1, PLK1, SET, MAD2L1, SNRPA, CCND1, NUSAP1, SSB, CHEK2, SMC4, PDIA4, CDCA3, RPA3, CDKN3, BUB1B, TOP2A, CCNB2, SPAG5
EGUCHI_CELL_CYCLE_RB1_TARGETS	0	0	23	CDC25C, ECT2, SMC4, BUB1, CCNA2, CENPE, NDC80, HMGB2, CDCA8, NEK2, KIF20A, KIF11
GAVIN_FOXP3_TARGETS_CLUSTER_P6	0	0	89	KIF2C, KIF20A, CDC20, AURKA, BUB1, NUSAP1, PBK, CCNA2, NEK2, CCNB2, TK1, ASPM, SPAG5, SPC24, BIRC5, PLK1, LGALS3, CDCA8, HMMR, CCNB1, CDCA3, CENPF, SNX9, CEP55, BUB1B, NUF2, TPX2, CENPE
YU_MYC_TARGETS_UP	0	0	40	CCNB2, HMGB2, KIF20A, ECT2, CCNB1, BUB1, BIRC5, PLK1, TOP2A, AURKA, MKI67, RACGAP1, CDKN3, ASPM
FURUKAWA_DUSP6_TARGETS_PCI35_DN	0	0	68	HJURP, DLGAP5, RACGAP1, PRC1, CKAP2, CCNB2, NCAPD2, KIF11, PBK, CENPF, ARHGAP11A, SIPA1L3, CCNB1, NUSAP1, CTNNAL1, TPX2, CCNA2, CEP55, KIF2C, AURKA, KIF20B, CENPA
PUJANA_BREAST_CANCER_LIT_INT_NETWORK	0	0	100	RFC1, CCND1, JAK2, SP1, CDC25C, BUB1B, CCNB1, PLK1, FANCD2, RPA3, AURKA, KAT2B, RBBP7, ATF1, RBBP4, CCNA2, CHEK2, MRE11A
ODONNELL_TARGETS_OF_MYC_AND_TFRC_DN	0	0	44	CCNA2, WHSC1, CCNB1, DEPDC1, AURKA, CDC20, BIRC5, ARHGAP11A, CENPF, BUB1B, FOXM1, TOP2A, DBF4
WU_APOPTOSIS_BY_CDKN1A_VIA_TP53	0	0	54	MIS18BP1, TOP2A, ASPM, CEP55, RACGAP1, MKI67, TPX2, DLGAP5, BUB1, HMGB2, PBK, PRC1, UBE2C, KNTC1, CCNB1, TTK, AURKA
CHICAS_RB1_TARGETS_GROWING	0	0	234	CASC5, SMC4, CCNB1, PSIP1, TOP2A, CCNA2, BUB1, TMPO, KIF20A, DEPDC1, RPA3, KIF4A, WHSC1, CDCA8, SGOL2, FOXM1, CBX5, KIF14, RNF138, GTSE1, CENPF, SMARCC1, PRSS12, PPIG, NUSAP1, NEK2, CDCA7L, CDC20, ANO1, CCNB2, BUB1B, RALGPS2, HMMR, TPX2, PEAR1, CDKN3, SLFN11, FANCL, ASPM, CENPA, GAS2L3, TIFA, TTK, LXN
PID_PLK1_PATHWAY	0	0	44	CENPE, PLK1, CDC25C, SPC24, BUB1B, FBXW11, AURKA, ODF2, CCNB1, NDC80, KIF20A, INCENP, ECT2, SGOL1, CDC20, BORA, TPX2, PRC1, BUB1
BASAKI_YBX1_TARGETS_UP	0	0	274	SLC38A10, TNFRSF21, WHSC1, DIAPH3, HJURP, TPX2, PTTG1, NEK2, HMGB2, SAE1, CDC20, COTL1, KIF2C, CCNA2, MAD2L1, TK1, CCNB1, CDKN3, CCNB2, UBE2C, PLK1, BIRC5, CDCA3, DEPDC1, CDK2AP2, PBK, EMP2, BORA, NUP50, OIP5, CDCA8, MKI67, AURKA, DHRS11, BUB1B, NDC80, CENPA, KIF4A, FAM83D, GTSE1, NUF2, KIF20A, ASPM, PRC1, DHFR, NCAPD2, BUB1, CEP55, SPC24
RHODES_UNDIFFERENTIATED_CANCER	0	0	68	HMGB2, MAD2L1, CENPA, CCNA2, NCAPD2, RAD21, BIRC5, RPA3, KIF14, GGH, TOP2A, KIF2C, UBE2C, DLGAP5, GPSM2, FOXM1, CCNB1, CDC20, CDKN3
REACTOME_DNA_STRAND_ELONGATION	0	0	30	POLD4, RPA3
WANG_RESPONSE_TO_GSK3_INHIBITOR_SB216763_DN	0	0	347	TIMP3, GABPA, DUSP6, MAD2L1, BUB1B, PTTG1, PBK, RPS6KA5, ACY1, NUF2, DERL3, CASC5, SPC24, PHLDA1, TK1, SLCO4A1, SLC9A3R1, LY6E, EMP2, TFAM, BUB1, CCNA2, HMGB3, DHFR, GK, DIAPH3
MORI_PRE_BI_LYMPHOCYTE_UP	0	0	80	RACGAP1, CCNB2, HMGB3, RBBP4, HMMR, SMARCC1, MKI67, CRIP1, TOP2A, UBE2C, NUCKS1, SMC4, AURKA, PRC1, CDCA3, TTK, KIF4A, LMNB1, CDC20
LI_WILMS_TUMOR_VS_FETAL_KIDNEY_1_DN	0	0	162	CBX5, TPX2, BUB1B, CENPF, TTK, TOP2A, CDKN3, SMC4, CRABP2, MKI67, LMNB1, CKAP5, KIFC1, CIT, AURKA, KIF2C, CDC25C, KIF14, MAD2L1, KIF11, SPAG5, DLGAP5, CCNB2, PTTG1, CDC20
REICHERT_MITOSIS_LIN9_TARGETS	0	0	28	KIF20A, NUSAP1, TOP2A, CASC5, ASPM, MKI67, HMGB2, CEP55, CENPA, CCNB1, AURKA, PLK1, HMMR, CENPE, NCAPD2, CENPF, CDCA2, KIF2C
LIM_MAMMARY_STEM_CELL_DN	0	0	418	KRT19, MYO5C, DMBT1, CXCL17, RBM47, GABRP, KRT18, SLC16A5, TFCP2L1, MYO5B, TNFAIP2, FAAH, RHPN2, EFCAB4A, GRHL1, NUP210, CEACAM1, SLC39A11, C1orf210, CORO2A, KIAA1598, SNX10, RAB3IP, GRTP1, DENND2D, VILL, GK, SIGIRR, SSH3, SLC9A3R1, ARHGEF16, KRT8, SH3BP2, SPATA13, ACOT4, KIAA1522, RORC, CPT2, ACY1, LSR, PCBD2, SNX8, TMEM135, SHMT1, COASY, SNAP29, DECR2, NCOA2, ASB8
BENPORATH_ES_1	0	0	369	CCNB1, CYP2S1, TFAM, SNRPA, RNF138, MRE11A, LSR, DHFR, TNPO3, MAN2A1, DLGAP5, MED14, CDC20, BIRC5, PITPNC1, CRABP2, SSB, FOXO1, CCNA2, HMMR, FANCL, NARG2, MIS18BP1, FAM64A, PTTG1, CBX5, CASP3, VSNL1, TMPO, CHEK2, HMGA1, PSIP1, KIF4A, BUB1, KIF2C, BUB1B, HMGB3, ECT2, PNN, FZD5, COCH, KRT8, OIP5
FRASOR_RESPONSE_TO_SERM_OR_FULVESTRANT_DN	0	0	50	AURKA, CDC20, CCNA2, KIF2C, CDKN2C, CENPF, TK1, UBE2C, KIF11, FOXM1
REACTOME_S_PHASE	0	0	106	PSME2, POLD4, CCND1, RPA3, SKP2, CCNA2
KEGG_DNA_REPLICATION	0	0	36	POLD4, RPA3, RFC1
CHICAS_RB1_TARGETS_SENESCENT	0	0	541	RBBP7, TIFA, TMPO, NFKBIZ, PTMA, PHLDA1, CYB5A, HSPB11, CDK5RAP2, CBX5, DHFR, EHF, NDE1, SLFN11, C14orf142, PITPNC1, RNF138, EMP2, RHOF, COL6A2, CRIP1, GUSB, CYP3A5, LMNB1, SKP2, GK, PSIP1, OXR1, MBD4, HADH, SMARCC1, RNF168, GTPBP10, NUCKS1, PRR11, C9orf40, RBBP4, NUSAP1, ARL6IP6, PTP4A2, RASD1, RPA3, ACYP1, MAGEF1, SLCO4A1, PSME2, FANCL, WASL, CDCA7L, TOP1, TRIB2, FOXQ1
ZHENG_GLIOBLASTOMA_PLASTICITY_UP	0	0	244	CDCA8, SPAG5, NUSAP1, NDC80, ALDH1L1, CDCA3, CCNB2, DBF4, ASPH, MMP15, AURKA, TPX2, CCND1, MAD2L1, BIRC5, MIS18BP1, ASPM, CIT, CCNB1, PLK1, SGOL2, TK1, PRC1, TDRD7, BUB1, NUF2, DUSP6, KIF4A, RACGAP1, TRIM2, TOP2A, ECT2, CDC20, LMNB1, CTNNAL1, TRIB2, INCENP
LE_EGR2_TARGETS_UP	0	0	106	KIF20A, RPA3, CDC20, KIF2C, ECT2, CCNB2, MAD2L1, BUB1, TOP2A, PLK1, AURKA, POU3F1, INCENP, MKI67, CDCA8, CCNA2, NUSAP1, PRC1, BIRC5, HMGB2, CCNB1, LIN9, KIF11, LMNB1, COTL1, CCND1, TNFRSF21
AFFAR_YY1_TARGETS_DN	0	0	231	MXD3, INCENP, REST, KIF20A, ASPM, RBBP4, HMGB2, BUB1, MRPL19, APOC1, FOXM1, CCNB2, MSH3, AURKA, TTK, CCNA2, CDCA3, DIAPH3, MAD2L1, CENPA, PLK1, BIRC5, TACC3, KIF2C, TOP2A, TK1, CRIP1, TSPAN8, HMMR, PRC1, RACGAP1, MKI67, CENPE, HMGB1, CDC25C, BUB1B, HMGB3
CREIGHTON_ENDOCRINE_THERAPY_RESISTANCE_3	0	0	677	PTPRH, EHF, SLCO4A1, PTPRN2, ACAA1, FRY, TC2N, GALNT1, APOL6, CRIP1, TGOLN2, ASPH, TAX1BP1, GALNT3, ZHX1, CNDP2, TNFAIP2, LPIN2, CEACAM1, DUSP6, CYB5A, PRPF18, TMF1, GALNT5, SNTB1, PPARG, EIF2AK3, MYO5B, PTK6, MARCH3, KLHDC7A, DAZAP2, CPD, PRR15, ARHGAP27, GMDS, LYZ, ZNF320, CORO2A, RBPMS2, MUC5AC, ATPAF1, FAM107B, S100A6, INPP1, KAT2B, ZMYND8, ETV6, CYP3A5, PITX1, CAT, CTNNAL1, GK, TSHZ1, EVI5, …
ALCALAY_AML_BY_NPM1_LOCALIZATION_DN	0	0	183	ACAA2, KIF4A, KIF2C, FAAH, NUP210, BIRC5, CORO2A, PTTG1, TK1, FOXM1, TPX2, CDKN3, MKI67, MAD2L1, HADH, UBE2C, PITPNC1, SEPT9, MDFIC, HMMR, CCNA2, CDKN2C, EPS8, CDC20, CCNB2, DLGAP5, KIFC1, DHFR, TRIB2, EGFL7, CDC25C, CCNB1, TSPAN13
LINDGREN_BLADDER_CANCER_CLUSTER_1_DN	0	0	368	MNS1, KIF14, WHSC1, CDCA8, TOP2A, CCNB1, CENPE, TMPO, SAE1, GNB3, C10orf12, KIF4A, RCBTB1, SGOL2, NEK2, KIF11, EMP2, KIFC1, PEPD, GTSE1, PLK1, SLC9A3R1, DLGAP5, UBE2C, TACC3, BUB1, FAM83D, HMGB2, CIT, CENPF, PIK3C2B, BCAT2, POC1A, SLFN11, TK1, HDGF, CDKN2C, CCNB2, ITSN2, PTTG1, C2CD2L, RACGAP1, BIRC5, PRC1, KIF2C, CENPA, DEPDC1, ITGB7, AURKA, SPATA13, PSRC1, ZNF148, CDCA2, RASSF2, MNX1
REACTOME_MITOTIC_G1_G1_S_PHASES	0	0	130	CDKN2C, DBF4, DHFR, LIN9, PSME2, RBBP4, CCND1, RPA3, SKP2, CCNA2, CCNB1
NAKAYAMA_SOFT_TISSUE_TUMORS_PCA2_UP	0	0	87	UBE2C, BIRC5, CDKN3, KIF20A, PBK, PITX1, NUSAP1, PRPH, MKI67, TOP2A, GTSE1, GPSM2, CENPA, CENPE, CCNB1, ASPM, CENPF, CDC20, KIF11, CEP55, TPX2, CCNA2, CCNB2, BUB1, NEK2, DLGAP5, CDCA8, HMMR, HJURP, KIF2C
FINETTI_BREAST_CANCER_KINOME_RED	0	0	16	BUB1B, AURKA, NEK2, PLK1, PBK, BUB1, TTK
KEGG_CELL_CYCLE	0	0	124	DBF4, PLK1, CCND1, CCNA2, BUB1, PTTG1, CDC25C, CDC20, CCNB1, RAD21, BUB1B, SKP2, MAD2L1, CHEK2, CDKN2C, TTK, CCNB2
REACTOME_DNA_REPAIR	0	0	104	ERCC4, ERCC5, FANCD2, LIG4, MRE11A, FANCL, POLD4, RPA3, XRCC1, MBD4
OXFORD_RALA_OR_RALB_TARGETS_UP	0	0	48	BIRC5, CCND1, UBE2C, HMGA1, TACC3, WHSC1
REACTOME_SYNTHESIS_OF_DNA	0	0	90	PSME2, POLD4, RPA3, CCNA2
REACTOME_G1_S_TRANSITION	0	0	106	DBF4, DHFR, PSME2, RPA3, SKP2, CCNA2, CCNB1
GREENBAUM_E2A_TARGETS_UP	0	0	33	BUB1, TTK, RACGAP1, NUSAP1, MAD2L1, AURKA, KIF11, CCNA2, CDKN2C, CCNB1, MKI67, ECT2, KIF4A, TOP2A, KIF2C, CCNB2
NUYTTEN_NIPP1_TARGETS_DN	0	0	819	HDGF, HMGB2, WHSC1, NSF, LMNB1, LSR, MUC5AC, FOXM1, TMTC4, CMTM4, C18orf54, AURKA, SLC9A3R1, CASP3, ITPKA, CCND1, NUP210, FAM84B, HMMR, KRT18, SLFN11, APH1A, PRR15, ESAM, ADI1, ABCC3, ATP2A3, VCL, RCAN3, TMEM92, PHLDA1, MKI67, LCN2, PDCL, PIP5K1A, AHNAK, ASPH, TRIM2, ECT2, RHOF, PRR11, PLCD3, XK, ATPAF1, CRIP1, INF2, EEPD1, RALBP1, CDKN2C, KIF4A, EHBP1L1, ABCG1, SMARCA2, SPINT2, TPD52L2, ACAA1, C…
LY_AGING_OLD_DN	0	0	56	KIF2C, KIF14, CCNA2, FOXM1, CDC20, CCNB1, CENPA, CKAP5, UBE2C, CENPF, HMGB2, KIF11, PLK1
PID_FANCONI_PATHWAY	0	0	46	FANCL, FBXW11, FANCD2, MRE11A
LEE_BMP2_TARGETS_DN	0	0	853	TTK, SSB, TOMM70A, C9orf40, SKP2, ADI1, ARL6IP6, NUCKS1, MRE11A, GTPBP10, TIAM1, SECISBP2, PNN, TNFAIP2, TMEM194A, MAP3K7, BUB1, UBA3, MNS1, C18orf54, DHFR, NIN, ATAD5, HAUS6, SGOL1, SHMT1, MAD2L1, NUP50, HAUS5, DBF4, AURKA, UNC5B, HK2, GPD1L, ZNF148, RNF138, RBMXL1, MRPS18B, BORA, IHH, RXRA, PRSS12
CAIRO_HEPATOBLASTOMA_CLASSES_UP	0	0	589	TPD52L2, SMC4, HMGB2, SSB, SULT1C2, MRE11A, WHSC1, ECT2, SKP2, BUB1, AK4, KNTC1, TOP2A, CAPRIN1, CKAP5, CANX, PLK1, SRP72, KIF4A, CNOT6, KIF20A, SEPT9, SNTB1, NDC80, ODF2, CENPF, MKI67, NUP210, PDIA4, MAD2L1, CCNA2, HMGB3, AURKA, MRPS18B, BUB1B, GTSE1, HMMR, KIF11, NEK2, TPX2, KIF14, UBE2C, TTK, ASPM, RSL1D1, RFC1, CDC20, SMARCC1, SLCO4A1, HMGA1, PRC1, OIP5, DLGAP5, CHEK2, BFAR, HS2ST1, NCAPD2, C…
RHEIN_ALL_GLUCOCORTICOID_THERAPY_DN	0	0	357	CEP55, ATP5C1, GLO1, BUB1B, ECT2, DHFR, HAUS4, ACAA2, PTTG1, HMGA1, LXN, PSIP1, MYO5C, RACGAP1, RTN3, PRC1, KIF11, DUSP6, HMGB3, PHYH, HMMR, THOC7, HADH, AHCYL1, PAK2, GGH, WHSC1, CYB5A, NUSAP1, MRPS35, RSL1D1, CANX, CAT, MAD2L1, RBBP4, ETFA, SCP2, TOP2A, KCTD3, TTK, MCTS1, BIRC5, KIF15, FANCL, TMEM135, SET, CCNB2
CHARAFE_BREAST_CANCER_LUMINAL_VS_MESENCHYMAL_UP	0	0	428	SYCP2, FAAH, GRHL1, CRABP2, SELENBP1, CYB5A, ZNF467, TC2N, EHF, PLEKHA6, EPPK1, PNN, TSPAN1, ANO1, GPD1L, MRPL41, EMP2, ENTPD2, SLC9A3R1, PROM2, SSH3, MYO5B, IGFBP2, SPATA2L, DEGS2, SYTL1, KIAA1522, CRIP1, LNX1, ABCG1, INPP5J, ASB8, BSPRY, ITPK1, MYO5C, KRT19, EXPH5, APH1A, BCR, CADPS2, SPINT2, ST6GALNAC2, LSR, FREM2, ARHGEF5, TSPAN13, CAPN8, RPS6KA5, TRPM4, SIGIRR, DENND2D, RBM47, CACNA1D, SOX13…
REACTOME_G2_M_CHECKPOINTS	0	0	41	DBF4, CHEK2, RPA3, CCNB1, CCNB2, CDC25C
SHEN_SMARCA2_TARGETS_UP	0	0	418	PIBF1, SMARCA2, NPEPPS, HLTF, SUCLG1, CHMP3, HSDL2, CHMP5, NHLRC2, SDHD, FMR1, UVRAG, MED14, KRCC1, MAP4K5, DAZAP2, TMEM135, TTC37, RYK, MBD4, COMMD10, KRIT1, NAB1, FBXW11, SSB, TGOLN2, KTN1, SCAPER, UBA3, SUCLG2, ITSN2, STXBP3, NUMB, TWF1, ATF1, SLK
BURTON_ADIPOGENESIS_PEAK_AT_24HR	0	0	43	PTTG1, TOP2A, BUB1, CCNB1, RACGAP1, UBE2C, LCN2, CCNA2, CDC20, NUSAP1, PRC1, CDC25C, TK1, HMMR, KIF20A
PID_AURORA_B_PATHWAY	0	0	39	SGOL1, BIRC5, KIF2C, CBX5, CDCA8, RACGAP1, AURKA, INCENP, NCAPD2, BUB1, NDC80, SMC4, KIF20A, PPP2R5D, CENPA, EVI5
WAMUNYOKOLI_OVARIAN_CANCER_LMP_UP	0	0	254	GMDS, ACY1, ABCC3, ACAA1, MRPL41, ARHGAP27, TOP1, CANT1, VPS37B, EHF, CCND1, DDAH1, TSPAN8, INF2, ETFB, TC2N, PLS1, ACBD5, S100A6, GRTP1, BSPRY, FOXQ1, ZMYND8, CTBP2, GALNT3, TMC6, HMGB1, MECOM
LY_AGING_MIDDLE_DN	0	0	16	CCNA2, CENPF, PLK1, CDC20, KIF11, KIF2C, FOXM1, CENPA, UBE2C, CCNB1
REACTOME_ACTIVATION_OF_THE_PRE_REPLICATIVE_COMPLEX	0	0	30	DBF4, RPA3
REACTOME_CELL_CYCLE_CHECKPOINTS	0	0	111	DBF4, UBE2C, CHEK2, MAD2L1, PSME2, RPA3, BUB1B, CCNB1, CCNB2, CDC20, CDC25C
PEART_HDAC_PROLIFERATION_CLUSTER_DN	0	0	74	KNTC1, RAD21, NFIC, AURKA, HDGF, HMGA1, CCNB2, UBE2C, PLK1
MORI_EMU_MYC_LYMPHOMA_BY_ONSET_TIME_UP	0	0	104	BUB1B, TRIB2, DAB2IP, MIS18BP1, SMARCD2, FAM20B, SPAG5, SHMT1, RBBP4, RBMXL1, U2AF2
GEORGES_CELL_CYCLE_MIR192_TARGETS	0	0	62	MKI67, KIF14, NFIB, KIF20B, UVRAG, TOP1, NFYA, DBF4B, MAD2L1, HRH1, RACGAP1, SERTAD2, RAD21, NIN
GARCIA_TARGETS_OF_FLI1_AND_DAX1_DN	0	0	165	RSL1D1, TAF3, INF2, DHFR, NUP50, TMPO, PTMA, ADAP1, LMNB1, ARHGAP19, SKP2
SCIAN_CELL_CYCLE_TARGETS_OF_TP53_AND_TP73_DN	0	0	22	UBE2C, CCNB1, CCNA2, CDC25C, TPX2, GTSE1, AURKA, CDKN3, CDC20
MONTERO_THYROID_CANCER_POOR_SURVIVAL_UP	0	0	12	DIAPH3, NUSAP1, CENPA, CCNB2, BIRC5, ASPM, UBE2C, PRC1, CEP55
FERRANDO_T_ALL_WITH_MLL_ENL_FUSION_DN	0	0	87	PTP4A2, TOP2A, ACAA2, IGFBP2, UBE2C, LMNB1, HMGA1, HMGB2, HADH, ITPKA
WAKASUGI_HAVE_ZNF143_BINDING_SITES	0	0	58	ERCC4, FANCD2, MRE11A, CHEK2, FANCL, LIG4, MSH3, MSH5
VANTVEER_BREAST_CANCER_METASTASIS_DN	0	0	114	CENPF, HMGB3, AURKA, DLGAP5, DIAPH3, BUB1, NDC80, MAD2L1, ASPM, FAM64A, CCNB2, KIF14, TK1, NUSAP1, SMC4, GGH, DEPDC1, PRC1, ECT2, BIRC5, ZDHHC20, CENPA, GPSM2, RAD21, HJURP
LI_WILMS_TUMOR_ANAPLASTIC_UP	0	0	19	TTK, MKI67, KIF2C, CDCA3, NUSAP1, CENPA, CENPF
MOOTHA_HUMAN_MITODB_6_2002	0	0	425	TFAM, HADH, MRPS18B, ACAA2, MRPL33, AK4, TOMM70A, ACSL5, BCAT2, ATP5C1, SCP2, CYB5A, ACP6, ETFA, MRPS35, ABCB7, MRPS30, ETFB, SUCLG1, ACADS, CPT2, SDHD, TK1, SLC25A21, MRPL19, SHMT1, SLC25A1
KUMAMOTO_RESPONSE_TO_NUTLIN_3A_DN	0	0	10	CDKN3, CENPF, CCNB1, KIF2C, SPAG5, CDC20, CCNA2, CASC5, KIFC1
REACTOME_M_G1_TRANSITION	0	0	78	DBF4, PSME2, RPA3
REACTOME_LAGGING_STRAND_SYNTHESIS	0	1e-05	19	POLD4, RPA3
PID_E2F_PATHWAY	0	1e-05	73	RBBP4, CBX5, KAT2B, SMARCA2, XRCC1, CDKN2C, DHFR, TK1, CCNA2, SP1
REACTOME_EXTENSION_OF_TELOMERES	0	1e-05	27	POLD4, RPA3
BILD_E2F3_ONCOGENIC_SIGNATURE	0	1e-05	230	EEF1A2, TSHZ1, SLC9A3R1, SHROOM1, MMP15, PSIP1, TIAM1, PKN3, CDKN2C, LYPD6, SREBF1, NIN, RAB15, DDAH1, FOXQ1, AK4
PID_FOXM1_PATHWAY	0	1e-05	40	FOXM1, CENPF, SP1, PLK1, CCND1, CENPA, CCNB2, SKP2, BIRC5, XRCC1, CCNA2, CHEK2, CCNB1, NEK2
KEGG_MISMATCH_REPAIR	0	1e-05	23	RFC1, MSH3, POLD4, RPA3
NADERI_BREAST_CANCER_PROGNOSIS_UP	0	1e-05	45	BUB1, NDC80, SCLT1, AQP5, ASPM, CDCA8, KIF20A, CEP55, RACGAP1, SPAG5, PTTG1
REACTOME_G1_S_SPECIFIC_TRANSCRIPTION	0	1e-05	17	DHFR
REACTOME_ACTIVATION_OF_ATR_IN_RESPONSE_TO_REPLICATION_STRESS	0	1e-05	35	DBF4, RPA3, CDC25C
SHEPARD_BMYB_MORPHOLINO_DN	0	1e-05	194	CKAP2, HMGA1, ITGB4, ASPM, IGFBP2, TTK, CDC20, MIEN1, TPX2, POU3F1, CDCA3, PRR11, TACC3, NDE1, BIRC5, CCNB1, PRC1, TK1, KIF14, DHFR, KIF11, OTP, GTSE1, PDCL, CDCA7L, CDCA2, COTL1, DLGAP5, MKI67, FOXM1
CHEMNITZ_RESPONSE_TO_PROSTAGLANDIN_E2_UP	0	1e-05	136	CDKN3, SMC4, SGOL2, TPX2, FAM64A, SNRPA, CCNB1, PRR11, LMNB1, MKI67, FANCL, BUB1B, GTSE1, TOP2A, TTK, BIRC5, NUSAP1, PTTG1, PRC1, DLGAP5, SPAG5, BUB1, AURKA, SAE1, CASC5, CCNB2, CENPF, RAB15, NUP210, TK1, KIF20A, HJURP, ASPM, UBE2C, CENPE
SHEPARD_CRUSH_AND_BURN_MUTANT_DN	0	1e-05	178	TPX2, CCNB1, CDCA2, ECT2, GTSE1, BORA, FOXM1, KIF14, PUM1, KIF11, CCNB2, TACC3, HMGA1, CDC20, TMPO, KIF2C, BUB1B, TK1, OIP5, ASPM, POU3F1, NEIL3, OTP, CEP55, NDE1, RACGAP1, CDCA3, TTK, PIF1, BIRC5, CASC5, FZD5, PRC1, PRR11, DLGAP5, MKI67, CKAP2
PID_ATR_PATHWAY	0	1e-05	38	CDC25C, FBXW11, FANCD2, PLK1, CCNA2
KEGG_BASE_EXCISION_REPAIR	0	2e-05	33	XRCC1, HMGB1, POLD4, MBD4, PARP4, PARP3, NEIL3
MILI_PSEUDOPODIA_HAPTOTAXIS_UP	0	2e-05	506	SREK1IP1, SSB, TOPORS, UBA3, SCP2, ABCB7, THOC7, OXR1, PSIP1, TAX1BP1, C3orf38, INPP1, ZNRF2, ACBD5, ERI1, BUB1, NCOA2, OGFRL1, VPS4B, CTBP2, MRE11A, PARP4, NFIA, PTP4A2, NUFIP2, TOMM70A, FYTTD1, NUSAP1, ATE1, CCDC34, RNF138
BURTON_ADIPOGENESIS_PEAK_AT_16HR	0	2e-05	40	HMGA1, HMGB2
PID_BARD1_PATHWAY	0	2e-05	29	FANCD2, FANCL, MRE11A
REACTOME_MITOTIC_G2_G2_M_PHASES	0	2e-05	78	CNTRL, DYNC1I2, NEK2, PCNT, PLK1, CDK5RAP2, CCNA2, CCNB1, CCNB2, CKAP5, CDC25C
WHITFIELD_CELL_CYCLE_S	0	2e-05	154	ANKRD36, KIAA1598, SP1, NAB1, KAT2B, TOP2A, GOLGA8A, DHFR, DMXL2, ARHGAP42, MBD4, BIVM
WANG_CISPLATIN_RESPONSE_AND_XPC_UP	0	2e-05	197	KIF14, AURKA, CKAP2, TMC6, MXD3, SMC4, MAD2L1, BIRC5, SMARCC1, NCAPD2, CHEK2, TTK, ST6GALNAC2, PTPRN2, KIF11, SPINT2, KRT18, KRT8, RPA3, HMGB2, UBE2C, CEACAM1, ITGB7, IGFBP2
RUAN_RESPONSE_TO_TNF_DN	0	2e-05	84	NRIP1, NR1H3, CFD, PPARG, CDKN2C, TPP2, PLIN4, PEMT, LIPE, SELENBP1, ACADS, HK2, CPT2, HSD17B4, RASD1, SORBS1
LE_NEURONAL_DIFFERENTIATION_DN	0	2e-05	19	CDC25C, RGS12, CDC20, CCNB2, UBE2C
SHEPARD_BMYB_TARGETS	0	2e-05	70	GTSE1, MKI67, CDCA3, BIRC5, DLGAP5, CDC20, CDCA2, CCNB1, KIF11, NDE1, FOXM1, KIF14, OTP, TTK, ASPM, POU3F1, TACC3, TK1, PRC1, TPX2, PRR11, CKAP2, HMGA1
MOOTHA_MITOCHONDRIA	0	2e-05	442	MRPS18B, TFAM, ACP6, ATP5C1, MRPL33, LGALS3, CAT, MRPL19, SLC25A21, MRPL41, AK4, ACAA1, BCAT2, SUCLG1, ETFA, HADH, SDHD, ACADS, TOMM70A, CYB5A, MRPS30, ETFB, MRPS35, SLC30A9, SLC25A1, ABCB7, ACAA2
BOYAULT_LIVER_CANCER_SUBCLASS_G23_UP	0	3e-05	50	HLTF, ABCG1, ECT2, TFPI, KIF4A, COCH, NEK2, MKI67, TWF1, DLGAP5, XK, OIP5, CENPA, DBF4, BUB1B
GARGALOVIC_RESPONSE_TO_OXIDIZED_PHOSPHOLIPIDS_TURQUOISE_DN	0	3e-05	52	KIF15, AURKA, CCNA2, CDKN2C, SPC24, MKI67, BUB1B, KIFC1, NDC80, TMPO, CDC20, CDK2AP2, SKP2, TACC3, SGOL2, PLK1, NEIL3
IWANAGA_E2F1_TARGETS_INDUCED_BY_SERUM	0	3e-05	30	HMGB2, MKI67, PSIP1, HAUS6, GGH
KEGG_HOMOLOGOUS_RECOMBINATION	0	3e-05	28	POLD4, EME1, RPA3, MRE11A
HU_GENOTOXIC_DAMAGE_4HR	0	3e-05	35	ITGB7, PRC1, CDC20, AURKA, NEK2, CDC25C, ECT2, PTTG1, BUB1
MORI_MATURE_B_LYMPHOCYTE_DN	0	4e-05	73	KIF2C, CDC25C, HMGB2, CCNB2, CCNB1, LMNB1, CDKN3, HMGA1, LXN, NEK2, DHFR
PID_ATM_PATHWAY	0	4e-05	34	CDC25C, MRE11A, FANCD2, CHEK2
KEGG_PEROXISOME	0	4e-05	78	CAT, PHYH, HSD17B4, ACAA1, DECR2, SCP2, PEX1, NUDT12, ACSL5
HOSHIDA_LIVER_CANCER_SUBCLASS_S3	0	4e-05	265	POLD4, EMP2, ACADS, NFIC, ACAA2, NFIB, SHMT1, SELENBP1, CAT, ACY1, HSD17B4, DNASE1L3, FOXO1, HADH, SREBF1, LPIN2, SLC6A12, SMARCA2, CBR1, CYB5A, GGH
BURTON_ADIPOGENESIS_6	0	4e-05	184	APOC1, HADH, SUCLG1, KAT2B, LCN2, CBR1, PLIN4, ACADS, ACAA2, CYB5A, CAT, PEMT, SCP2, SLC25A1, HSD17B4, CFD, AGPAT3, RTN3, BCAT2, CDKN2C, NR1H3
REACTOME_DOUBLE_STRAND_BREAK_REPAIR	0	4e-05	22	LIG4, MRE11A, RPA3
GAL_LEUKEMIC_STEM_CELL_DN	0	6e-05	240	MAGEF1, DMXL2, CDKN3, IGFBP2, KIF20A, COCH, ACAA2, LYZ, TOP2A, IL1RN, CCNB1, HMMR, CCNA2, LMNB1, CDC25C, CD68, BUB1, BUB1B, KIFC1, REST, COL6A2, CENPA, GTSE1, CDC20, ALDH1L1, CDCA8, BIRC5, LGALS3, PLK1, CCNB2, DHFR, NUSAP1, ALOX5, PHLDA1
REACTOME_CYCLIN_A_B1_ASSOCIATED_EVENTS_DURING_G2_M_TRANSITION	0	6e-05	15	PLK1, CCNA2, CCNB1, CCNB2, CDC25C
LOPEZ_MESOTELIOMA_SURVIVAL_TIME_UP	0	7e-05	13	AURKA, BIRC5, CDC25C, FAM64A, KIF4A
RODRIGUES_THYROID_CARCINOMA_ANAPLASTIC_UP	0	8e-05	688	CENPA, BRCC3, THOC2, CENPF, KIF20B, RALGPS2, MRE11A, NUF2, KIF11, SLCO4A1, CASC5, IRAK2, LIN9, CENPE, NDC80, RACGAP1, SSB, DEPDC1, SGOL2, C6orf62, FOXM1, MAP4K5, NEK2, EFTUD1, OXR1, CAPRIN1, FYTTD1, TMPO, USP34, PNN, SMC4, TMEM194A, RFC1, UHMK1, ASPM, MAD2L1, RSRC1, HYLS1, TOP1, ESYT2, ZDHHC20, CEP55, SCYL2, TTC37, AK4, AURKA, HRH1, LCORL, C18orf54, DIAPH3, PAK2, TOP2A, ECT2, AHNAK, CDC20, DBF4, …
REACTOME_PROCESSIVE_SYNTHESIS_ON_THE_LAGGING_STRAND	0	8e-05	15	POLD4, RPA3
CHESLER_BRAIN_QTL_CIS	0	9e-05	72	PTTG1, GLO1, PHLDA1, THUMPD1, SSPN, CANT1, ACAA1, CCND1, BCAT2
GRAHAM_CML_QUIESCENT_VS_NORMAL_QUIESCENT_UP	0	0.0001	83	TOP2A, KIF15, DLGAP5, NUSAP1, PRC1, KIF11, RACGAP1, DHFR, CDC20, CASP3, CENPF, CCNB2, APOC1, XK, CDKN3, IL1RN, CEP55, TK1
SEMBA_FHIT_TARGETS_DN	0	0.0001	9	ECT2, SPAG5, BIRC5, CENPF, MNS1, ASPM
SU_TESTIS	1e-05	0.00012	73	TMF1, BUB1B, CDKN3, CCNB1, DBF4, TTK, BUB1, HMMR, AURKA, NEK2, OIP5, SYCP2, CCNB2, KIF2C, ZMYND10
REACTOME_E2F_MEDIATED_REGULATION_OF_DNA_REPLICATION	1e-05	0.00012	33	DHFR, CCNB1
REACTOME_GLOBAL_GENOMIC_NER_GG_NER	1e-05	0.00014	32	ERCC4, ERCC5, POLD4, RPA3
SLEBOS_HEAD_AND_NECK_CANCER_WITH_HPV_UP	1e-05	0.00014	80	DHFR, CDKN2C, SLFN13, C9orf40, HLTF, SPICE1, RNF168, CXCL17, HAUS5, FMR1, RMI2, NUP210, KIF15, SYCP2
REACTOME_CHROMOSOME_MAINTENANCE	1e-05	0.00014	118	SYCP2, CENPA, OIP5, SYNE2, LMNB1, MIS18BP1, HJURP, CASC5, POLD4, RAD21, RBBP4, RBBP7, RPA3
REACTOME_UNWINDING_OF_DNA	1e-05	0.00017	11
YAMAZAKI_TCEB3_TARGETS_DN	1e-05	0.00018	208	CTBP2, IGFBP2, KIF20A, FAM122B, BUB1B, PSRC1, LGALS3, KRT19, NUSAP1, UBE3A, FZD5, SPINT2, CKB, NEK2, HMGA1, AURKA, KIF11, PSIP1, ECT2, CDCA7L, TOP2A, S100A6, TCF7, PHYH, DBF4, DHFR, DUSP6
RUIZ_TNC_TARGETS_DN	1e-05	0.00018	138	MAD2L1, FOXM1, UBE2C, OGFRL1, PBK, TMPO, DHFR, CCNA2, BIRC5, KIF2C, DDAH1, OIP5, HJURP
WONG_MITOCHONDRIA_GENE_MODULE	1e-05	0.00019	217	CYB5A, MRPS30, SUCLG1, SLC25A1, SCP2, SLC16A5, ATP5C1, MRPS18B, TOMM70A, TFAM
CHANG_CORE_SERUM_RESPONSE_UP	1e-05	0.0002	206	FLNC, HYLS1, GGH, HSPB11, DHFR, PDIA4, SNRPA, PITPNC1, PNN, RNF138, EMP2, COTL1, MCTS1
COLDREN_GEFITINIB_RESISTANCE_DN	1e-05	0.00024	221	TMPRSS4, WDFY1, GALNT3, SLC44A3, FAM84B, CAPN8, KIAA1522, TC2N, LNX1, EPPK1, COBLL1, EXPH5, SYTL1, LSR, TSPAN1, KRT19, ADAP1, GRHL1, PTK6, EHF, BSPRY, RBM47
STEIN_ESRRA_TARGETS_RESPONSIVE_TO_ESTROGEN_DN	1e-05	0.00025	41	SKP2, TMEM194A, SMC4, TMPO, ASPH
RUAN_RESPONSE_TO_TNF_TROGLITAZONE_DN	1e-05	0.00025	42	CDKN2C, SELENBP1, RASD1, HSD17B4, CFD, HK2, PPARG, PEMT, NRIP1, TPP2
LIANG_SILENCED_BY_METHYLATION_DN	1e-05	0.00028	11	FOXM1, CDKN3, MKI67, HMGB2, KIF11, CCNA2
RIZ_ERYTHROID_DIFFERENTIATION	1e-05	0.0003	73	CENPA, TOP2A, HMGB1, RXRA, ATF1, HMGB2, MBD4, KIF4A
NAKAMURA_CANCER_MICROENVIRONMENT_DN	1e-05	0.00032	43	CDC20, AURKA, BUB1, KIF2C, CDCA2, CCNB2, COTL1, SPAG5, FAM83D, DHFR
REACTOME_POL_SWITCHING	2e-05	0.00034	13	POLD4
WILCOX_RESPONSE_TO_PROGESTERONE_UP	2e-05	0.00036	144	ABCG1, C10orf12, HJURP, PRC1, TOP2A, CEP55, KIF20A, TK1, CDKN2C, KIF4A, CDC20, HMGB2, PBK, ASPM, NUSAP1, CCNB2, CENPF, CCNB1, NDC80, MUC5B, SHMT1, GK, DLGAP5, HMMR
WEI_MYCN_TARGETS_WITH_E_BOX	2e-05	0.00037	760	CCHCR1, BUB1, RNF138, FAM83D, MIS18BP1, SBNO1, MRPS35, NFIC, MRPL19, TFAM, C9orf40, SKP2, BIRC5, NMNAT2, HAUS6, HS2ST1, CANT1, MRPS30, FAM96A, DEPDC1, HSPB11, HK2, KTN1, HMMR, MAD2L1, RBBP7, CCDC77, SHMT1, SLCO4A1, TOP1, SGOL2, HMGB1, SUCLG1, GTPBP10, MRPL41, CENPA, TNPO3, BUB1B
KALMA_E2F1_TARGETS	2e-05	0.00051	11	TOP2A
REACTOME_REPAIR_SYNTHESIS_FOR_GAP_FILLING_BY_DNA_POL_IN_TC_NER	3e-05	0.0006	14	POLD4, RPA3
PETROVA_ENDOTHELIUM_LYMPHATIC_VS_BLOOD_UP	3e-05	0.0007	130	BUB1B, PTTG1, PLK1, TIMP3, LMNB1, KIF11, SMC4, TOP2A, TK1, CDKN3, CCNB2, KIF2C, TTK, NDC80, CCNB1, RAPGEF5, IGFBP2, FOXM1, CENPF, SPAG5, EMP2, CCNA2, PPARG, UBE2C, CEACAM1, HMGB2, BUB1, UNC5B
REACTOME_KINESINS	4e-05	0.00084	24	KIF20A, KIF2C, KIF4A, RACGAP1, KIF11, KIFC1, KIF15
GERHOLD_ADIPOGENESIS_UP	4e-05	0.00093	49	ACADS, SCP2, CPT2, LIPE, PPARG, CFD
WAMUNYOKOLI_OVARIAN_CANCER_GRADES_1_2_UP	5e-05	0.00112	134	FZD5, FOXQ1, GMDS, CTBP2, ECT2, ETFB, PLS1, LYZ, ABCC3, GRTP1, CPD, PDIA4, SLC39A11, DDAH1, GALNT3, ACBD5, IRAK2, TSPAN8, MECOM
GRESHOCK_CANCER_COPY_NUMBER_UP	5e-05	0.00116	319	FOXO1, ERCC4, TRIP11, ATF1, ERCC5, CHEK2, CASC5, ELL, HMGA1, KTN1, JAK2, FANCD2, BCR, SEPT9, NCOA4, MLLT4, STK11, TOP1, NCOA2, BUB1B, SET, WHSC1, CNTRL, AFF1, CCND1, PSIP1, MECOM, ETV6, MNX1, SDHD, NIN, PPARG
LY_AGING_PREMATURE_DN	6e-05	0.00117	30	CENPA, HMGB2, FOXM1, KIF2C
REACTOME_REGULATION_OF_MITOTIC_CELL_CYCLE	6e-05	0.00117	77	UBE2C, MAD2L1, PLK1, PSME2, SKP2, AURKA, BUB1B, CCNA2, CCNB1, PTTG1, CDC20
REACTOME_HOMOLOGOUS_RECOMBINATION_REPAIR_OF_REPLICATION_INDEPENDENT_DOUBLE_STRAND_BREAKS	6e-05	0.00133	16	MRE11A, RPA3
SASAKI_ADULT_T_CELL_LEUKEMIA	6e-05	0.00134	171	FOXM1, KIF2C, ETFA, CCNA2, RBBP4, SMARCA2, TRIB2, HMGB2, CCNB2, PTTG1, UBE2C, ARL6IP5, PTPRN2, TOP2A, PARP3, CENPF, TPX2, MKI67, KIF14, ING1, TK1, TTK, KIF11, PLK1, CCNB1, ACYP1, CDKN3, SP1, MAD2L1, DLGAP5, BUB1B
FLECHNER_BIOPSY_KIDNEY_TRANSPLANT_REJECTED_VS_OK_DN	7e-05	0.00143	537	AK4, EPS8, SHMT1, ETFA, TOMM70A, ACAA1, CTAGE5, GPD1L, SULT1C2, EXPH5, HADH, SLC25A1, TRIM2, ZC3H14, CYP3A5, KRIT1, HDGF, AHCYL1, PUM1, FMR1, SCP2, GGH, ACY1, COBLL1, SELENBP1, HTRA1, AGAP1, MRPS18B, PHYH, CYB5A, ACAA2, CAT, IGFBP2, HLTF, PEPD, ZNF148, MSH3, CALB1
XU_HGF_TARGETS_INDUCED_BY_AKT1_48HR_DN	7e-05	0.00147	27	ASPM, CENPA, CENPF, HMMR, CDCA3, KIF14, SMC4, GOLGA8A
ABRAMSON_INTERACT_WITH_AIRE	7e-05	0.00147	45	RAD21, TOP2A, LMNB1
MOOTHA_FFA_OXYDATION	8e-05	0.00162	22	HADH, ACAA2, CPT2, ACADS
KEGG_CITRATE_CYCLE_TCA_CYCLE	8e-05	0.00169	30	SDHD, SUCLG1, SUCLG2
HONRADO_BREAST_CANCER_BRCA1_VS_BRCA2	9e-05	0.00188	18	TOP2A, CCND1, CCNA2, BIRC5, MKI67, CCNB1, KRT8, SKP2
BURTON_ADIPOGENESIS_5	9e-05	0.00191	117	SCP2, GK, LIPE, NRIP1, PPARG, SORBS1, RASD1, ZNRF2, CPT2, SDHD, ETFB, HK2
BASAKI_YBX1_TARGETS_DN	0.0001	0.00194	359	SPATA20, MLLT4, RAB3IP, SLC45A3, HK2, TFPI, RBM47, COBLL1, GOLGA8A, SLC6A12, NFKBIZ, SNTB1, CAT, MRPL19, LCN2, AK4, ZNF320, ANKRD36, SULT1C2, PITPNC1, SPG20, KRCC1, GPD1L, SMARCA2, FAM107B, CKB, GAS2L3, STXBP3, LMBRD2, TSPAN1, HTRA1, RBMXL1, DMXL2, PHLDA1, DUSP6, RSL1D1, ATP7A, ASPH, GALNT3
MATHEW_FANCONI_ANEMIA_GENES	0.0001	0.00206	11	FANCL, FANCD2
MEINHOLD_OVARIAN_CANCER_LOW_GRADE_DN	0.00011	0.00221	20	CCNB2, KIF14, PTP4A2, UVRAG, RAD21, TPX2
REACTOME_BASE_EXCISION_REPAIR	0.00011	0.00227	19	POLD4, XRCC1, MBD4
YUAN_ZNF143_PARTNERS	0.00013	0.00252	21	TPX2, PNN, NUSAP1
REACTOME_PYRUVATE_METABOLISM_AND_CITRIC_ACID_TCA_CYCLE	0.00013	0.00253	40	SDHD, SUCLG2, SUCLG1
SMID_BREAST_CANCER_BASAL_DN	0.00013	0.00256	664	RBM47, FAAH, GPD1L, FAM83E, CELSR1, FRY, ABCG1, KRT18, CYB5A, CCDC19, C2CD2L, SIGLEC15, ASPH, KRT8, SSH3, ATP2A3, PSCA, KRT19, PTK6, INPP5J, PTP4A2, ZCCHC24, DAK, ITPR1, EEF1A2, RALGPS2, AHNAK, CFD, KCTD3, TSPAN13, ZMYND10, NRIP1, CPD, CCND1, LIPE, SREBF1, HOXB6, CACNA1D, SIGIRR, GPRC5C, HSDL2, TSKU, SLC9A3R1, MRPS30, ABCC3, PTPRN2, DUSP6, ST6GALNAC2, ZMYND8, TSPAN1, CRIP1, CATSPERB, ANO1, CANT1,…
SMID_BREAST_CANCER_LUMINAL_A_DN	0.00013	0.00256	18	TOP2A, CDCA8, CDC20, TPX2, CDCA3, NDC80
CONCANNON_APOPTOSIS_BY_EPOXOMICIN_DN	0.00013	0.00256	162	MAD2L1, UBE2C, KIFC1, VSNL1, TOP2A, HMMR, AK4, CDC20, NFIB, CCNA2, MKI67, ACYP1, DLGAP5, HK2, AURKA, HMGB2, CYB5A, RPA3, PTTG1, DHFR, CBX5, BUB1, PLK1, BIRC5, CENPA
WOO_LIVER_CANCER_RECURRENCE_DN	0.00014	0.00267	80	ACSL5, CYB5A, ACY1, ACAA1, APOL6, PEMT, HSD17B4, CAT, ALDH1L1
KEGG_OOCYTE_MEIOSIS	0.00014	0.00267	111	SLK, FBXW11, PLK1, BUB1, SGOL1, PTTG1, CDC25C, CDC20, CCNB1, MAD2L1, ITPR1, AURKA, CCNB2, PPP2R5D
GRADE_COLON_AND_RECTAL_CANCER_UP	0.00014	0.00274	276	ZMYND8, GPSM2, HMGB1, CCNB1, GLO1, RLIM, CTSB, NUSAP1, SET, GTPBP10, ERI1, SYAP1, GTF3A, SPATA13, SRP72, TRUB2, KNTC1, PLK1, RMI2, AURKA, CARHSP1, TCF7, SSB, LY6E, HJURP, BORA, ACBD6, HMGB2
KEGG_NUCLEOTIDE_EXCISION_REPAIR	0.00016	0.00298	44	ERCC4, ERCC5, POLD4, RPA3, RFC1
SAGIV_CD24_TARGETS_UP	0.00016	0.00312	21	ASPM, TFPI, USP34, SMC4, FRYL
SENGUPTA_NASOPHARYNGEAL_CARCINOMA_DN	0.00019	0.00358	316	TNFRSF21, SELENBP1, PRR15, PTPRN2, C14orf142, VPS37B, C1orf110, TMPRSS4, CHST6, TSPAN1, TLCD2, ZMYND10, RIBC1, EPPK1, CKB, CCDC19, SLC16A5, CAPN5, ALDH1L1, CCDC11, FOXJ1, VILL, LCN2
CROSBY_E2F4_TARGETS	0.00019	0.00364	6	BUB1B, CENPE, NDC80, PTTG1
REACTOME_INTEGRATION_OF_PROVIRUS	0.0002	0.0038	8	PSIP1, HMGA1, LIG4, BANF1
REACTOME_G0_AND_EARLY_G1	0.0002	0.00383	23	LIN9, RBBP4, CCNA2
MATZUK_SPERMATOCYTE	0.00021	0.004	71	MSH5, SYCP2, SGOL2, BUB1B
KEGG_FATTY_ACID_METABOLISM	0.00021	0.00401	41	ACADS, ACAA2, HADH, ACSL5, ACAA1, CPT2
SMIRNOV_RESPONSE_TO_IR_6HR_DN	0.00022	0.00413	110	CDCA3, CENPA, OAS1, ARHGAP11A, TPX2, ATP2A3, UBE2C, NEK2, KIF14, AURKA, CENPF, KIF20A, HMMR, DEPDC1, BUB1, ASPM, DLGAP5, CENPE, PSRC1, CDC20, CCNB1, HK2, PLK1
WANG_CLIM2_TARGETS_UP	0.00023	0.00434	225	DUSP6, IGFBP2, ZNF148, SMC4, TMPO, CEACAM1, RALGAPA2, NRIP1, ALCAM, KRIT1, PAK2, TIMP3, ABCC3, C21orf58, ARAP1
REACTOME_PEROXISOMAL_LIPID_METABOLISM	0.00023	0.00434	20	ACAA1, HSD17B4, PHYH, SCP2
WAKABAYASHI_ADIPOGENESIS_PPARG_RXRA_BOUND_WITH_H4K20ME1_MARK	0.00024	0.00437	138	PPARG, HSDL2, BFAR, HADH, SORT1, KAT2B, DAB2IP, LIPE, BCAT2, ETFB, PFKL, TMCC3, ACAA2, SCARB2, RASA3, PTGR2
CHESLER_BRAIN_HIGHEST_GENETIC_VARIANCE	0.00025	0.00463	33	PHLDA1, THUMPD1, ACAA1, PTTG1, BCAT2
LEE_DIFFERENTIATING_T_LYMPHOCYTE	0.00027	0.00498	184	SLC9A3R1, TMC6, NUP210, ZNF148, EFCAB4B, C9orf64, TCF7, GTF3A, USP34, SPATA13, SP1, FAM107B, SP110
REACTOME_CITRIC_ACID_CYCLE_TCA_CYCLE	0.00027	0.00498	19	SDHD, SUCLG2, SUCLG1
REACTOME_ASSEMBLY_OF_THE_PRE_REPLICATIVE_COMPLEX	0.00028	0.00501	63	PSME2
YANG_BCL3_TARGETS_UP	0.00028	0.00503	352	TACC3, CCNA2, CCNB2, LSR, KIF20B, RACGAP1, XK, DEPDC1, FAM64A, KIF20A, UBE2C, THOC2, SCLT1, TNFRSF21, KIF2C, KNTC1, COASY, RALGPS2, FOXM1, DIAPH3, PHYH, CDC20, CD68, CDCA3, HMGB2, LIPE, SP110, NUSAP1, LNX1, DLGAP5, CCNB1, CDCA2, BSPRY, CKAP2, ARHGAP11A, AURKA, BUB1, CKB, MBNL3, MKI67, PRC1, RAB15, CDKN2C, RBM47, RAPGEF5, ECT2, FAM83D, PTTG1, SPC24, TOP2A, PBK
REACTOME_MITOCHONDRIAL_FATTY_ACID_BETA_OXIDATION	0.00029	0.00517	14	HADH, ACADS
OUELLET_OVARIAN_CANCER_INVASIVE_VS_LMP_UP	0.00029	0.00517	117	GLO1, HMGB2, CDKN3, SPINT2, RAD21, MBTPS1, ATP5C1, CKAP5
PID_RAC1_PATHWAY	0.00029	0.0052	54	PAK2, RACGAP1, PIP5K1A
OSMAN_BLADDER_CANCER_UP	0.00031	0.00543	387	KTN1, OXR1, UHMK1, ZNF148, SAE1, NFKBIZ, LGALS3, MAN2A1, PRR11, STXBP3, HAUS6, SCARB2, ASB8, PTP4A2, SCP2, TGOLN2, PARP4, PHC3, TWF1, MBD4, RAD21, TOP1, GALNT1, CTSB, CCDC88C, NUCKS1, SRP72, TNPO3, DHFR, ACBD5, VASP, FAM107B, NRIP1, TMPO, SECISBP2
CHARAFE_BREAST_CANCER_BASAL_VS_MESENCHYMAL_UP	0.00032	0.00563	113	EHF, ENTPD2, TC2N, KIAA1522, MBNL3, BSPRY, SPINT2, SSH3, SYTL1, MYO5B, PROM2, LCN2
BIOCARTA_G2_PATHWAY	0.00034	0.00608	24	CHEK2, CDC25C, PLK1, CCNB1
TIEN_INTESTINE_PROBIOTICS_24HR_UP	0.00035	0.00621	547	RACGAP1, KIAA1598, DLGAP5, SPAG5, ACAA2, SPAST, DBF4, NDC80, UBE4A, GALNT1, NSF, HSPB11, RPA3, GTSE1, BUB1, ADI1, KIF14, CHMP5, LYRM2, HSDL2, FOXM1, PLK1, PRC1, CDKN3, GGH, TGOLN2, TFAM, TMF1, CCND1, CCNA2, RAB8A, SMC4, PTTG1, AURKA, PEPD, COTL1, MAD2L1, TK1, MRPS18B, SKP2, KIF20A, PNN, HJURP, TMEM194A, MFSD1, KIF11, SLC25A1, CENPA, NUSAP1, ACYP1, HMMR, CENPF, KRIT1, CCNB1, BUB1B, TMPO
MULLIGHAN_MLL_SIGNATURE_2_UP	0.00036	0.00623	400	ABCA7, NUP210, S100A6, POLD4, MAGEF1, RASSF2, TNFAIP2, MFSD1, SNX10, CAT, NUP50, ARL6IP5, IL1RN, EHBP1L1, ARHGAP11A, GTSE1, TGOLN2, SDHD, PTAFR, TDRD7, TNFSF13, TRABD, TMPO, RIMS1, TNPO3, RBM47, ITGB7, TBCD, DENND2D, TRPM4, RXRA
ACEVEDO_FGFR1_TARGETS_IN_PROSTATE_CANCER_MODEL_UP	0.00038	0.00664	280	NFIB, COTL1, IHH, CEP55, TIFA, CPD, LRRC8E, SULT1C2, CXCL17, ABCC3, FOXQ1, EPPK1, DENND2D, LCN2, ECT2, HYLS1, TSPAN8, VILL, HK2, EMP2, ATP7A, CDCA8, LY6E, GMDS, CDC20, DUSP6, CENPA, SPNS2, BIRC5, LGALS3, SLK, OAS1, PBK, ENTPD8, CCNA2, PDE7B, ABCG1
BOYAULT_LIVER_CANCER_SUBCLASS_G123_DN	0.00038	0.00665	51	ACAA1, ACAA2, HADH, EXPH5, SLC6A12
LIU_SOX4_TARGETS_DN	0.00039	0.00669	299	ITPK1, ACY1, PFKL, TMF1, CHEK2, ITSN2, DAZAP2, TMEM135, ETV6, SKP2, PPP1R9B, PUM1, USP34, INF2, TWF1, ZNF654, HMGA1, EHF, SMARCA2, SRP72, TFPI, CBR1, ASPH
GARY_CD5_TARGETS_DN	0.0004	0.00689	421	PPIG, PNN, FMR1, AK4, SERTAD2, GPR183, GRSF1, CCNB1, TWF1, RLIM, KIF14, RALGPS2, TFAM, OAS1, NHLRC2, CEP152, ADI1, BIRC5, MAP3K7, SKP2, FRMD8, CNDP2, OIP5, FOXO1, CENPF, RNF138
KEGG_NON_HOMOLOGOUS_END_JOINING	0.00042	0.00721	13	MRE11A, LIG4
CHIANG_LIVER_CANCER_SUBCLASS_PROLIFERATION_DN	0.00042	0.00723	172	SCP2, ALDH1L1, SELENBP1, RORC, CPT2, HADH, CAT
BURTON_ADIPOGENESIS_12	0.00043	0.00735	31	MKI67, BUB1
REACTOME_REMOVAL_OF_THE_FLAP_INTERMEDIATE_FROM_THE_C_STRAND	0.00043	0.00735	10	POLD4, RPA3
REACTOME_RECRUITMENT_OF_MITOTIC_CENTROSOME_PROTEINS_AND_COMPLEXES	0.00043	0.00735	63	CNTRL, DYNC1I2, NEK2, PCNT, PLK1, CDK5RAP2, CCNB1, CKAP5
PID_TELOMERASE_PATHWAY	0.00046	0.00769	68	PIF1, UBE3A, RBBP7, RBBP4, MRE11A, CCND1, SP1
REACTOME_ORC1_REMOVAL_FROM_CHROMATIN	0.00046	0.00774	65	PSME2, CCNA2
WEST_ADRENOCORTICAL_TUMOR_UP	0.00048	0.00799	286	AURKA, PBK, ASPM, TMPO, PTP4A2, TWF1, TPX2, KIF2C, GLO1, CDC25C, CDCA3, PRC1, SKP2, RACGAP1, FOXM1, PTTG1, BUB1B, CCNB1, NEK2, STX12, TPD52L2, KIF20A, SMC4, TOP2A, GAPVD1, TNPO3, GGH, KIF14, CDK5RAP2, HMGB2, BUB1, CENPF
POOLA_INVASIVE_BREAST_CANCER_UP	0.0005	0.00838	280	OIP5, CCNA2, TOP2A, NDC80, CDKN3, CCNB2, PTTG1, PBK, BUB1B, RASSF2, ASPM, C6orf62, CENPF, PSCA, LYZ, NUSAP1, TK1, KIF20A, PRC1, KDELR3, CDC20, MAD2L1, CD68, GPR183, EPPK1, KIF11, KIF15, AURKA, CEP55, PSTPIP1, COTL1, BIRC5, NEK2, APOC1, CENPA, TPX2, KIF2C, DLGAP5, GPSM2, RHOF
PATIL_LIVER_CANCER	0.00053	0.00888	706	MSH5, HMMR, CEP55, NUF2, TK1, GMCL1, MBNL3, TMEM194A, NEK2, CCNA2, GPSM2, KNTC1, PTTG1, HLTF, BUB1, APH1A, TOP2A, LCN2, LYZ, HMGA1, TROAP, PBK, TMPO, HJURP, PLK1, TPX2, SKP2, SLC9A3R1, KDELR3, DLGAP5, NUCKS1, CDKN2C, MAD2L1, BCAT2, KIAA1522, DHFR, MYO5C, NCAPD2, CCDC34, CPD, UBE2C, FAM72B, NCOA2, CDKN3, NUSAP1, CENPF, SMC4, TSPAN8, TACC3, KIF20B, KIF11, RTN3, PPARG, NFYA, RAD21, CANX, CDCA8, RNF1…
LIEN_BREAST_CARCINOMA_METAPLASTIC_VS_DUCTAL_DN	0.00056	0.00922	109	SLC9A3R1, ACOT4, INPP5J, SPINT2, EPPK1, MYO5C, KRT19, KRT18, PLEKHA6
RUAN_RESPONSE_TO_TROGLITAZONE_DN	0.00056	0.00922	19	PEMT, CDKN2C, NRIP1, SELENBP1, PPARG, HK2
FOURNIER_ACINAR_DEVELOPMENT_LATE_DN	0.0006	0.00992	21	CEP55, AURKA, FOXM1, ASPM, CDKN3
DUTERTRE_ESTRADIOL_RESPONSE_6HR_UP	0.00062	0.01012	222	KRT13, TIAM1, TMEM164, PHLDA1, JAK2, NRIP1, KCNK5, SLC9A3R1, TMEM194A, SEPT9
PRAMOONJAGO_SOX4_TARGETS_DN	0.00062	0.01012	50	SKP2, LY6E, DLGAP5, CANX, CCNB1, BIRC5, KIF20A, PTMA, CDKN3
JIANG_HYPOXIA_VIA_VHL	0.00063	0.0102	34	SET, SCARB2, CANX, MRPL41, PPP2R5D
NIKOLSKY_BREAST_CANCER_17Q21_Q25_AMPLICON	0.00064	0.01045	324	HOXB6, CANT1, SMARCD2, SLC16A5, EME1, ABCC3, CDC42EP4, SLC9A3R1, SLC39A11, SPOP, OTOP2, TK1, USH1G, CASKIN2, TBCD, SLC38A10, TMC6, ITGB4, BIRC5, GPRC5C, SPATA20, PITPNC1, PPP1R9B, FOXJ1, PRR11, TMEM92
SENGUPTA_NASOPHARYNGEAL_CARCINOMA_UP	0.00065	0.01055	284	PBK, SMC4, TOP2A, SGOL2, CEP55, DBF4, NUF2, HMGB2, KIF11, TMEM194A, APOC1, CENPF, CASC5, HAUS6, CAPRIN1, NDE1, BUB1B, RACGAP1, ERI1, NDC80, DLGAP5, TTK, TMPO, ARL6IP6, PRC1, NUSAP1, KIF15, CCNA2, ECT2, PRR11, MAD2L1, CENPE, DIAPH3
ZWANG_DOWN_BY_2ND_EGF_PULSE	0.00067	0.01077	230	PDIK1L, CDCA8, CDKN2C, DEPDC1, PSRC1, PIK3C2B, HYLS1, TROAP, GAS2L3, BORA, TMTC4, ZNF714, PLIN4, GTSE1, RASL11B, HMGB2, CDCA2, PSCA
REACTOME_RESOLUTION_OF_AP_SITES_VIA_THE_MULTIPLE_NUCLEOTIDE_PATCH_REPLACEMENT_PATHWAY	0.00075	0.0121	17	POLD4, MBD4
ABBUD_LIF_SIGNALING_1_DN	0.00078	0.01244	25	HK2, ALCAM, AHNAK
REACTOME_EARLY_PHASE_OF_HIV_LIFE_CYCLE	0.00081	0.01287	13	PSIP1, HMGA1, LIG4, BANF1
KIM_WT1_TARGETS_DN	0.00082	0.0131	437	CHMP5, BUB1B, CCND1, NDC80, KIF20A, SKP2, TOP2A, THOC7, ASPM, KIF2C, CENPE, ITGB1, POLD4, CKAP2, KIF14, AURKA, GTSE1, CDK2AP2, ACYP1, CDCA3, CCNA2, OIP5, PPIG, RAD21, GPSM2, MNS1, MRPS18B, NCOA2, PIKFYVE, DBF4, MAD2L1, MIS18BP1, DLGAP5, NUSAP1, KIF11, MAP4K5, CDC20, MRPL19, HMGB2, GRSF1, HOXB6, RACGAP1, PTK6, HADH, TMPO, CENPA, BUB1, ZMYND8, CDCA8, NEK2, HJURP, EIF2AK3, TTK, FAM64A, AGAP1, CEP55,…
WAKABAYASHI_ADIPOGENESIS_PPARG_RXRA_BOUND_8D	0.00083	0.01311	843	HADH, PTP4A2, NR1H3, RASA3, ATF1, DCST1, ASPH, BFAR, TBCD, TNPO3, SCARB2, SLC38A10, SSPN, COG4, DAB2IP, S100A13, FMR1, TNFAIP2, ACAA1, INPP1, GABPA, SYCP2, PDIA4, BCAT2, PPARG, GRHL1, TOMM70A, SLC45A4, CANX, PARP3, EHBP1L1, TP53I13, GGNBP2, INCENP, SLC25A25, HSDL2, CDCA3, SUCLG1, NFIB, PFKL, ETFA, SNX10, ACAA2, GAS2L2, CSPG4, ZNF808, CCDC18, SORT1, PITPNM1, NFKBIZ, EPPK1, ARL6IP6, SYNGR4, EFCAB4A…
MATZUK_MEIOTIC_AND_DNA_REPAIR	0.00083	0.01311	39	FANCL, MSH5, SGOL2, SYCP2
STEIN_ESRRA_TARGETS_UP	0.00084	0.01328	367	TRIM2, SRPK2, GK, SUCLG1, MRPS30, SDHD, MARCH3, ACAA2, ABCB7, ACYP1, ATP5C1, AURKA, TOMM70A, AFF1, TMC6, AHCYL1, ZNF44, ACAA1, RHOF, INPP1, ACY1, CKB, ATP2A3, GMCL1, OBFC1, DHRS11
SCIBETTA_KDM5B_TARGETS_DN	0.00085	0.01334	78	BUB1B, TTK, NDC80, DLGAP5, TOP2A, IGFBP2, PSIP1, CYB5A, CDCA3, KIF2C, CCNB1, SMARCA2, AURKA, HMMR, OIP5, PBK, ECT2, ARL6IP5
PAL_PRMT5_TARGETS_UP	0.00089	0.01396	199	MKI67, KIF20A, TTK, NFIB, NDE1, CCNB2, FMR1, SET, HMGB2, PSIP1, ECT2, GUSB, TACC3, SNRPA, HAUS6, U2AF2, INCENP, RCBTB1, TMPO, CDC20, RACGAP1, COL6A2, KIF11, CDC25C
SIMBULAN_PARP1_TARGETS_DN	0.00092	0.01433	17	CCNB2, SET, CCNB1, CDC20, CCNA2, HMGB2
CHIANG_LIVER_CANCER_SUBCLASS_UNANNOTATED_DN	0.001	0.01549	186	LYZ, CTNNAL1, SLC44A3, ATF1, CCNB2, MAD2L1, ECT2, PBK, CDKN3, MCTS1, TPX2, RPA3, FAM96A
REACTOME_G2_M_DNA_DAMAGE_CHECKPOINT	0.00101	0.01567	9	CHEK2, CCNB1, CDC25C
REACTOME_MEMBRANE_TRAFFICKING	0.00104	0.01613	124	TGOLN2, CPD, AP1G1, DNM2, AP4E1, GAK, GJA5, VPS36, SNX9, CHMP5, CHMP3, GJD2, SORT1, VPS37B, VPS4B, PUM1
HAHTOLA_SEZARY_SYNDROM_UP	0.00105	0.01614	95	NUSAP1, KTN1, SELENBP1, PRC1, CRIP1, PTTG1, SMC4, TOP1
BIOCARTA_P53_PATHWAY	0.00105	0.01618	16	CCND1, TIMP3
MARTINEZ_RESPONSE_TO_TRABECTEDIN_DN	0.00106	0.01618	268	RBM17, UBN1, TOP1, CEP55, PEX1, MRPS35, MCTS1, MAP3K7, CDC25C, ZMYND8, ATF1, EPS8, TOP2A, BUB1, EML4, PLK1, AURKA, KIF11, CCNA2, UBE2C, GAPVD1, TMPO, FRYL, SRPK2, MAGEF1
HESS_TARGETS_OF_HOXA9_AND_MEIS1_UP	0.00107	0.01624	62	MCM3AP
CHIARETTI_T_ALL_RELAPSE_PROGNOSIS	0.00111	0.01691	19	CAT, NDC80, BUB1B, AHNAK, CENPF, TTK
THEILGAARD_NEUTROPHIL_AT_SKIN_WOUND_DN	0.00114	0.01722	224	SMARCA2, PNN, NPEPPS, TNPO3, HMGB2, SPAST, RALBP1, SRPK2, SET, NCOA4, PITPNM1, UBN1, UBA3, RPS6KA5, ABCG1, PEX1, FOXO1, MBD4, GALNT3, MAP3K5
MULLIGHAN_MLL_SIGNATURE_1_UP	0.00118	0.01778	364	PTAFR, SNTB1, NUP50, GTSE1, EHBP1L1, DENND2D, ABCA7, SNX10, ITGB7, IL1RN, TNFSF13, TGOLN2, TNPO3, NUP210, TBCD, MFSD1, CAT, ARHGAP11A, POLD4, ARL6IP5, RXRA, MAGEF1, TDRD7, SDHD, DNM2, RASSF2, S100A6, MRPL33, CSPG4
MOOTHA_PGC	0.00122	0.01838	408	PHLDA1, S100A13, NSF, ATP2A3, LCN2, PSCA, INPP5J, DUSP6, GABPA, HSDL2, MUC5AC, ACADS, ETFB, SHMT1, ITPK1, RPA3, SUCLG1, EEF1A2, C2orf47, HMGB3, AGPAT3, GRSF1, ATP5C1, GK, ACYP1, FOXM1, MRPS18B, CARHSP1, PHYH, MPP5
KEGG_VALINE_LEUCINE_AND_ISOLEUCINE_DEGRADATION	0.00128	0.01924	44	ACADS, ACAA2, HADH, ACAA1, BCAT2
GROSS_HYPOXIA_VIA_ELK3_ONLY_DN	0.00137	0.02049	40	NDE1, CHEK2, RACGAP1, CENPA, CDKN2C, ABCG1, NFIC
BIOCARTA_RANMS_PATHWAY	0.00143	0.02137	10	KIF15, TPX2, AURKA
WAKABAYASHI_ADIPOGENESIS_PPARG_BOUND_8D	0.00144	0.0214	641	SGOL2, PLK1, PPP2R5D, KNTC1, HSD17B4, BHLHE41, EML4, BIVM, RNF187, TMEM135, CPT2, RPA3, MDFIC, TRABD, ARL6IP6, RASL11B, PRPF18, MRPL41, PEMT, NUMB, LPIN2, ELL, LGALS3, TOP1, DHRS11, GRTP1, STK11, TK1, KRT13, FBXW11, APOL6, RORC, CCDC77, AHNAK, SLC44A3, EEF1A2, CAPRIN1, CBR1, DENND2D, MBD4, ZNF808, SEPT9, PLIN4, ITPKA, CDKN3, ATE1, LYSMD3, TOP2A, KRT19, SYAP1, IHH
MOREAUX_B_LYMPHOCYTE_MATURATION_BY_TACI_DN	0.00147	0.0218	70	SGOL2, RACGAP1, CEP152
PENG_RAPAMYCIN_RESPONSE_UP	0.00156	0.02309	194	ATP2A3, TOP2A, XK, NCAPD2, POLD4, TNFRSF1A, GMDS, TMC6, TBC1D1, GNB3, HMMR, PTPRH, CBX5, DMBT1, TK1, RPA3, CRIP1, CENPF, NDC80, GNG10
MIKKELSEN_IPS_LCP_WITH_H3K4ME3	0.00159	0.02335	164	ARAP1, EGFL7, CD68, TNFSF13, SIPA1L3, SNX10, TAPBPL, PSTPIP1, SYTL1, RORC, KLHDC7A, DAB2IP
REACTOME_GOLGI_ASSOCIATED_VESICLE_BIOGENESIS	0.00162	0.02378	50	TGOLN2, CPD, AP1G1, DNM2, AP4E1, GAK, SNX9, SORT1, PUM1
BIOCARTA_SKP2E2F_PATHWAY	0.00173	0.02534	10	SKP2
ENK_UV_RESPONSE_KERATINOCYTE_DN	0.00175	0.02539	482	NPEPPS, MBD4, SDHD, GRSF1, KTN1, MAP3K5, UBE4A, CPD, MAD2L1, PTMA, ZNF148, ERCC5, VSNL1, SSB, RPA3, GOLGA8A, STXBP3, UBE2C, ARL6IP5, RAPGEF5, FMR1, MAN2A1, SMARCA2, PTP4A2, TOP2A, ITSN2, CTNNAL1, CTAGE5, AFF1, ZMYND8, TPX2, BCAT2, PPIG, TNFRSF1A, MCM3AP, RPGR, ACYP1, HSPB11, TOPORS
ZHAN_MULTIPLE_MYELOMA_SUBGROUPS	0.00175	0.02539	30
VECCHI_GASTRIC_CANCER_ADVANCED_VS_EARLY_DN	0.00175	0.02542	126	PTPRN2, VILL, POLD4, CRIP1, GMDS, DHRS11, SULT1C2, RHPN2, HMMR
REACTOME_NUCLEOTIDE_EXCISION_REPAIR	0.00189	0.02734	48	ERCC4, ERCC5, POLD4, RPA3
JAZAG_TGFB1_SIGNALING_UP	0.00191	0.02752	106	NUP50, ITGB7, PTPRH, SYNGR4, KIF4A, CASP3, MED14, PIGN, CRABP2, TOPORS, RAPGEF3
REACTOME_FANCONI_ANEMIA_PATHWAY	0.00193	0.0277	21	FANCD2, FANCL
BIOCARTA_ATRBRCA_PATHWAY	0.00195	0.02788	21	CHEK2, MRE11A, FANCD2
BIOCARTA_CELLCYCLE_PATHWAY	0.00197	0.02809	23	CCND1, CDKN2C, CCNB1
RIZ_ERYTHROID_DIFFERENTIATION_CCNE1	0.00201	0.02856	39	ATF1, MBD4, RXRA, HMGB2, CENPA, HMGB3
LANDIS_ERBB2_BREAST_TUMORS_324_UP	0.00202	0.02859	146	EHF, MIEN1, KIAA1522, CTBP2, LXN, DUSP6, LCN2, TSPAN8, WNK2, PITPNC1, GALNT3, TIAM1, PDIA4, LSR, CCND1, KRT8
MARIADASON_RESPONSE_TO_BUTYRATE_SULINDAC_6	0.0021	0.02969	49	CDK5RAP2, TMPO, HMGB2, WHSC1, MBNL3
DORSAM_HOXA9_TARGETS_UP	0.00214	0.03017	35	AHCYL1, ARHGAP11A, GNG10, MAN2A2, CALB1
REACTOME_APC_C_CDC20_MEDIATED_DEGRADATION_OF_MITOTIC_PROTEINS	0.00215	0.03017	65	UBE2C, MAD2L1, PSME2, BUB1B, CCNB1, PTTG1, CDC20
REACTOME_APOBEC3G_MEDIATED_RESISTANCE_TO_HIV1_INFECTION	0.00216	0.03023	5	PSIP1, HMGA1, BANF1
DAIRKEE_CANCER_PRONE_RESPONSE_BPA	0.00219	0.03054	51	TOP2A, IGFBP2, GTF3A
THILLAINADESAN_ZNF217_TARGETS_UP	0.00221	0.03073	44	CDCA8, PRR11, NUP50, CDC25C, LMNB1, SRP72
MARTINEZ_RESPONSE_TO_TRABECTEDIN	0.00233	0.03234	49	ALCAM, SRPK2, ITPR1, PPARG, UVRAG, TIAM1, NUMB
REACTOME_SIGNALING_BY_FGFR1_FUSION_MUTANTS	0.00236	0.03273	18	CNTRL, BCR
SCHWAB_TARGETS_OF_BMYB_POLYMORPHIC_VARIANTS_UP	0.00242	0.03341	13	CCND1, RXRA, CENPF, ING1, CDKN2C
MELLMAN_TUT1_TARGETS_DN	0.00244	0.03359	47	SNX10, ITGB1, CAT
REACTOME_TCA_CYCLE_AND_RESPIRATORY_ELECTRON_TRANSPORT	0.00251	0.03447	115	ETFA, ETFB, ATP5C1, SDHD, SUCLG2, SUCLG1
MARKEY_RB1_CHRONIC_LOF_UP	0.00252	0.03447	111	CRIP1, RASA3, SLK, NAB1, MAN2A1, KIF20A, TOP2A, XRCC1, TK1, ERCC5
REACTOME_RECRUITMENT_OF_NUMA_TO_MITOTIC_CENTROSOMES	0.00253	0.03455	10	CCNB1
KOKKINAKIS_METHIONINE_DEPRIVATION_96HR_DN	0.00257	0.03496	74	AK4, TOP1, BIRC5, RPS6KA5, CCNB2, CANT1, CCNB1, TK1
SANDERSON_PPARA_TARGETS	0.00258	0.03506	15	DECR2, HSD17B4, CPT2
SABATES_COLORECTAL_ADENOMA_SIZE_DN	0.00263	0.03558	14	MMP28, RCAN3
KEGG_PROPANOATE_METABOLISM	0.00274	0.03703	32	SUCLG1, SUCLG2
YIH_RESPONSE_TO_ARSENITE_C3	0.00277	0.03721	35	XK, CDKN3, TFAM
KEGG_GLYCOLYSIS_GLUCONEOGENESIS	0.00282	0.03768	60	HK2, PFKL
REACTOME_TRANS_GOLGI_NETWORK_VESICLE_BUDDING	0.00282	0.03768	57	TGOLN2, CPD, AP1G1, DNM2, AP4E1, GAK, SNX9, SORT1, PUM1
REICHERT_G1S_REGULATORS_AS_PI3K_TARGETS	0.00284	0.03789	8	SKP2, CDC25C, CCNA2
REACTOME_LOSS_OF_NLP_FROM_MITOTIC_CENTROSOMES	0.00293	0.03903	56	CNTRL, DYNC1I2, NEK2, PCNT, PLK1, CDK5RAP2, CKAP5
FERRANDO_HOX11_NEIGHBORS	0.00295	0.03914	23	TOP2A, CCNA2, TK1
KAAB_HEART_ATRIUM_VS_VENTRICLE_DN	0.003	0.03964	260	BCAT2, ATP5C1, AK4, LDB3, CYB5A, ACAA1, CDK2AP2, ACADS, HADH, MAP3K5, UBA3, VPS13D, MRPL33, PHYH, IGHE, SDHD, TMC6, UBE3A, ALDH1L1, MRPS18B, ACAA2
BIOCARTA_MCM_PATHWAY	0.00302	0.03976	18
BLALOCK_ALZHEIMERS_DISEASE_INCIPIENT_UP	0.00303	0.03976	380	TOPORS, SLC35C1, APOC1, DBF4, PDCL, HS2ST1, SRPK2, SREBF1, SYNC, FAM208A, CPT2, COTL1, NUCKS1, PPIG, SYCP2, KAT2B, THOC2, KTN1, SSH3, SNRK, SSPN, EPS8, SMARCC1, NFIC, COG4, NCAPD2, PIBF1, DIP2A, FLNC, RAB1B, CDC42EP4, HMGB3
REACTOME_CYCLIN_E_ASSOCIATED_EVENTS_DURING_G1_S_TRANSITION_	0.00303	0.03976	62	PSME2, SKP2, CCNA2
KEGG_PPAR_SIGNALING_PATHWAY	0.00309	0.04035	69	SORBS1, NR1H3, GK, RXRA, CPT2, ACAA1, SCP2, ACSL5, PPARG
KEGG_SPLICEOSOME	0.00317	0.04128	124	U2AF2, RBM17, PRPF18, SNRPA, THOC2
CHEN_ETV5_TARGETS_TESTIS	0.0032	0.04161	22	MKI67, HAUS6, MAD2L1
DING_LUNG_CANCER_EXPRESSION_BY_COPY_NUMBER	0.00323	0.04183	99	GABPA, PEPD, SNAP29, RYK, KRIT1, PHC3, THUMPD1, FBXW11, TOMM70A, GTF3A, ING1, PAK2
SERVITJA_LIVER_HNF1A_TARGETS_UP	0.00327	0.04226	133	MAD2L1, KIF2C, RACGAP1, SORBS1, PPARG, NEK2, UBE2C, ACOT4, CDCA8, LY6D, KIF11, CCNB2, BUB1, ABCC3, TPX2, KIF20A, ECT2, GAS2L3, CBR1, HMMR, CCNA2, TRPM4, CCNB1, CDC20
MYLLYKANGAS_AMPLIFICATION_HOT_SPOT_12	0.00332	0.04284	11
REACTOME_PROCESSING_OF_CAPPED_INTRON_CONTAINING_PRE_MRNA	0.00333	0.04284	135	NUP50, U2AF2, NUP210, SNRPA
RICKMAN_TUMOR_DIFFERENTIATED_WELL_VS_POORLY_UP	0.00336	0.04315	226	CENPF, MECOM, MAN2A2, ARHGAP19, NUCKS1, GTF3A, TMEM194A, SPAG5, SLC45A4, SMC4, TOMM70A, USP34, EML4, RMI2, NFYA, GMCL1, TMPO
DELPUECH_FOXO3_TARGETS_DN	0.00337	0.04315	39	PRC1, MKI67, SMC4, NUSAP1, AURKA, UBE2C, CENPF, FOXM1, NEK2
REACTOME_APC_C_CDH1_MEDIATED_DEGRADATION_OF_CDC20_AND_OTHER_APC_C_CDH1_TARGETED_PROTEINS_IN_LATE_MITOSIS_EARLY_G1	0.0034	0.04333	64	UBE2C, PLK1, PSME2, SKP2, AURKA, PTTG1, CDC20
BIOCARTA_NUCLEARRS_PATHWAY	0.00341	0.04333	14	PPARG, ABCC3, NR1H3
GROSS_HYPOXIA_VIA_ELK3_UP	0.00344	0.0437	201	RACGAP1, UBE2C, PBK, NCAPD2, SSBP3, ABCG1, NDE1, CCNB1, CASP3, CPT2, CDKN2C, CENPA, RGS12, GPX1, BIRC5, RXRA, RAPGEF3, NDC80, GATA2, SPAST, ARHGAP11A, SPAG5, CCNB2, CCNA2, KIF20A, CCND1, SLC9A3R1, NFIC
CHEOK_RESPONSE_TO_MERCAPTOPURINE_AND_LD_MTX_UP	0.00351	0.04439	9	GALNT1, MRPL33
BIOCARTA_PTC1_PATHWAY	0.00354	0.04472	11	CDC25C, CCNB1
NEMETH_INFLAMMATORY_RESPONSE_LPS_DN	0.00374	0.04707	32	SLC6A12, MKI67, NUMB, AURKA, ABCG1
UDAYAKUMAR_MED1_TARGETS_UP	0.00393	0.04933	133	RYK, ASPH, PFKL, EXPH5, DHFR, RBM47, PITX1, EML4, GRSF1, SREK1IP1, TLE6, PTMA, AURKA, SLK, CNOT6, TMPO
REACTOME_SCFSKP2_MEDIATED_DEGRADATION_OF_P27_P21	0.00399	0.04997	53	PSME2, SKP2, CCNA2
SPIELMAN_LYMPHOBLAST_EUROPEAN_VS_ASIAN_UP	0.00409	0.05111	472	CDC20, BCAT2, KIF20A, CENPF, HK2, UBE2C, RTN3, AURKA, HMGB3, TACC3, ACYP1, ERCC5, DECR2, NDC80, TCF7, PTTG1, TMC6, RXRA, RAD21, CDK2AP2, TOP2A, PHYH, HMGB1, SNAP29, CCHCR1, XRCC1, GPX1, RBBP4, SMARCD2, SGPL1, DNASE1L3, SPAG5, BANF1, ACY1, TROAP, PTMA, HSD17B4, RAB1B, PSME2, TPP2, RAB8A, VASP
BIOCARTA_RB_PATHWAY	0.00417	0.05197	13	CDC25C
FOSTER_KDM1A_TARGETS_DN	0.00429	0.05323	204	RAPGEF3, RDM1, EPPK1, COTL1, SYTL1, TRABD, DLGAP5, ATP2A3, ITGB4, PLCD1, RCCD1, CDC20, BUB1B, HAUS5, ADAP1, MSLNL, CTBP2, TK1
MANN_RESPONSE_TO_AMIFOSTINE_DN	0.00434	0.0538	10	TWF1, CCNB1, MAD2L1
LEE_LIVER_CANCER_MYC_E2F1_UP	0.00461	0.05688	55	LY6D, KRT8, LCN2, LY6E, KIF20A, SMC4, NUSAP1, UNC13B, MAD2L1
REACTOME_INTERACTIONS_OF_VPR_WITH_HOST_CELLULAR_PROTEINS	0.00462	0.05688	32	NUP50, PSIP1, NUP210, HMGA1, BANF1
PID_CDC42_PATHWAY	0.00463	0.05688	70	DIAPH3, EPS8, PAK2, TIAM1, WASL, PAX6
REACTOME_FORMATION_OF_INCISION_COMPLEX_IN_GG_NER	0.00478	0.05859	20	ERCC4, ERCC5, RPA3
GOLUB_ALL_VS_AML_UP	0.00481	0.05882	24	ATP2A3, RBBP4
PARENT_MTOR_SIGNALING_UP	0.00491	0.05982	548	TFPI, CCHCR1, MAP3K5, RSL1D1, SMARCA2, CTBP2, MED18, NPEPPS, TMC6, HAUS5, PSIP1, SYNE2, EFTUD1, SP110, JAK2, CUL9, PEPD, OAS1, USP34, OXR1, AHCYL1, SNTB1, VPS13D, MSH3, DHFR, COMMD10, RPGR, CPT2, SKAP2, ACYP1, CASKIN2, ZMYND8, TNFRSF1A, ING1, DIP2A, PPIG
WANG_METASTASIS_OF_BREAST_CANCER_ESR1_UP	0.005	0.06075	21	SMC4, EEF1A2, PLK1, GTSE1
BIOCARTA_KREB_PATHWAY	0.00514	0.06233	8
KORKOLA_TERATOMA	0.0054	0.06535	39	NUF2, SSPN, AURKA, CDC20, CENPA, NFKBIZ, DLGAP5, TSPAN8, LCN2, EPS8, CCNB1, EHF
HEIDENBLAD_AMPLIFIED_IN_PANCREATIC_CANCER	0.00544	0.06562	30	BHLHE41, SSPN, CCDC91
CHUANG_OXIDATIVE_STRESS_RESPONSE_DN	0.0055	0.06616	11	UBE2C, CCNA2, PLK1
REACTOME_FACTORS_INVOLVED_IN_MEGAKARYOCYTE_DEVELOPMENT_AND_PLATELET_PRODUCTION	0.00562	0.06751	127	KIF20A, KIF2C, CBX5, KIF4A, GATA2, RACGAP1, ITPK1, JAK2, KIF11, KIFC1, KIF15
KUROKAWA_LIVER_CANCER_CHEMOTHERAPY_DN	0.00565	0.0676	41	NMNAT2, RALGPS2, KDELR3, MAD2L1, HK2, TMPO, UNC5B
BOSCO_EPITHELIAL_DIFFERENTIATION_MODULE	0.00572	0.06827	68	SPNS2, GABRP, LCN2, EMP2, KRT13, PSCA, SLC6A14, KRT18, TMPRSS4, NCCRP1
MOOTHA_TCA	0.00576	0.06864	16	SDHD, SUCLG1
CROMER_TUMORIGENESIS_DN	0.00581	0.06909	51	IL1RN, GMDS, PSCA, CEACAM1, SELENBP1, KRT13, AQP5
PID_A6B1_A6B4_INTEGRIN_PATHWAY	0.00586	0.06941	46	RXRA, ITGB1, ITGB4
SA_REG_CASCADE_OF_CYCLIN_EXPR	0.00608	0.0718	13	CCNA2, CCND1
KEGG_FOLATE_BIOSYNTHESIS	0.00609	0.0718	11	DHFR, GGH
BOYAULT_LIVER_CANCER_SUBCLASS_G3_DN	0.00611	0.07182	49	ZCCHC24, SMARCA2, SELENBP1
RICKMAN_HEAD_AND_NECK_CANCER_E	0.00612	0.07182	85	PSCA, CXCL17, C1orf110, IL1RN
NIKOLSKY_BREAST_CANCER_21Q22_AMPLICON	0.00616	0.0721	14	COL6A2, MCM3AP, DIP2A, PCNT, C21orf58
HU_GENOTOXIN_ACTION_DIRECT_VS_INDIRECT_24HR	0.00619	0.0723	51	PTMA, HSPB11, ATP5C1, INCENP, TOP2A, RBBP7
COLINA_TARGETS_OF_4EBP1_AND_4EBP2	0.00627	0.07304	353	DLGAP5, CCNA2, SKAP2, NEK2, BIRC5, CDC20, PLK1, TPX2, DIAPH3, MFSD1, ECT2, KIF2C, NUF2, KIF20A, IL1RN, S100A13, SCARB2, HMMR, TTK, CCNB1, PCBD2, NFIB, PHLDA1, PARP3, SSPN, RACGAP1, TACC3, ZADH2, LY6E, CCND1, NUSAP1, TFPI, SMARCA2, TOP2A, DDAH1, NDC80, PFKL, IGFBP2, LCN2, DBF4, ACSL5, LXN, HSDL2, PBK, FOXM1
DEBIASI_APOPTOSIS_BY_REOVIRUS_INFECTION_DN	0.00633	0.07358	284	SLC38A10, SELENBP1, ERCC5, MKI67, SEPT9, AHNAK, ZCCHC24, CAPN1, PARP4, PEX1, STK11, TCF7, ITPR1, SHMT1, MBTPS1, SLC9A3R1, TBCD, TNFAIP2, PDIA4, NUP210, FLNC
REACTOME_HIV_INFECTION	0.00643	0.07447	188	NUP50, PSIP1, AP1G1, NUP210, HMGA1, LIG4, PAK2, PSME2, VPS37B, ELL, BANF1
PID_P38_GAMMA_DELTA_PATHWAY	0.00644	0.07447	10	CCND1
SMID_BREAST_CANCER_RELAPSE_IN_BRAIN_UP	0.00655	0.07554	39	KCNK5, CENPF, TNFRSF21, KIFC1, VSNL1
KIM_MYC_AMPLIFICATION_TARGETS_DN	0.00666	0.07663	91	CNTLN, PTPRN2, PIF1, HS2ST1, ETV6, GAS2L3
PENG_LEUCINE_DEPRIVATION_DN	0.00669	0.07683	183	TK1, SPINT2, CCNA2, TNFRSF1A, AURKA, SSB, CCNB1, PDIA4, GLO1, RASSF2, CDK2AP2, MMP15
STEIN_ESR1_TARGETS	0.00689	0.07891	84	SKP2, TMEM194A, SMC4, TIAM1, TMPO, SOX13, ITPK1, ABCG1
REACTOME_RESOLUTION_OF_AP_SITES_VIA_THE_SINGLE_NUCLEOTIDE_REPLACEMENT_PATHWAY	0.00703	0.08021	12	XRCC1, MBD4
KEGG_PYRUVATE_METABOLISM	0.00704	0.08021	39	ACYP1, GLO1
MARIADASON_RESPONSE_TO_BUTYRATE_SULINDAC_4	0.00713	0.08106	20	NUCKS1, HMGB1, CACNA1D
SESTO_RESPONSE_TO_UV_C4	0.00731	0.08284	20	LY6D, SNRPA, TNFRSF1A
WEBER_METHYLATED_HCP_IN_FIBROBLAST_UP	0.00734	0.08284	6
SUNG_METASTASIS_STROMA_DN	0.00734	0.08284	52	PITPNC1, PARP4
MARTIN_INTERACT_WITH_HDAC	0.00746	0.08386	44	GATA2, REST, CBX5, NRIP1, ETV6
STEIN_ESRRA_TARGETS	0.00747	0.08386	509	PDCL, ATP2A3, AHCYL2, AFF1, PLS1, MBD4, GK, TMC6, RHOF, TOMM70A, ZNF44, CKB, SLK, ABCB7, ACY1, ATP5C1, AURKA, GMCL1, SSB, DHRS11, TRIM2, ASPH, ACAA2, ACYP1, MRPS30, SRPK2, SMARCC1, AHCYL1, INPP1, ACAA1, SUCLG1, OBFC1, SDHD, MARCH3
CREIGHTON_ENDOCRINE_THERAPY_RESISTANCE_2	0.00762	0.08533	409	ERCC4, CCDC19, PITPNM1, TCF7, POC1A, PSIP1, SAMD15, FRMD8, PSME2, DHFR, FOXJ1, RIBC1, COCH, ZMYND10, GAPVD1, RAB15, RPGR, CCDC11, CNTRL, NEK2, C14orf142, OTUD4, ODF2, CDK2AP2, SPOP, UHRF1BP1, HYLS1
SESTO_RESPONSE_TO_UV_C5	0.00767	0.08575	46	PUM1, TIAM1, CKAP5, ITGB4, ZNF148, SLK, SREBF1
PID_RETINOIC_ACID_PATHWAY	0.00788	0.08784	30	NCOA2, NRIP1, KAT2B, RXRA
JEON_SMAD6_TARGETS_DN	0.00805	0.08953	19	CCNB2, DHFR, TOP2A, CENPA, KIF11
REACTOME_TRANSCRIPTION_COUPLED_NER_TC_NER	0.00818	0.09074	43	ERCC4, ERCC5, POLD4, RPA3
KEGG_GLUTATHIONE_METABOLISM	0.00834	0.0921	50	GPX1
REACTOME_METABOLISM_OF_AMINO_ACIDS_AND_DERIVATIVES	0.00834	0.0921	196	CKB, ADI1, CNDP2, PSME2, BCAT2, SHMT1, SLC25A21
HOLLEMAN_DAUNORUBICIN_B_ALL_DN	0.00836	0.09215	12
MIKKELSEN_PLURIPOTENT_STATE_UP	0.00871	0.09576	11	CCNB1
CHOI_ATL_ACUTE_STAGE	0.00878	0.09627	5
KAPOSI_LIVER_CANCER_MET_DN	0.0088	0.09633	6
REACTOME_MRNA_PROCESSING	0.00895	0.09771	154	NUP50, U2AF2, NUP210, SNRPA
PARK_TRETINOIN_RESPONSE_AND_RARA_PLZF_FUSION	0.009	0.09796	22	PPARG
REACTOME_MRNA_3_END_PROCESSING	0.00936	0.10172	33	U2AF2
PID_ERA_GENOMIC_PATHWAY	0.00939	0.10184	64	NRIP1, NCOA2, LCOR, CCND1, SET, UBA3
NIELSEN_SYNOVIAL_SARCOMA_DN	0.00952	0.10291	20
ZHONG_RESPONSE_TO_AZACITIDINE_AND_TSA_DN	0.00963	0.10395	67	SUCLG2, NFIB, HDGF, KIF15, CCNA2, DHFR, SREK1IP1, NUCKS1, HMGB2
KEGG_LYSINE_DEGRADATION	0.00967	0.10406	44	HADH, SETD1B, WHSC1
FARMER_BREAST_CANCER_CLUSTER_8	0.0097	0.10424	7
WANG_CLASSIC_ADIPOGENIC_TARGETS_OF_PPARG	0.00991	0.10615	26	NR1H3, CFD, PLIN4
BROWNE_HCMV_INFECTION_14HR_UP	0.00995	0.10641	154	DBF4, ING1, GAPVD1, PDIA4, TOP1, ZNF44, UBN1, FZD5, THUMPD1, TIAM1, SYNE2, PNN
REACTOME_PURINE_CATABOLISM	0.01004	0.10709	10	GPX1, CAT
KANG_FLUOROURACIL_RESISTANCE_DN	0.01036	0.11027	16	ITGB4, NFYA
GUTIERREZ_WALDENSTROEMS_MACROGLOBULINEMIA_2	0.0104	0.11031	13	HMGB1, CKAP2, GPR183
KEEN_RESPONSE_TO_ROSIGLITAZONE_UP	0.01041	0.11031	38	PLIN4, ACAA1, SORBS1
HENDRICKS_SMARCA4_TARGETS_DN	0.01052	0.11122	52	LGALS3, ITGB1, PTP4A2, GPR183, EFNB1, CKAP2, PLS1
BIOCARTA_CHEMICAL_PATHWAY	0.01064	0.1122	22	CASP3
REACTOME_HOST_INTERACTIONS_OF_HIV_FACTORS	0.0107	0.11262	120	NUP50, PSIP1, AP1G1, NUP210, HMGA1, PAK2, PSME2, BANF1
NADLER_OBESITY_DN	0.01079	0.11332	48	CFD, SREBF1, BCAT2, RASD1, CDKN2C
BENPORATH_ES_2	0.011	0.11523	40	CHEK2
OLSSON_E2F3_TARGETS_UP	0.01105	0.11555	26	TNFAIP2, TMPRSS4
REACTOME_SULFUR_AMINO_ACID_METABOLISM	0.01116	0.11613	24	ADI1, CNDP2
KEGG_AMINO_SUGAR_AND_NUCLEOTIDE_SUGAR_METABOLISM	0.01116	0.11613	44	GMDS, HK2
PID_PRL_SIGNALING_EVENTS_PATHWAY	0.01124	0.11673	23	PTP4A2, ITGB1, CCNA2
REACTOME_PASSIVE_TRANSPORT_BY_AQUAPORINS	0.01131	0.11706	11	AQP5, AQP6
REACTOME_GLUCONEOGENESIS	0.01132	0.11706	31	SLC25A1
DONATO_CELL_CYCLE_TRETINOIN	0.01137	0.11731	6	SKAP2
WANG_IMMORTALIZED_BY_HOXA9_AND_MEIS1_UP	0.01163	0.11971	30	TNFSF13, SORT1, CCNB1
BOYLAN_MULTIPLE_MYELOMA_C_CLUSTER_UP	0.01174	0.12055	36	FOXM1, SKP2, GAS2L3, TIFA, CCNB1, NFYA, EPS8
KEGG_INOSITOL_PHOSPHATE_METABOLISM	0.01197	0.12271	54	INPP1, PLCD1, PLCD3, PIKFYVE, PIP5K1A, INPP5J, ITPKA, ITPK1, PIK3C2B
HAHTOLA_MYCOSIS_FUNGOIDES_CD4_DN	0.0121	0.12372	112	KTN1, SMARCA2, USP34, RAD21, NUCKS1, TTC37, SRP72, MDFIC
LI_ADIPOGENESIS_BY_ACTIVATED_PPARG	0.01216	0.12408	17	NR1H3, PPARG, LIPE, CFD
RAMPON_ENRICHED_LEARNING_ENVIRONMENT_EARLY_DN	0.01222	0.12444	10	RXRA, CIT
MACLACHLAN_BRCA1_TARGETS_UP	0.01231	0.12508	21	IGFBP2, TOP1, TOP2A
MULLIGHAN_NPM1_MUTATED_SIGNATURE_2_UP	0.01245	0.12617	130	CTBP2, RSRC1, MSH3, CAT, GK, SRPK2, MAN2A2, ASRGL1, DHFR, SMC4, HOXB6, SOX13, CFD, HSD17B4
BROWNE_HCMV_INFECTION_48HR_UP	0.01247	0.12617	176	GGH, MAD2L1, SLC6A12, PIP5K1A, ABCB7, OIP5, TMEM194A, GABPA, ITPR1, MAN2A2, IGFBP2, HADH, MBD4, ABCG1
NIELSEN_LEIOMYOSARCOMA_DN	0.01255	0.12673	16
BIOCARTA_P27_PATHWAY	0.01275	0.12847	13	SKP2
PID_ERB_GENOMIC_PATHWAY	0.01303	0.13075	15	NCOA2, UBA3
CAFFAREL_RESPONSE_TO_THC_24HR_5_DN	0.01304	0.13075	57	NUSAP1, SPINT2, UBE2C, FOXM1
NIKOLSKY_BREAST_CANCER_20Q12_Q13_AMPLICON	0.01325	0.13262	135	C20orf195, EEF1A2, ZMYND8, SYCP2, SLCO4A1, AURKA, PTK6, TPD52L2
BOYAULT_LIVER_CANCER_SUBCLASS_G3_UP	0.01339	0.13327	184	CCNA2, CEP55, NSF, CANT1, PTP4A2, NPEPPS, BUB1, TPD52L2, RAD21, HJURP, KIF2C, NCAPD2, NDC80, HMMR, TTK, EML4, TACC3, RBBP4, MAD2L1
ZERBINI_RESPONSE_TO_SULINDAC_DN	0.0134	0.13327	6	CDC25C, CCNB2, CCNB1
MIKKELSEN_MCV6_LCP_WITH_H3K4ME3	0.0134	0.13327	152	ARAP1, RORC, SNX10, PSTPIP1, TAPBPL, DAB2IP, SIPA1L3, SYTL1, PLEKHA6, EVI5, TNFSF13, OTOP2
PID_AR_TF_PATHWAY	0.0136	0.13495	53	RXRA, KAT2B, GATA2, NCOA2, FOXO1, SMARCC1, SMARCA2
LAU_APOPTOSIS_CDKN2A_DN	0.01383	0.13695	5	TIMP3
GINESTIER_BREAST_CANCER_20Q13_AMPLIFICATION_DN	0.01398	0.13818	154	FANCL, PNN, ITSN2, CCDC77, KIFC1, ACSL5, MKI67, MBD4, PUM1, CNTRL, DNM2, TNFAIP2, EHBP1L1, SMC4
LEE_LIVER_CANCER_SURVIVAL_UP	0.01436	0.14162	176	COBLL1, ACADS, ALDH1L1, TSKU, SLC6A12, CPT2, SELENBP1, SGPL1
BIOCARTA_SRCRPTP_PATHWAY	0.01463	0.14396	11	CDC25C, CCNB1
MOREAUX_MULTIPLE_MYELOMA_BY_TACI_DN	0.01475	0.14489	164	MBD4, TMEM135, RACGAP1, SGOL2, PPIP5K2, KRIT1, MRPL19, PEX1, MCM3AP, SPAST, DBF4, CEP152, TSHZ1, FANCL
CHANDRAN_METASTASIS_UP	0.01487	0.14572	196	EML4, AK4, FOXM1, ZMYND8, CBX5, ITPR1, ZNF148, MYO5B, MIS18BP1, CNTLN, WDFY1, TPX2, SECISBP2
BOYAULT_LIVER_CANCER_SUBCLASS_G12_DN	0.01508	0.14746	15	ACSL5, ALDH1L1, TSKU, ADI1
MOHANKUMAR_TLX1_TARGETS_UP	0.01528	0.14913	401	CTSB, MRPS35, RBM47, DDAH1, ITPK1, BCAT2, CDC20, CAPN1, PLK1, CNTLN, RAB1B, ALKBH5, TFPI, TIMP3, SPAG5, LXN, CAT, KCTD3, TSKU, BUB1, CRABP2, HSD17B4, KLK4, CCNB2, CPT2, NUP210
RAY_TUMORIGENESIS_BY_ERBB2_CDC25A_UP	0.01539	0.14988	101	TNFSF13, ST6GALNAC2, CCNB2, ECT2, KIF20A, MKI67, CENPA
LIAN_NEUTROPHIL_GRANULE_CONSTITUENTS	0.01544	0.15004	24	LCN2, SCARB2, CTSB, GUSB
REACTOME_ABCA_TRANSPORTERS_IN_LIPID_HOMEOSTASIS	0.01559	0.15118	17	ABCA7, ABCG1
BIOCARTA_HCMV_PATHWAY	0.01612	0.15599	17	SP1
HOSHIDA_LIVER_CANCER_LATE_RECURRENCE_DN	0.01618	0.1563	68	PEMT, PITX1, U2AF2, COBLL1, ADRA2B
PETROVA_PROX1_TARGETS_UP	0.01673	0.16114	27	NDC80, TK1, TOP2A, UBE2C, HMGB2, SMC4, BUB1B
OHASHI_AURKB_TARGETS	0.01675	0.16114	9	INCENP, KIF2C, RACGAP1, CENPA, CDCA8
JACKSON_DNMT1_TARGETS_DN	0.0168	0.16115	24	COL6A2, HMGB1, U2AF2, CENPA, EFNB1
REACTOME_MHC_CLASS_II_ANTIGEN_PRESENTATION	0.01682	0.16115	88	KIF20A, KIF2C, CTSB, AP1G1, DYNC1I2, DNM2, KIF4A, RACGAP1, KIF11, KIF15, CANX, RILP
SUZUKI_RESPONSE_TO_TSA	0.01689	0.1615	19	ZMYND8
REACTOME_REGULATION_OF_GLUCOKINASE_BY_GLUCOKINASE_REGULATORY_PROTEIN	0.01697	0.1619	27	NUP50, NUP210
NIKOLSKY_BREAST_CANCER_19Q13.1_AMPLICON	0.01703	0.16213	22	ZNF527
REACTOME_MRNA_SPLICING	0.01707	0.16224	106	U2AF2, SNRPA
WONG_PROTEASOME_GENE_MODULE	0.01725	0.16358	49	UBE2C, CDC20, UBA3, UBE3A
REACTOME_BRANCHED_CHAIN_AMINO_ACID_CATABOLISM	0.01729	0.16359	17	BCAT2
CAIRO_HEPATOBLASTOMA_DN	0.01734	0.16375	255	CPT2, SHMT1, ACAA1, ANO1, LPIN2, SIGIRR, SCP2, SUCLG2, TSKU, MAP3K5, FAAH, FOXO1, PEMT, ACADS, INPP1, CYP3A5, ACAA2, DNASE1L3
REACTOME_CDC6_ASSOCIATION_WITH_THE_ORC_ORIGIN_COMPLEX	0.01741	0.16384	11
DAZARD_RESPONSE_TO_UV_NHEK_DN	0.01742	0.16384	309	ZNF148, ZNF44, PRSS12, CENPA, RAPGEF5, FOXO1, CENPF, SPOP, NRIP1, TOP2A, KIF11, SERTAD2, KIF14, BUB1B, ZMYND8, CTBP2, CCNB2, SKAP2, TTK, AURKA, MKI67, FRYL, PIKFYVE, AFF1, LMNB1, GAPVD1, NCOA2, SMC4, TMEM194A, MAP3K5, EXPH5, PPIP5K2, OTUD4, PUM1, CCNB1
WHITEHURST_PACLITAXEL_SENSITIVITY	0.01751	0.1644	38	ARHGAP42, PDCL
BIOCARTA_LONGEVITY_PATHWAY	0.01756	0.16448	15	CAT
SHAFFER_IRF4_TARGETS_IN_ACTIVATED_B_LYMPHOCYTE	0.01779	0.1663	79	GNG10, HK2, SNX9, CANX, GRSF1, BSPRY, AURKA, KTN1, CASP3
LANDIS_BREAST_CANCER_PROGRESSION_UP	0.01813	0.16895	44	GALNT3, LCN2, EHF, LSR
MARTENS_BOUND_BY_PML_RARA_FUSION	0.01818	0.16895	435	BANF1, RASA3, TBX6, TNFAIP2, ITPR1, FAM96A, COTL1, VASP, DNM2, SREBF1, TPD52L2, GTF3A, ELL, POC1A, ADAM8, HMGA1, ARAP1, FAM78A, GUSB, SH3BP2, CORO2A, NUP210
KEGG_PHOSPHATIDYLINOSITOL_SIGNALING_SYSTEM	0.01818	0.16895	76	INPP1, PLCD1, PLCD3, PIKFYVE, PIP5K1A, INPP5J, ITPKA, ITPK1, ITPR1, PIK3C2B
YU_BAP1_TARGETS	0.01821	0.16895	29	SKP2, BIRC5
REACTOME_CDT1_ASSOCIATION_WITH_THE_CDC6_ORC_ORIGIN_COMPLEX	0.0183	0.16943	54	PSME2
REACTOME_TRANSPORT_OF_MATURE_TRANSCRIPT_TO_CYTOPLASM	0.01842	0.17019	52	NUP50, U2AF2, NUP210
XU_HGF_SIGNALING_NOT_VIA_AKT1_48HR_DN	0.01849	0.17055	20	DLGAP5, PLK1, GTSE1, MAD2L1, CENPF, KIF20A, HMMR
TURASHVILI_BREAST_DUCTAL_CARCINOMA_VS_LOBULAR_NORMAL_UP	0.01861	0.17133	73	RALGPS2, RACGAP1, ASPM, HMMR, TOP2A, PRR11, NUSAP1, UNC5B
REACTOME_ACTIVATION_OF_CHAPERONE_GENES_BY_ATF6_ALPHA	0.0187	0.17177	9	NFYA
GENTLES_LEUKEMIC_STEM_CELL_DN	0.01883	0.17259	19	DLGAP5
REACTOME_PROCESSING_OF_INTRONLESS_PRE_MRNAS	0.01893	0.17322	14
MARSHALL_VIRAL_INFECTION_RESPONSE_DN	0.01934	0.17613	29	ITGB7, TCF7, RASA3
PIONTEK_PKD1_TARGETS_UP	0.01938	0.17613	37	TNFRSF21, GK
KEGG_ASCORBATE_AND_ALDARATE_METABOLISM	0.01942	0.17613	25
GABRIELY_MIR21_TARGETS	0.01946	0.17613	283	FOXN3, RALGPS2, LCORL, CNTRL, CYP4V2, VPS36, CASC5, SKP2, THOC2, COBLL1, EIF2AK3, ITSN2, TRIM2, MPP5, GAPVD1, USP34, SYNE2, ACBD5, FBXL17, ZADH2, DDAH1, TIMP3, ESYT2, ASRGL1, TOP2A, SREK1, SRPK2, CAPRIN1, NFIB
GRAESSMANN_RESPONSE_TO_MC_AND_DOXORUBICIN_DN	0.01947	0.17613	742	FAAH, CAT, RFC1, MOSPD2, CNOT6, ATE1, PNN, TRIP11, TMPO, ACBD6, FOXM1, TK1, RCCD1, PSIP1, FBXW11, ARL6IP5, TWF1, LUC7L2, ABCB7, KRCC1, AP1G1, SKP2, USP34, PBK, SREK1, ERCC4, TIMP3, NFIB, UBA3, NFIC, MAP4K5, GRTP1, ATP5C1, CXorf38, NUMB, TRUB2, CEP152, RYK, MRPL19, BPNT1, VASP, SPOP, RLIM, CAPRIN1, CCDC43, PTPRS, MSH3, SLC39A11
BIOCARTA_CDC42RAC_PATHWAY	0.0195	0.17613	16	WASL
REACTOME_CLEAVAGE_OF_GROWING_TRANSCRIPT_IN_THE_TERMINATION_REGION_	0.01951	0.17613	42	U2AF2
IVANOVA_HEMATOPOIESIS_STEM_CELL_SHORT_TERM	0.01996	0.17985	31	RDM1, TSPAN1
KEGG_PROGESTERONE_MEDIATED_OOCYTE_MATURATION	0.02009	0.18063	85	MAD2L1, PLK1, CCNA2, BUB1, CDC25C, CCNB2, CCNB1
REACTOME_E2F_ENABLED_INHIBITION_OF_PRE_REPLICATION_COMPLEX_FORMATION	0.02018	0.18108	10	CCNB1
REACTOME_CALNEXIN_CALRETICULIN_CYCLE	0.02024	0.18132	11	CANX
PID_HDAC_CLASSI_PATHWAY	0.02044	0.18247	65	TNFRSF1A, RBBP4, RBBP7, KAT2B, PPARG, GATA2
REACTOME_ACTIVATION_OF_CHAPERONES_BY_ATF6_ALPHA	0.0205	0.18247	11	NFYA, MBTPS1
FERRANDO_LYL1_NEIGHBORS	0.02051	0.18247	15	TNFRSF1A, GPX1
BERTUCCI_MEDULLARY_VS_DUCTAL_BREAST_CANCER_UP	0.02055	0.18247	194	TAPBPL, CEP55, CCDC88C, TRABD, ITGB7, CDCA3, CENPA, ACSL5, ELL, HSH2D, GTSE1, NR1H3, FOXM1, TNFAIP2, ADAM8, ETV6, MKI67, SGPL1
CAIRO_LIVER_DEVELOPMENT_DN	0.02058	0.18247	217	MAN2A1, LCN2, SPAG5, SELENBP1, ABCA7, LPIN2, IL1RN, ACAA2, PHYH, KDELR3, JAK2, SLC30A9, ETFA, FRYL, KNTC1, CD68
NIKOLSKY_BREAST_CANCER_17Q11_Q21_AMPLICON	0.0206	0.18247	130	TOP2A, MSL1, MIEN1, CPD, NUFIP2, SPAG5, TP53I13, SGK494
HEIDENBLAD_AMPLICON_12P11_12_UP	0.02072	0.18316	32	KCNK5, CCDC91, RASA3, RPGR
PID_AURORA_A_PATHWAY	0.02079	0.18343	30	CKAP5, TDRD7, BIRC5, TPX2, DLGAP5, PPP2R5D, TACC3, AURKA, CENPA
OXFORD_RALB_TARGETS_DN	0.02083	0.18345	8	DUSP6, SIPA1L3
GRAHAM_CML_QUIESCENT_VS_CML_DIVIDING_DN	0.02091	0.18382	11	NDC80, TOP2A
PARK_HSC_AND_MULTIPOTENT_PROGENITORS	0.02099	0.18396	50	PTMA, CNTRL, ZNF148, BIRC5, LY6E, ZNF808
REACTOME_REGULATION_OF_APOPTOSIS	0.02101	0.18396	56	UNC5B, PAK2, PSME2, CASP3, UNC5A
LIU_CDX2_TARGETS_UP	0.02111	0.18451	36	MUC6, LYZ, CFD, TSPAN1
REACTOME_TRAFFICKING_AND_PROCESSING_OF_ENDOSOMAL_TLR	0.02121	0.18466	11	CTSB
GLINSKY_CANCER_DEATH_UP	0.02123	0.18466	7	MKI67, BUB1, CCNB1
DELACROIX_RAR_BOUND_ES	0.02124	0.18466	442	RAB8A, SDHD, MIS18BP1, SET, FAM64A, TMEM135, KRCC1, HADH, DENND2D, KLHDC7A, AEBP2, ITPR1, GRTP1, NFIB, C1orf210, LIPE, ACP6, AGPAT3, LSR, NEK2, SH3BP1, LRRC61, SIGIRR, RHOF, STK11, CCND1, IGFBP2, ITPK1, ING1, BCAT2, ECT2
ZHAN_V1_LATE_DIFFERENTIATION_GENES_DN	0.02143	0.18569	15	HMGA1
YANG_BREAST_CANCER_ESR1_BULK_UP	0.02147	0.18569	27	MYO5C, TSPAN13, CELSR1, PTP4A2, INPP5J, CRIP1, EEF1A2, ABCG1, TSPAN1
REACTOME_APOPTOSIS	0.02153	0.18569	142	UNC5B, HMGB1, HMGB2, LMNB1, PAK2, PSME2, TNFRSF1A, CASP3, UNC5A
GOLDRATH_HOMEOSTATIC_PROLIFERATION	0.02154	0.18569	167	NFKBIZ, CDCA7L, GPX1, CANX, C3orf38, GK, HDGF, CHEK2, PCBD2, SNX9, SET, TAX1BP1, ZHX1
REACTOME_HIV_LIFE_CYCLE	0.02156	0.18569	109	NUP50, PSIP1, NUP210, HMGA1, LIG4, VPS37B, ELL, BANF1
BIOCARTA_RARRXR_PATHWAY	0.02168	0.18608	15	KAT2B, RXRA, NCOA2
LI_LUNG_CANCER	0.02168	0.18608	41	EEF1A2, KRT8, KIF11, KRT18, KRT19
LEE_LIVER_CANCER_SURVIVAL_DN	0.02174	0.18621	169	RBM17, LXN, NSF, ATP5C1, CCNA2, ZADH2, DEPDC1, CTBP2, TTK, KRT19, CCNB1, HMGB2, S100A6, KNTC1, SET, PTMA, ECT2, VCL, CENPF, CDCA8, RMI2, DLGAP5
STEGER_ADIPOGENESIS_UP	0.02242	0.19166	21	NR1H3, PPARG, LIPE
HOLLEMAN_DAUNORUBICIN_ALL_DN	0.02271	0.1936	7
PID_RANBP2_PATHWAY	0.02273	0.1936	11
KEGG_THYROID_CANCER	0.02277	0.19363	29	NCOA4, CCND1, RXRA, PPARG, TCF7
REACTOME_INHIBITION_OF_THE_PROTEOLYTIC_ACTIVITY_OF_APC_C_REQUIRED_FOR_THE_ONSET_OF_ANAPHASE_BY_MITOTIC_SPINDLE_CHECKPOINT_COMPONENTS	0.02284	0.19389	18	UBE2C, MAD2L1, BUB1B, CDC20
SMID_BREAST_CANCER_RELAPSE_IN_LUNG_DN	0.02294	0.19438	37	DUSP6, RAPGEF3
SAKAI_CHRONIC_HEPATITIS_VS_LIVER_CANCER_UP	0.0231	0.19541	80	MAP3K5, UBE3A, ITPR1, CAT, CANX
SESTO_RESPONSE_TO_UV_C7	0.02332	0.19672	67	CBR1, TK1, HMGB1, ITGB1, CRABP2, PLCD1, CDC20, UBE2C, NCAPD2, CDKN3, PTMA, VSNL1, HSD17B4
NOUZOVA_TRETINOIN_AND_H4_ACETYLATION	0.02334	0.19672	132	VPS37B, MCTS1, KNTC1, MRPS18B, BANF1
REACTOME_TRANSPORT_OF_RIBONUCLEOPROTEINS_INTO_THE_HOST_NUCLEUS	0.02346	0.19704	27	NUP50, NUP210
KEGG_AMYOTROPHIC_LATERAL_SCLEROSIS_ALS	0.02347	0.19704	51	CAT, MAP3K5, CASP3, TNFRSF1A, GPX1, PRPH
GUO_HEX_TARGETS_DN	0.02352	0.19715	63	PTTG1, TFPI, ARL6IP5, LMNB1
ACEVEDO_NORMAL_TISSUE_ADJACENT_TO_LIVER_TUMOR_DN	0.02362	0.19759	345	HADH, DECR2, NCOA4, CAPN5, LPIN2, CTSB, EML4, APH1A, FAM20B, GTF3A, STK11, SLC25A1, TNFRSF1A, CDK2AP2, NUDT14, RXRA, VPS37B, SHMT1, ADI1, CNDP2
BRACHAT_RESPONSE_TO_METHOTREXATE_DN	0.02366	0.1976	27	AK4, SLC25A1, CTAGE5
LUCAS_HNF4A_TARGETS_UP	0.02425	0.20215	56	ACY1, PRPH, SELENBP1
BHATTACHARYA_EMBRYONIC_STEM_CELL	0.02429	0.20216	88	SSB, PSIP1, KRT18, HMGB2, PTTG1, KIF4A, HMGA1, TPX2, KRT8, TK1, FAM83D, SET, CRABP2, CCNB1
MYLLYKANGAS_AMPLIFICATION_HOT_SPOT_15	0.0249	0.20688	10	HMGA1
KEGG_GLYCINE_SERINE_AND_THREONINE_METABOLISM	0.02499	0.20728	31	SHMT1
WEST_ADRENOCORTICAL_TUMOR_MARKERS_UP	0.02523	0.20885	21	PRC1, KIF20A, ASPM, TOP2A, NEK2
SMID_BREAST_CANCER_ERBB2_UP	0.02531	0.20914	143	CPD, DUSP6, ASPH, MMP15, TSPAN1, PLEKHA6, TSKU, FUT3, ALCAM, ABCC3, TRPM4, CATSPERB, TSPAN8
HU_ANGIOGENESIS_DN	0.02544	0.20987	37	SET, RPA3, PTP4A2
SCHAEFFER_PROSTATE_DEVELOPMENT_AND_CANCER_BOX2_UP	0.02565	0.21118	5
ZHU_SKIL_TARGETS_DN	0.02573	0.21118	9	CCNA2, BIRC5, CDKN2C
ST_INTERLEUKIN_13_PATHWAY	0.02578	0.21118	7	JAK2
ST_IL_13_PATHWAY	0.02578	0.21118	7	JAK2
BARRIER_COLON_CANCER_RECURRENCE_UP	0.02603	0.2129	42	SRP72, SLCO4A1, THOC2, KDELR3, TRIM2, SULT1C2, FOXO1
BHATI_G2M_ARREST_BY_2METHOXYESTRADIOL_UP	0.02638	0.21523	111	PBK, CTNNAL1, CDC20, NUF2, DLGAP5, ASPM, PIF1, GALNT3, MAD2L1, CCNB1, BUB1, AURKA, ASRGL1, PNN, NEK2, OGFRL1
SCHAEFFER_PROSTATE_DEVELOPMENT_AND_CANCER_BOX4_DN	0.02641	0.21523	32	NRIP1, REST, NFIA, VPS36, CANX, ZNF664, SMARCA2
PID_HNF3B_PATHWAY	0.02649	0.21527	45	HADH, SP1
ROME_INSULIN_TARGETS_IN_MUSCLE_UP	0.02651	0.21527	419	LGALS3, PTMA, GGNBP2, CCDC91, LCOR, ACAA2, TGOLN2, MTMR10, SPOP, AHCYL1, ZNF44, GALNT1, SYAP1, SET, PHYH, TIMP3, NFIB, UBE3A, HDGF, CANX, VCL, SCARB2, HK2, PTP4A2, ASB8, SORBS1, MSL1, TSPAN8, TC2N, NFIA
CUI_TCF21_TARGETS_2_UP	0.02655	0.21527	414	CCNB2, SPC24, FAM64A, XRCC1, LMNB1, RELT, TACC3, KRT8, HOXB6, TK1, PTTG1, NUF2, SKP2, CDCA3, SYNE2, CELSR1, SUMO3, KNTC1, CNDP2, UBE2C, CDC25C, IGFBP2, CCDC88C, HMGB3, ASPM, MXD3, FLNC, NFIA, KCNK5, CDCA7L, CADPS2, PFKL, INCENP, LSR, HMMR, BANF1, TPX2, TRPM4, HJURP, CDCA8, CKAP5, CBX5, GAS2L3, SIPA1L1, MNS1, KRT18, CCNA2, CENPA, COL6A2
TURASHVILI_BREAST_CARCINOMA_DUCTAL_VS_LOBULAR_UP	0.02664	0.21564	19
ZHOU_CELL_CYCLE_GENES_IN_IR_RESPONSE_2HR	0.02679	0.21644	7	BORA, LXN, CENPA
REACTOME_BIOLOGICAL_OXIDATIONS	0.02762	0.22275	135	BPNT1, CYP3A5, CYP2S1, CNDP2, SULT1C2
JAEGER_METASTASIS_UP	0.02767	0.22277	44	EPS8, SMC4, TACC3, DDAH1, KIF2C, CENPF, AURKA, TBC1D1, HLTF
ZWANG_EGF_PERSISTENTLY_DN	0.02781	0.22351	57	TSPAN1, TRPT1, POLD4, ESAM, SAMD15, ABCC3, SLC16A5, SPC24, FANCL, SYN3, RFC1, SLC6A14
ENGELMANN_CANCER_PROGENITORS_DN	0.02798	0.22448	68	ABCC3, CORO2A, ST6GALNAC2, KRT13, SLC35C1
PID_ECADHERIN_STABILIZATION_PATHWAY	0.02823	0.22612	42	AQP5, MLLT4, VCL, VASP
STEARMAN_TUMOR_FIELD_EFFECT_UP	0.02856	0.22827	35	CD68, SCARB2, APOC1, LCN2
LEE_AGING_CEREBELLUM_UP	0.02863	0.22827	83	CD68, LMNB1, TBX6, RAD21, TBC1D1, LGALS3, NFYA
GAUSSMANN_MLL_AF4_FUSION_TARGETS_B_DN	0.02864	0.22827	8
BIOCARTA_BCELLSURVIVAL_PATHWAY	0.0289	0.22993	16	BIRC5, CASP3, ITGB1
WILLIAMS_ESR1_TARGETS_UP	0.02964	0.23543	26	FAM83D, KCNK5, CEP55, CDC20, BUB1, ITPK1, HMGB2, CCNA2
KLEIN_PRIMARY_EFFUSION_LYMPHOMA_UP	0.02982	0.23642	51	ALDH1L1, GUSB, NFIB, TFPI
MIKKELSEN_MEF_ICP_WITH_H3K27ME3	0.03002	0.2376	195	ABCC3, AQP6, GDAP1L1, GAS2L2, C17orf50, EXPH5, NCCRP1
RICKMAN_TUMOR_DIFFERENTIATED_MODERATELY_VS_POORLY_DN	0.03017	0.23838	14	CENPF
FERREIRA_EWINGS_SARCOMA_UNSTABLE_VS_STABLE_DN	0.03029	0.23897	93	CKB, RYK, AAK1, KRT19, OAS1, SLC16A5, AHNAK, PDIK1L, EXPH5
PID_SMAD2_3PATHWAY	0.03044	0.23971	17
REACTOME_SCF_BETA_TRCP_MEDIATED_DEGRADATION_OF_EMI1	0.03052	0.23998	49	PSME2, CDC20
MCBRYAN_PUBERTAL_TGFB1_TARGETS_DN	0.0309	0.24252	62	PTTG1, SPINT2, ABCC3, RBBP4, TNFAIP2, SLC9A3R1, TCF7, MBTPS1, LCN2, PHLDA1
FINETTI_BREAST_CANCERS_KINOME_GRAY	0.03102	0.24275	15	SCYL2, TWF1, SLK, SNRK
FARMER_BREAST_CANCER_CLUSTER_7	0.03103	0.24275	19	ALCAM, SREBF1, TMEM135
PID_RB_1PATHWAY	0.03108	0.24275	65	SKP2, RBBP4, CCNA2, PPARG, CCND1
REACTOME_ENDOSOMAL_SORTING_COMPLEX_REQUIRED_FOR_TRANSPORT_ESCRT	0.03128	0.24383	26	VPS36, CHMP5, CHMP3, VPS37B, VPS4B
CHEMNITZ_RESPONSE_TO_PROSTAGLANDIN_E2_DN	0.03132	0.24383	347	ACAA2, LCN2, FREM2, ASRGL1, RAB3IP, MMP15, RBM47, SIPA1L1, NFIB, GALNT3, GPRC5C, PARP4, FAAH, PLS1, GMDS, ARL6IP6, TNFSF13, HRH1, TSPAN1, NFIA, SHMT1, GRHL1, CAPN1, CYP4V2, RGS12, DEGS2, KCNK5, ARHGEF16, FUT3, C1orf210, DAZAP2, CTAGE5
REACTOME_N_GLYCAN_TRIMMING_IN_THE_ER_AND_CALNEXIN_CALRETICULIN_CYCLE	0.03153	0.24454	13	CANX
REACTOME_RAF_MAP_KINASE_CASCADE	0.03154	0.24454	10
CHANDRAN_METASTASIS_TOP50_UP	0.03157	0.24454	36	AK4, NUFIP2, NUCKS1
NAKAYAMA_SOFT_TISSUE_TUMORS_PCA2_DN	0.03189	0.24607	77	RAPGEF3, SELENBP1, CFD, PPARG, LIPE
CAFFAREL_RESPONSE_TO_THC_24HR_3_DN	0.0319	0.24607	13	NUSAP1
NICK_RESPONSE_TO_PROC_TREATMENT_DN	0.03193	0.24607	25	AHCYL1, ALOX5
DANG_MYC_TARGETS_UP	0.03198	0.24608	140	CDC25C, HMGA1, CCNB1, PTMA, TK1, SHMT1, TOP1, UBE2C, GGH
REACTOME_NEP_NS2_INTERACTS_WITH_THE_CELLULAR_EXPORT_MACHINERY	0.03206	0.24629	27	NUP50, NUP210
REACTOME_CROSS_PRESENTATION_OF_SOLUBLE_EXOGENOUS_ANTIGENS_ENDOSOMES	0.03221	0.24705	47	PSME2
YAGI_AML_WITH_T_8_21_TRANSLOCATION	0.03266	0.25006	358	ETV6, CCND1, MKI67, SIPA1L1, SLC9A3R1, CD68, ITPR1, BCR, TNFRSF21, MRPL33, TFPI, SLC25A1, U2AF2, NUP50, TMF1, AURKA, CDKN2C, CFD, AK4, SMARCD2, GALNT1, TNFAIP2, TNFRSF1A, SPG20, SIPA1L3, TGOLN2, NUP210, ITGB4, RALBP1, GLO1, FZD5
REACTOME_P53_INDEPENDENT_G1_S_DNA_DAMAGE_CHECKPOINT	0.03293	0.25179	48	CHEK2, PSME2
HOLLEMAN_PREDNISOLONE_RESISTANCE_B_ALL_UP	0.03387	0.25854	22	PRPF18, HDGF, PSRC1
RUAN_RESPONSE_TO_TROGLITAZONE_UP	0.03406	0.25953	25	LIPE, RASD1, SORBS1, PLIN4, HSD17B4, CPT2
BENPORATH_ES_CORE_NINE	0.03415	0.25978	9	HMGA1, HMGB3
MMS_MOUSE_LYMPH_HIGH_4HRS_UP	0.03485	0.26468	33	RBBP7, UBA3, HMGB3, VPS4B, CYB5A
KEGG_HISTIDINE_METABOLISM	0.03492	0.26481	28
REACTOME_ABC_FAMILY_PROTEINS_MEDIATED_TRANSPORT	0.03503	0.26525	33	ABCA7, ABCC3, ABCG1
KEGG_VALINE_LEUCINE_AND_ISOLEUCINE_BIOSYNTHESIS	0.03576	0.27031	11	BCAT2
SMITH_LIVER_CANCER	0.03585	0.27057	44	CENPF, NCOA2, AURKA, CDKN3, HJURP, TOP2A
ROY_WOUND_BLOOD_VESSEL_DN	0.03614	0.27233	21	GABRP, SLC6A14
LOPEZ_MBD_TARGETS_IMPRINTED_AND_X_LINKED	0.03629	0.27302	16	HDGF, SDHD
REACTOME_NUCLEAR_RECEPTOR_TRANSCRIPTION_PATHWAY	0.03657	0.2743	46	NR1H3, PPARG, RORC, RXRA
NIKOLSKY_BREAST_CANCER_19P13_AMPLICON	0.03658	0.2743	5
STONER_ESOPHAGEAL_CARCINOGENESIS_DN	0.03678	0.27532	6	HMMR
ACEVEDO_LIVER_CANCER_UP	0.03688	0.27565	925	TSPAN8, SMARCC1, SRP72, FAM83D, C4orf33, MCTS1, ASXL2, ARHGAP19, CCNA2, RBM47, HSPB11, FAM84B, TTC37, PEX1, UBA3, CDC20, SERTAD2, RMI2, RSRC1, KCTD3, PNN, TK1, RBBP7, FOXQ1, MFSD1, HMGB2, GNG10, AURKA, TRIM2, CANT1, SELENBP1, PRPF18, XRCC1, NUSAP1, TMTC4, C6orf62, DCAF12, ZNF467, GPKOW, CUL9, CYP3A5, KCNK5, PRC1, C14orf142, CKB, CCDC91, LCOR, ASPM, LCN2, USP34, TDRD7, CXorf38, BFAR, POLD4, GGH, G…
YAMASHITA_LIVER_CANCER_WITH_EPCAM_DN	0.03736	0.27832	16	ALDH1L1, APOC1
ABDELMOHSEN_ELAVL4_TARGETS	0.03738	0.27832	16	CASP3, ITGB1
ZHAN_EARLY_DIFFERENTIATION_GENES_DN	0.03741	0.27832	42	FOXM1, VCL, LMNB1, ITSN2, CDC20
AIYAR_COBRA1_TARGETS_DN	0.03796	0.28193	28	CPD, MYO5C
SHIN_B_CELL_LYMPHOMA_CLUSTER_3	0.03803	0.28205	28	TNFSF13, CBX5, CCND1, TNFRSF1A, JAK2
AMUNDSON_POOR_SURVIVAL_AFTER_GAMMA_RADIATION_2G	0.03865	0.28618	165	OTUD4, NFIB, CCND1, CNTRL, ATP2A3, TPP2, RBBP4, SSBP3, NARG2, ELL, TMPO, NFYA, S100A13, ITGB1
TERAO_AOX4_TARGETS_SKIN_UP	0.03909	0.28894	37	ATP7A, KRIT1, EFNB1
LOPEZ_MESOTHELIOMA_SURVIVAL_WORST_VS_BEST_UP	0.03929	0.28995	13	PSRC1, DDAH1, CCND1, CDC25C
SANSOM_APC_TARGETS_DN	0.03956	0.29155	357	NR1H3, RORC, ABCC3, FAM109A, RASSF2, CDK2AP2, LDB3, ZNF467, CYP2S1, MIEN1, CPT2, ITGB7, ATP2A3, S100A13, ENTPD2, ERCC5, JAK2, CASP3, ACAA1, TSKU, NUMB, NFIA, PEPD, LIPE, CYB5A
KEGG_PROTEASOME	0.04	0.29429	44	PSME2
REACTOME_REGULATION_OF_ORNITHINE_DECARBOXYLASE_ODC	0.04013	0.29481	48	PSME2
NAKAMURA_TUMOR_ZONE_PERIPHERAL_VS_CENTRAL_DN	0.04034	0.29552	583	CHMP3, KRT13, TFPI, PNN, RALGAPA2, CTBP2, PNPLA8, USP34, RSL1D1, TMPRSS4, ESYT2, CARD6, UNC5B, SLCO4A1, TNFAIP2, BCR, TSPAN1, CPD, TRPT1, RNF187, EHF, GUSB, FOXN3, ZMYND8, MUC5B, CALB1, RXRA, KDELR3, ASPH, GMDS, ABCB7, ST6GALNAC2, TC2N, TSKU, ZNF44, CAT, OAS1, SERTAD2, MFSD1, SYT8, CAPN1, ABCC3, HK2, NUFIP2, SYTL1, SLC6A14, GRHL1, SYNE2, LXN, GOLGA8A, LCN2
REACTOME_BASE_FREE_SUGAR_PHOSPHATE_REMOVAL_VIA_THE_SINGLE_NUCLEOTIDE_REPLACEMENT_PATHWAY	0.04036	0.29552	10	MBD4
BAELDE_DIABETIC_NEPHROPATHY_UP	0.04046	0.29583	82	CRIP1, CTAGE5, CCND1, TLE2, GDPD5, ACY1, ZCCHC24, UNC5B, LYZ
REACTOME_INHIBITION_OF_REPLICATION_INITIATION_OF_DAMAGED_DNA_BY_RB1_E2F1	0.04054	0.29594	12
TESAR_ALK_AND_JAK_TARGETS_MOUSE_ES_D4_DN	0.04067	0.29646	6
HEDENFALK_BREAST_CANCER_BRCA1_VS_BRCA2	0.04076	0.29665	157	RPA3, MAD2L1, ALCAM, GABRP, PSIP1, KRT8, FOXM1, CCND1, RNF187, PHYH, CDKN2C, TIMP3, DLGAP5
MIKKELSEN_MEF_LCP_WITH_H3K27ME3	0.04083	0.29665	64	GJA5, ENTPD8, SLC45A3, SP6
BIOCARTA_HIVNEF_PATHWAY	0.04091	0.29684	57	PAK2, LMNB1, MAP3K5, CASP3, TNFRSF1A
VERNOCHET_ADIPOGENESIS	0.04111	0.29776	19	PPARG, SORT1
WANG_THOC1_TARGETS_UP	0.04136	0.29905	5	KRT18, CCNA2
ZHAN_V1_LATE_DIFFERENTIATION_GENES_UP	0.04141	0.29905	32	GPX1, CAT, KIAA0513, SPINT2, TIAM1
GRADE_COLON_VS_RECTAL_CANCER_UP	0.04208	0.30344	33	CANX, RYK
BAUS_TFF2_TARGETS_DN	0.04222	0.30395	11	TIMP3
HOWLIN_CITED1_TARGETS_2_UP	0.04233	0.30418	14	MAP3K7, NFIA
MORI_LARGE_PRE_BII_LYMPHOCYTE_DN	0.04242	0.30418	56	CAPN1, GMIP, RASA3
REACTOME_CDK_MEDIATED_PHOSPHORYLATION_AND_REMOVAL_OF_CDC6	0.04244	0.30418	46	PSME2
BIOCARTA_VDR_PATHWAY	0.04275	0.30579	12	NCOA2, KAT2B, RXRA
REACTOME_PHOSPHORYLATION_OF_THE_APC_C	0.0428	0.30579	17	UBE2C, PLK1, CCNB1
MILI_PSEUDOPODIA_CHEMOTAXIS_UP	0.04301	0.30684	71	NBEAL1, INPP1, HSPB11, SSB, CCDC34, SCAPER
BOYAULT_LIVER_CANCER_SUBCLASS_G123_UP	0.0433	0.30811	43	CPD, CCNB2, CAPRIN1, SMC4, TMPO, KIF20A
BAKER_HEMATOPOESIS_STAT5_TARGETS	0.04335	0.30811	7	CCND1
KEGG_FRUCTOSE_AND_MANNOSE_METABOLISM	0.04339	0.30811	34	GMDS, PFKL, HK2
YAO_TEMPORAL_RESPONSE_TO_PROGESTERONE_CLUSTER_4	0.04359	0.30907	15	SYNGR4
KEGG_METABOLISM_OF_XENOBIOTICS_BY_CYTOCHROME_P450	0.04393	0.31101	69	CYP3A5, CYP2S1
ABDULRAHMAN_KIDNEY_CANCER_VHL_UP	0.04403	0.31125	5
KINNEY_DNMT1_METHYLATION_TARGETS	0.04426	0.31241	12	SLC1A7, SYCP2
CROONQUIST_NRAS_VS_STROMAL_STIMULATION_DN	0.04467	0.31468	99	TPX2, FOXM1, CENPA, CCNB1, CDKN3, AURKA, INPP5J, CENPE, ARHGAP11A, MKI67, KIF2C, TK1, CCNB2, UBE2C, CDC20, DLGAP5, CCNA2, PTTG1, TROAP
BARIS_THYROID_CANCER_UP	0.04471	0.31468	23	ERCC5
BONOME_OVARIAN_CANCER_SURVIVAL_SUBOPTIMAL_DEBULKING	0.04519	0.31754	492	JRKL, EPS8, PTPRS, TIAM1, ITGB4, SPOP, PTPRN2, BCAT2, TAX1BP1, FAM83E, TTC37, HMGA1, HAUS5, KRT13, ELL, ADAM8, LRRC8E, CDC42EP4, CCDC22, MAN2A1, KDELR3, ALOX5, NHLRC2, HMGB3, SLC35C1, ODF2, SPG20, MAP3K5, TFAM, GMIP, TFPI, ZCCHC24, SCAPER, SMARCA2, CDK5RAP2, EIF2AK3, KRT8, U2AF2, TNNI2, KAT2B
KYNG_ENVIRONMENTAL_STRESS_RESPONSE_DN	0.04566	0.32039	19	SGPL1
RAMASWAMY_METASTASIS_UP	0.04599	0.32196	65	CANX, LMNB1, RBM42, TMPO, MAD2L1, PCNT, BIRC5, PTTG1, UBN1
SCHAEFFER_PROSTATE_DEVELOPMENT_AND_CANCER_BOX1_UP	0.04602	0.32196	15	ZNF664, SMARCA2, HADH
MARSON_FOXP3_CORE_DIRECT_TARGETS	0.04614	0.32229	19	S100A6, DUSP6, JAK2
NIKOLSKY_BREAST_CANCER_5P15_AMPLICON	0.04639	0.32358	26	PLEKHG4B
RODRIGUES_NTN1_TARGETS_DN	0.04646	0.3236	153	HOXB6, RHOF, VASP, TSPAN8, MMP15, TIMP3, TNFRSF21, DUSP6, ITGB4, AHNAK, KRT18, KRT13, ZNF44, SOX13, PIP5K1A, CANT1, POU3F1, SIGIRR
WANG_METASTASIS_OF_BREAST_CANCER	0.0466	0.32408	13	PARP4, FUT3
COLLIS_PRKDC_REGULATORS	0.04685	0.32533	15	CASP3, LIG4
YAO_TEMPORAL_RESPONSE_TO_PROGESTERONE_CLUSTER_13	0.04714	0.32684	168	MIEN1, ETFB, CKAP5, FAM96A, PSME2, SUMO3, CALB1, NAB1, CCND1, S100A6, SNX10, CAT, LYRM2
WILSON_PROTEASES_AT_TUMOR_BONE_INTERFACE_DN	0.04721	0.32688	5	CTSB
OHASHI_AURKA_TARGETS	0.04734	0.32727	6	DLGAP5, AURKA, CENPA
MYLLYKANGAS_AMPLIFICATION_HOT_SPOT_29	0.04762	0.32871	8
MARKS_HDAC_TARGETS_DN	0.04777	0.32927	15	CCND1, BIRC5, CCNA2
IVANOV_MUTATED_IN_COLON_CANCER	0.04802	0.33054	13	MSH3, HMMR
LINDGREN_BLADDER_CANCER_WITH_LOH_IN_CHR9Q	0.04861	0.33368	111	SECISBP2, SMARCA2, CORO2A, CDK5RAP2, FOXM1, DAB2IP, KDM5D, TOPORS, CNTRL, SET, GNG10, RXRA
HOLLMANN_APOPTOSIS_VIA_CD40_UP	0.04868	0.33368	195	USP34, ITGB1, FOXN3, KDM5D, HMGB1, TMEM194A, SMC4, NUSAP1, PEMT, CDKN3, PAK2, PITX1, SNX10, PEX1, HMGB3, SHMT1, TBC1D1, NFIB, LSR, ITGB7, SLCO4A1, COTL1
BIOCARTA_RAS_PATHWAY	0.04869	0.33368	23	RALBP1
CHIN_BREAST_CANCER_COPY_NUMBER_DN	0.04879	0.33382	14	CTSB
SA_G2_AND_M_PHASES	0.04893	0.3343	8
CHOI_ATL_CHRONIC_VS_ACUTE_DN	0.04923	0.33591	18	GTF3A
DASU_IL6_SIGNALING_SCAR_UP	0.0496	0.33762	30	SREBF1, TPX2, CCNB1, CDC42EP4
ZHAN_LATE_DIFFERENTIATION_GENES_DN	0.04967	0.33762	15	GPR183
SCHAEFFER_PROSTATE_DEVELOPMENT_6HR_DN	0.0497	0.33762	491	RSRC1, CDC42EP4, PIKFYVE, APH1A, NFYA, SCAPER, FOXN3, PUM1, CTAGE5, CANX, CAPRIN1, NUFIP2, VPS36, ZMYND8, ITGB1, KIAA1598, SEPT9, NRIP1, KRT19, SP6, HMGB1, KDM5D, EML4, CAT, FAM96A, GATA2, FAM109A, TIAM1, CDK5RAP2, SLC38A10, ZHX1, KRT8, FLNC, SERTAD2, SET, AHNAK, FRYL, SMARCA2, HADH, PTMA, TAX1BP1, NFIA, REST, NUCKS1, PDIA4
WU_APOPTOSIS_BY_CDKN1A_NOT_VIA_TP53	0.04983	0.33801	12	SSPN, SPAG5, CENPF
NUMATA_CSF3_SIGNALING_VIA_STAT3	0.05026	0.34045	22	MECOM
DOANE_BREAST_CANCER_ESR1_UP	0.05094	0.34452	106	TSPAN1, ALCAM, CELSR1, EEF1A2, SELENBP1, CACNA1D, CFD, KRT18, CRIP1, SSH3
MOOTHA_GLYCOLYSIS	0.05116	0.34555	20
SENGUPTA_NASOPHARYNGEAL_CARCINOMA_WITH_LMP1_UP	0.05152	0.34737	384	ANO1, MCTP1, NFIA, CAPN8, WDFY1, PPIG, CALB1, TFPI, TC2N, TRIM2, TOP1, WASL, CATSPERB, GALNT1, SREK1, OAS1, TOP2A, OXR1, RBBP4, TFAM, SYNC, ALCAM, SGOL2, ASPM, EHF, HAUS6, ETV6, ANKRD36
LANDIS_ERBB2_BREAST_PRENEOPLASTIC_UP	0.05158	0.34737	19	GALNT3, LCN2
REACTOME_REGULATION_OF_PYRUVATE_DEHYDROGENASE_PDH_COMPLEX	0.05169	0.34737	12
REACTOME_SYNTHESIS_AND_INTERCONVERSION_OF_NUCLEOTIDE_DI_AND_TRIPHOSPHATES	0.05187	0.34737	18
VISALA_AGING_LYMPHOCYTE_DN	0.05187	0.34737	19	LGALS3
REACTOME_APC_CDC20_MEDIATED_DEGRADATION_OF_NEK2A	0.05188	0.34737	21	UBE2C, MAD2L1, NEK2, BUB1B, CDC20
REACTOME_ETHANOL_OXIDATION	0.05203	0.34766	9
ZEILSTRA_CD44_TARGETS_UP	0.05215	0.34766	7	RELT, HTRA1, TNFRSF21
GOTZMANN_EPITHELIAL_TO_MESENCHYMAL_TRANSITION_DN	0.05219	0.34766	202	PHYH, S100A13, TFAM, IL1RN, SCP2, TOP2A, HMMR, CPT2, KRT19, DMBT1, PFKL, PPARG, EPS8, SLC9A3R1, NPEPPS, CRIP1, ITGB4, CASP3, LGALS3
YEGNASUBRAMANIAN_PROSTATE_CANCER	0.05222	0.34766	119	CTAGE5, KIAA1598, TFAM, NDC80, TMEM194A, EEF1A2, TSPAN8, SLC25A21, DHFR, COCH
GREGORY_SYNTHETIC_LETHAL_WITH_IMATINIB	0.05252	0.34922	144	DBF4, CEACAM1, SP110, SNX10, ATP7A, SORBS1, CAPRIN1, LIPE, EHF, CTSB, UBE3A, MBD4, ITGB1, DDAH1, TRIP11
BIOCARTA_RACCYCD_PATHWAY	0.05287	0.35075	26	CCND1
REACTOME_P53_DEPENDENT_G1_DNA_DAMAGE_RESPONSE	0.05291	0.35075	53	PSME2
REACTOME_BILE_ACID_AND_BILE_SALT_METABOLISM	0.05298	0.35075	27	SLCO1B1, HSD17B4, SCP2, ABCC3
COURTOIS_SENESCENCE_TRIGGERS	0.05311	0.35112	6
REACTOME_SYNTHESIS_OF_SUBSTRATES_IN_N_GLYCAN_BIOSYTHESIS	0.05321	0.35131	14
REACTOME_RECYCLING_PATHWAY_OF_L1	0.05363	0.35309	27	DNM2, KIF4A, KIAA1598, NUMB, RPS6KA5
REACTOME_PHASE_II_CONJUGATION	0.05363	0.35309	69	BPNT1, CNDP2, SULT1C2
PID_DNA_PK_PATHWAY	0.05372	0.35319	16	LIG4
PID_IL2_PI3K_PATHWAY	0.05382	0.35335	34
ONO_FOXP3_TARGETS_DN	0.05434	0.3556	42	FOXN3, SGOL1, CCNA2
NUNODA_RESPONSE_TO_DASATINIB_IMATINIB_UP	0.05435	0.3556	29	CCNA2, CDC25C
MCBRYAN_PUBERTAL_BREAST_4_5WK_DN	0.05439	0.3556	186	GK, AHCYL1, MBTPS1, NFIC, UBE4A, UHRF1BP1, BCAT2, CSPG4, TPP2, CARHSP1, BPNT1, RBBP4, SORBS1, ACAA2, UBE3A, SUCLG1, DNM2
REACTOME_INTRINSIC_PATHWAY	0.0545	0.35583	17
SANSOM_APC_TARGETS_UP	0.05488	0.35777	117	EHF, TCF7, TC2N, GGH, ZNF808, WDFY1, KRT18, TIAM1, DIAPH3, ECT2, SKP2, EMP2
REACTOME_REGULATION_OF_MRNA_STABILITY_BY_PROTEINS_THAT_BIND_AU_RICH_ELEMENTS	0.05501	0.35788	81	PSME2, TNFSF13
MIKKELSEN_NPC_ICP_WITH_H3K27ME3	0.05509	0.35788	12
KEGG_PENTOSE_AND_GLUCURONATE_INTERCONVERSIONS	0.05512	0.35788	27	GUSB
REACTOME_SHC1_EVENTS_IN_EGFR_SIGNALING	0.05551	0.3589	15
FIGUEROA_AML_METHYLATION_CLUSTER_5_UP	0.05556	0.3589	11	CANT1, TIGD3
BIOCARTA_FAS_PATHWAY	0.05561	0.3589	30	PAK2, LMNB1, MAP3K7, CASP3
REACTOME_PROCESSING_OF_CAPPED_INTRONLESS_PRE_MRNA	0.05562	0.3589	23
KAMIKUBO_MYELOID_CEBPA_NETWORK	0.05566	0.3589	28	SPINT2, LCN2
REACTOME_GLUCOSE_TRANSPORT	0.05611	0.36126	38	NUP50, NUP210, HK2
BOYLAN_MULTIPLE_MYELOMA_C_UP	0.05634	0.36191	46	SKP2, RLIM, NFYA
SHETH_LIVER_CANCER_VS_TXNIP_LOSS_PAM4	0.0564	0.36191	249	ACYP1, GLO1, KCNK5, SYNE2, CYP4V2, DNASE1L3, SUCLG2, GPX1, TK1, SHROOM1, SLC6A12
GRAESSMANN_RESPONSE_TO_MC_AND_DOXORUBICIN_UP	0.05651	0.36191	594	CDK2AP2, SP6, CENPE, TFCP2L1, DNM2, TSPAN13, CNTRL, EFCAB4A, ZNRF2, OGFRL1, TCF7, SP110, ALDH1L1, PITPNC1, HSD17B4, PSRC1, TMBIM1, ITGB4, CTSB, XRCC1, FOXJ1, ADAM8, AK4, COTL1, GUSB, CD68, WNT7B, LDB3, ITPKA, MXD3, RDM1, TMC6, DAK, FZD5, MMP15, TACC3, AHNAK, CPT2, CKAP2, RHPN2, ERCC5, EFNB1, CORO2A, LY6D, FRMD8, S100A13, PPP2R5D, ARHGAP27, GTSE1, PITPNM1, CARHSP1
SCHAEFFER_PROSTATE_DEVELOPMENT_AND_CANCER_BOX4_UP	0.05651	0.36191	11	ZMYND8, KRT19
MOOTHA_PYR	0.05659	0.36191	8
PID_ECADHERIN_NASCENT_AJ_PATHWAY	0.0569	0.36338	39	CCND1, ITGB7, TIAM1, MLLT4
WATTEL_AUTONOMOUS_THYROID_ADENOMA_UP	0.05699	0.36338	70	BIRC5, CACNA1D, CTAGE5, MKI67, EXPH5, TLE6, TMC6, AQP5, SLC45A4, CKB, PDE7B, NMNAT2
SWEET_LUNG_CANCER_KRAS_UP	0.05706	0.36338	481	CTSB, CCND1, PHLDA1, KIAA1522, CNDP2, KRT8, HMGB3, APOC1, FMR1, MDFIC, LCN2, GALNT3, MIEN1, PSCA, LGALS3, LY6D, PFKL, ACSL5, PPARG, SHMT1, TFCP2L1, DUSP6, CDK2AP2, VASP, MRPS18B, CD68, HK2, TSPAN8, SNX10, KRT18, CTAGE5, CEACAM1, LSR, COTL1
REACTOME_METABOLISM_OF_NUCLEOTIDES	0.05717	0.36338	70	GPX1, TK1, CAT
CHUNG_BLISTER_CYTOTOXICITY_UP	0.05723	0.36338	127	RACGAP1, FANCL, SNX9, PHYH, CRIP1, CTSB, CYB5A, ETFB, BORA, CNDP2
LIU_BREAST_CANCER	0.05729	0.36338	26	CTSB, ITGB1, PTMA
LI_CYTIDINE_ANALOG_PATHWAY	0.05776	0.36545	16
FARMER_BREAST_CANCER_APOCRINE_VS_LUMINAL	0.05777	0.36545	316	CRABP2, ATP7A, ALCAM, S100A13, ST6GALNAC2, ACAA2, TK1, PSIP1, CYB5A, MARCH3, ETFA, SREK1, NPEPPS, ETFB, MAP3K5, HSD17B4, AK4, GALNT3, TSPAN8
LIN_SILENCED_BY_TUMOR_MICROENVIRONMENT	0.05821	0.36747	105	MYO5B, SLC6A14, TRIM2, GAS2L3, CXCL17, IL1RN, GRHL1, KRT13, PSCA, GABRP, LCN2, CEACAM1
BIOCARTA_MPR_PATHWAY	0.05824	0.36747	34	CDC25C, CCNB1
ZEMBUTSU_SENSITIVITY_TO_NIMUSTINE	0.05843	0.36813	17	GJA5, KIF4A
CAFFAREL_RESPONSE_TO_THC_24HR_5_UP	0.05997	0.37736	30	CCNA2, NCOA4, LIG4
MATTIOLI_MULTIPLE_MYELOMA_SUBGROUPS	0.06045	0.37959	15	HSD17B4
BIOCARTA_TNFR1_PATHWAY	0.06049	0.37959	29	PAK2, LMNB1, MAP3K7, CASP3, TNFRSF1A
KENNY_CTNNB1_TARGETS_UP	0.06084	0.38128	48	TK1, SORBS1, ECT2, CASKIN2, TNFAIP2, CCNB1, TACC3, HMGB2
REACTOME_ALPHA_LINOLENIC_ACID_ALA_METABOLISM	0.06103	0.38198	11	ACAA1, HSD17B4, SCP2
REACTOME_AQUAPORIN_MEDIATED_TRANSPORT	0.06114	0.38213	50	GNB3, GNG10, AQP5, AQP6, MYO5B
REACTOME_CASPASE_MEDIATED_CLEAVAGE_OF_CYTOSKELETAL_PROTEINS	0.06123	0.38223	12	CASP3
LEE_LIVER_CANCER_DENA_DN	0.06132	0.38224	74	TNNI2, NR1H3, DMBT1, PHYH, RORC, SELENBP1, CPT2
SILIGAN_TARGETS_OF_EWS_FLI1_FUSION_DN	0.06169	0.38403	17	RFC1
SCHLOSSER_SERUM_RESPONSE_AUGMENTED_BY_MYC	0.06189	0.3845	101	BCR, NUP50, EEF1A2, IGFBP2, STK11, HDGF, AHCYL1, ZNF148, RBM42
SASAI_TARGETS_OF_CXCR6_AND_PTCH1_DN	0.06193	0.3845	8	PIP5K1A, TFPI
KRASNOSELSKAYA_ILF3_TARGETS_DN	0.06202	0.38459	44	XK, KIFC1, LMNB1, TROAP, ARHGAP11A
PID_RXR_VDR_PATHWAY	0.06287	0.38895	26	NR1H3, PPARG, RXRA, SREBF1
GAUSSMANN_MLL_AF4_FUSION_TARGETS_A_UP	0.06289	0.38895	184	TRIM2, TNFAIP2, ZNF467, GMDS, C9orf64, ZDHHC20, EMP2, SYAP1, RPGR, GK, CENPE, MOSPD2, WASL, RNF138, ATP7A, HTRA1, GAS2L3
SPIELMAN_LYMPHOBLAST_EUROPEAN_VS_ASIAN_DN	0.06333	0.39103	577	TAX1BP1, ZNF148, GOLGA8A, NSF, PEPD, PJA1, ABCG1, VPS4B, RASSF2, MAN2A1, PRPF18, DAZAP2, MCM3AP, TGOLN2, CAT, GMCL1, SUMO3, SRP72, FMR1, EIF2AK3, PARP4, RFC1, GABPA, AK4, MBD4, ITPR1, SCP2, MAP3K7, MRPS35, CAPRIN1, GRSF1, SKAP2, BRCC3, RPA3
BIOCARTA_ATM_PATHWAY	0.0634	0.39103	20	CHEK2, MRE11A
CROMER_METASTASIS_DN	0.06377	0.3928	80	CKB, ITGB4, CELSR1, ST6GALNAC2, VSNL1
PID_VEGFR1_2_PATHWAY	0.06385	0.39283	69	VCL, DNM2, FBXW11, PAK2
REACTOME_TRANSPORT_OF_MATURE_MRNA_DERIVED_FROM_AN_INTRONLESS_TRANSCRIPT	0.06406	0.39355	32	NUP50, NUP210
LEE_METASTASIS_AND_RNA_PROCESSING_UP	0.06423	0.3941	17	PPIG, GRSF1
PUIFFE_INVASION_INHIBITED_BY_ASCITES_UP	0.06479	0.39705	81	CENPA, HJURP, MAN2A2, HMGB3, CDCA8, KIF20A, NPEPPS, GAPVD1, PPP2R5D, TPX2, SKP2
REACTOME_APOPTOTIC_EXECUTION_PHASE	0.06491	0.39724	51	HMGB1, HMGB2, LMNB1, PAK2, CASP3
FLOTHO_PEDIATRIC_ALL_THERAPY_RESPONSE_DN	0.06519	0.39844	26	LMNB1, ZCCHC24
REACTOME_G1_PHASE	0.06631	0.40474	35	CDKN2C, CCND1, SKP2
CHEOK_RESPONSE_TO_MERCAPTOPURINE_AND_LD_MTX_DN	0.06639	0.40474	19	USP34, LCN2, MAN2B2, MRE11A
JIANG_CORE_DUPLICON_GENES	0.06663	0.40553	6
AGUIRRE_PANCREATIC_CANCER_COPY_NUMBER_DN	0.06673	0.40553	229	RACGAP1, CBX5, DUSP6, NFIB, DAZAP2, TIMP3, TWF1, APOL6, PSIP1, SMARCA2, CHEK2, BCR, KDELR3, HAUS6, SUMO3, SH3BP1, MAP3K5
REACTOME_ANTIVIRAL_MECHANISM_BY_IFN_STIMULATED_GENES	0.06678	0.40553	65	NUP50, NUP210
KEGG_PYRIMIDINE_METABOLISM	0.0672	0.40757	96	CANT1, POLD4, ENTPD8, TK1
KEGG_CYSTEINE_AND_METHIONINE_METABOLISM	0.06734	0.40789	34	ADI1, AHCYL1, AHCYL2
MAGRANGEAS_MULTIPLE_MYELOMA_IGLL_VS_IGLK_UP	0.06787	0.41021	41	CYB5A, UBE3A, DERL3, CTSB
MATTIOLI_MGUS_VS_PCL	0.0679	0.41021	110	NUSAP1, NUP210, WHSC1, CKAP2
REACTOME_HORMONE_SENSITIVE_LIPASE_HSL_MEDIATED_TRIACYLGLYCEROL_HYDROLYSIS	0.06848	0.4132	12	LIPE
WEBER_METHYLATED_HCP_IN_SPERM_DN	0.06875	0.41369	28	SYCP2
REACTOME_FATTY_ACID_TRIACYLGLYCEROL_AND_KETONE_BODY_METABOLISM	0.06877	0.41369	167	NCOA2, CPT2, GPD1L, GK, TNFRSF21, GRHL1, HADH, ACADS, NFYA, ACSL5, PPARG, MED18, AGPAT3, RXRA, SLC25A1, SREBF1, ELOVL4, MED14, LPIN2
SIG_REGULATION_OF_THE_ACTIN_CYTOSKELETON_BY_RHO_GTPASES	0.06883	0.41369	35	WASL, VASP, PAK2, FLNC
MALONEY_RESPONSE_TO_17AAG_DN	0.06912	0.41492	79	ATP5C1, MAD2L1, PLK1, PTMA, UBE2C, SSB, GNG10
LOPEZ_MESOTHELIOMA_SURVIVAL_OVERALL_DN	0.06951	0.41619	14	PSRC1, HOXB6, CCND1, FAM64A, NEK2
WHITESIDE_CISPLATIN_RESISTANCE_UP	0.06959	0.41619	11	ITGB4
HOEBEKE_LYMPHOID_STEM_CELL_UP	0.0696	0.41619	91	TNFAIP2, MCM3AP, ITSN2, TBCD, TRIB2, USP34, MSL1, KNTC1, PNN
ZHANG_RESPONSE_TO_IKK_INHIBITOR_AND_TNF_DN	0.06997	0.41735	101	NFIA, RASL11B, MAP3K5, CEP44, KCTD3
HADDAD_T_LYMPHOCYTE_AND_NK_PROGENITOR_DN	0.06997	0.41735	60	KIF15, CDC20, LYZ, ITGB7, TRIB2, CFD, CRIP1, GPR183
LASTOWSKA_NEUROBLASTOMA_COPY_NUMBER_DN	0.07059	0.4198	750	TBC1D1, SDHD, MOB3C, KIF15, PUM1, HSPB11, ATE1, SH3BP2, RBBP4, SLC30A9, FRYL, WHSC1, STX12, LDB3, FANCD2, NUP210, PTP4A2, UBE4A, CTBP2, SCP2, ASRGL1, GAK, VPS13D, MRE11A, ATPAF1, UVRAG, KIAA1522, RGS12, KIF11, NFIA, TSKU, JRKL, SGPL1, PTAFR, NHLRC2, MKI67, HYLS1, SMARCC1, MED18, SYNC, SORBS1, RCAN3, TACC3, LCOR, TMEM135
REACTOME_ACYL_CHAIN_REMODELLING_OF_PE	0.07062	0.4198	21	PNPLA8
WANG_TARGETS_OF_MLL_CBP_FUSION_UP	0.07065	0.4198	42	CPD, RAPGEF3, ITSN2, OGFRL1, TRUB2
REACTOME_AUTODEGRADATION_OF_CDH1_BY_CDH1_APC_C	0.07095	0.42104	56	UBE2C, PSME2
GRADE_COLON_CANCER_UP	0.07122	0.42209	833	GATA2, CYP2S1, MIEN1, HMGA1, HMGB2, CDC20, GPRC5C, FBXO24, GPKOW, MCTS1, CCDC18, TOP2A, SRP72, HSD17B4, C2orf47, CTSB, PITPNM1, PEX1, BANF1, PEPD, SET, RNF187, GTF3A, PTMA, PPP1R3E, RBM17, PARP4, LSR, SLCO4A1, PNN, TMC6, ADI1, PITX1, FAM84B, DDAH1, SMARCC1, SKAP2, LMNB1, DBF4B, SPICE1, VILL, S100A6, HMGB1, TROAP, GMDS, U2AF2, ESYT2, SPATA13, PDIA4, KRT18, CBX5, UBE2C
BILBAN_B_CLL_LPL_UP	0.07131	0.42209	62	OAS1, NSF, FBXW11, FRY, TBC1D1, CEACAM1, TOP1
MULLIGAN_NTF3_SIGNALING_VIA_INSR_AND_IGF1R_DN	0.0716	0.42325	12	KAT2B, MDFIC
MARSON_FOXP3_TARGETS_STIMULATED_DN	0.07168	0.42325	11
REACTOME_IL_2_SIGNALING	0.07202	0.42431	41	JAK2
WANG_BARRETTS_ESOPHAGUS_AND_ESOPHAGUS_CANCER_UP	0.07209	0.42431	26	KRT8, CRIP1, TSPAN8, LYZ
BIOCARTA_IL4_PATHWAY	0.07214	0.42431	11
MAYBURD_RESPONSE_TO_L663536_DN	0.07275	0.42694	53	TMTC4, HMGB1, SNX10, HSDL2, HMMR
GALLUZZI_PREVENT_MITOCHONDIAL_PERMEABILIZATION	0.07287	0.42694	22	HK2
KEGG_HUNTINGTONS_DISEASE	0.07287	0.42694	171	SP1, SDHD, TFAM, ATP5C1, CASP3, REST, ITPR1, GPX1, PPARG
BIOCARTA_PROTEASOME_PATHWAY	0.07295	0.42694	28	UBE3A
PENG_GLUCOSE_DEPRIVATION_DN	0.07376	0.43119	163	RBBP4, MKI67, OIP5, MRPS18B, SMC4, ZMYND8, KIF11, MAD2L1, ELL, RPA3, AURKA, TMF1, ITGB7
BYSTRYKH_HEMATOPOIESIS_STEM_CELL_AND_BRAIN_QTL_CIS	0.07386	0.43122	60	THUMPD1, ACAA1, GLO1
BOHN_PRIMARY_IMMUNODEFICIENCY_SYNDROM_UP	0.07416	0.43212	46	ASPM, DENND2D, MKI67, EXPH5, TOP2A, UBE2C, CANX, TIAM1, DLGAP5, CENPE, NUSAP1
HOEGERKORP_CD44_TARGETS_DIRECT_DN	0.0742	0.43212	14	PLS1
BORCZUK_MALIGNANT_MESOTHELIOMA_DN	0.07437	0.43239	97	ARAP1, VILL, ERCC5, CYP3A5, RAPGEF3
KEGG_DRUG_METABOLISM_CYTOCHROME_P450	0.07443	0.43239	71	CYP3A5
MULLIGHAN_NPM1_SIGNATURE_3_UP	0.07496	0.43495	325	MAP3K5, NEIL3, CAT, HSD17B4, POU3F1, CTBP2, HOXB6, SOX13, MSH3, RSRC1, HMGB1, GTSE1, ASRGL1, TOP1, TMPO, MAP3K7, SMC4, SH3BP2, DHFR, ARHGAP11A, HTRA1, MRE11A, FRY, MAN2A2, SNX10, GK, SRPK2, NCOA2, AAK1
KANG_GIST_WITH_PDGFRA_DN	0.07529	0.43632	5
BIOCARTA_BARR_MAPK_PATHWAY	0.07597	0.4397	12
HUMMEL_BURKITTS_LYMPHOMA_DN	0.0761	0.43984	14	CRIP1, MDFIC
SCHLOSSER_SERUM_RESPONSE_DN	0.07618	0.43984	690	TMEM194A, OAS1, PRPH, HSPB11, EVI5, NCOA2, PIK3C2B, TWF1, UBA3, SDHD, TBC1D1, KRT19, SERTAD2, MAP3K5, GALNT1, TPP2, SREK1IP1, GLO1, PSIP1, STXBP3, SET, UBE3A, SCP2, PRPF18, HLTF, MRPL33, PPIP5K2, KTN1, DMXL2, PTP4A2, RBBP4, HS2ST1, TBX6, LYZ, RAD21, RYK, NDC80, TAX1BP1, KRIT1, SLC30A9, PSME2, FBXW11, CAT, SNRK, PIBF1, SLK, ITSN2, RALBP1, PTMA, CANX, PAK2, MBD4, STX12, FMR1, PPIG, TDRD7, FAM208A, …
HOLLEMAN_PREDNISOLONE_RESISTANCE_ALL_UP	0.07697	0.44341	19	U2AF2
PODAR_RESPONSE_TO_ADAPHOSTIN_DN	0.07712	0.44341	18	HK2
NIKOLSKY_BREAST_CANCER_16Q24_AMPLICON	0.07712	0.44341	48	SPATA2L
REACTOME_APOPTOTIC_CLEAVAGE_OF_CELLULAR_PROTEINS	0.07718	0.44341	37	LMNB1, CASP3
ZHOU_INFLAMMATORY_RESPONSE_FIMA_DN	0.07779	0.44641	262	MIS18BP1, NDE1, ZC3H14, TSHZ1, FAM78A, FAM64A, NUDT12, TAF3, C9orf40, TNNI2, AURKA, HOXB6, OBFC1, SMARCA2, MTIF3, PSTPIP1
PID_FOXO_PATHWAY	0.0791	0.45338	49	CAT, PLK1, FOXO1, CCNB1, SKP2, KAT2B
NIKOLSKY_BREAST_CANCER_22Q13_AMPLICON	0.07972	0.456	17	TRABD
SUMI_HNF4A_TARGETS	0.07976	0.456	31	SULT1C2
BIOCARTA_SALMONELLA_PATHWAY	0.08025	0.45829	13	WASL
VANTVEER_BREAST_CANCER_ESR1_UP	0.08051	0.4592	163	KRT18, PTP4A2, FAAH, RBM47, MYO5C, SREBF1, TSPAN13, KCTD3, MAN2B2, CELSR1, GPD1L, HSD17B4, INPP5J, SLC9A3R1, PRR15, ITPK1, AFF1, ACOT4
WEST_ADRENOCORTICAL_CARCINOMA_VS_ADENOMA_UP	0.08071	0.45975	19	SLC35C1
KUROKAWA_LIVER_CANCER_EARLY_RECURRENCE_UP	0.08092	0.45989	12	ALCAM, KRT8
PASTURAL_RIZ1_TARGETS_DN	0.08098	0.45989	5
CHOW_RASSF1_TARGETS_UP	0.08102	0.45989	27	PEX1, ALCAM
SIG_CHEMOTAXIS	0.08114	0.45997	45	WASL, ITPR1, RACGAP1, PAK2
KORKOLA_SEMINOMA_DN	0.08146	0.46127	11
SWEET_KRAS_ONCOGENIC_SIGNATURE	0.08196	0.46352	89	LGALS3, CCND1, CEACAM1, CD68, KRT18, PHLDA1, DUSP6, TGOLN2, KRT8, VASP, LCN2
KEGG_BUTANOATE_METABOLISM	0.08328	0.47042	34	ACADS, HADH
LUI_THYROID_CANCER_CLUSTER_1	0.08354	0.47086	51	CTBP2, ZC3H14, SMARCC1, ITSN2, CCND1, GOLGA8A, TMF1, SEPT9, DUSP6
DANG_REGULATED_BY_MYC_UP	0.08356	0.47086	71	SREBF1, TOP1, UBE2C, TK1, SHMT1, GGH
KOKKINAKIS_METHIONINE_DEPRIVATION_48HR_DN	0.08407	0.47319	63	BIRC5, TK1, TOP1, RPS6KA5, CANT1
HASLINGER_B_CLL_WITH_MUTATED_VH_GENES	0.08465	0.47466	18	TCF7, NRIP1, COBLL1
REACTOME_PYRUVATE_METABOLISM	0.08473	0.47466	18
LEE_AGING_NEOCORTEX_DN	0.08473	0.47466	78	FLNC, CDC20, MAP3K7
BIOCARTA_PAR1_PATHWAY	0.08474	0.47466	37	ARHGEF16, MAP3K7, ARHGEF5
KEGG_NON_SMALL_CELL_LUNG_CANCER	0.08487	0.4748	54	RXRA, CCND1
ROYLANCE_BREAST_CANCER_16Q_COPY_NUMBER_UP	0.08565	0.47844	58
REACTOME_CD28_DEPENDENT_VAV1_PATHWAY	0.08572	0.47844	11	PAK2
KORKOLA_CHORIOCARCINOMA_DN	0.08606	0.47975	11
OLSSON_E2F3_TARGETS_DN	0.08641	0.48058	47	UBE2C, TPX2, HMGB2, PLK1, PTTG1, PTMA, NUCKS1, MAD2L1, TIMP3, TMPO, CCNA2
REACTOME_RORA_ACTIVATES_CIRCADIAN_EXPRESSION	0.08648	0.48058	23	NCOA2, RXRA, SREBF1
MARTORIATI_MDM4_TARGETS_FETAL_LIVER_DN	0.08651	0.48058	504	FZD5, SCYL2, SPAG5, TNPO3, OTUD4, MSL1, FYTTD1, VCL, ZNF148, NUFIP2, ALCAM, SREK1, KIF11, AP1G1, TSHZ1, ABCB7, OGFRL1, HMGB3, SPG20, KIF15, SGPL1, MECOM, INCENP, PRC1, FAM109A, NUCKS1, BUB1, FOXM1, ODF2, KAT2B, CBX5, RCBTB1, SGOL2, FBXW11, NAB1, CNTRL, PPIG
INAMURA_LUNG_CANCER_SCC_SUBTYPES_UP	0.08692	0.48227	14	DHFR, CIT
KORKOLA_CORRELATED_WITH_POU5F1	0.0876	0.48546	32	TFCP2L1, RAB15
KAUFFMANN_MELANOMA_RELAPSE_DN	0.08795	0.48631	6	NFIA
REACTOME_LIPID_DIGESTION_MOBILIZATION_AND_TRANSPORT	0.08796	0.48631	45	LIPE, ABCG1
BERGER_MBD2_TARGETS	0.08818	0.48697	6
BOYLAN_MULTIPLE_MYELOMA_D_CLUSTER_DN	0.08863	0.48889	40	PPP1R3E, SH3BP1, LXN, TRIP11
WIELAND_UP_BY_HBV_INFECTION	0.089	0.49032	98	CTSB, COTL1, PBK, LYZ, UBE2C, DENND2D, PSME2, PRC1, LGALS3, PTTG1, CD68, SP110, AURKA
REACTOME_GAP_JUNCTION_TRAFFICKING	0.08923	0.49102	27	DNM2, GJA5, GJD2
ZHANG_RESPONSE_TO_CANTHARIDIN_DN	0.08945	0.49123	67	SLK, SNRPA, GTF3A, PFKL
STEARMAN_LUNG_CANCER_EARLY_VS_LATE_DN	0.08948	0.49123	58	CD68, PDIA4, GJA5, COTL1, APOC1, LCN2
BRACHAT_RESPONSE_TO_CAMPTOTHECIN_DN	0.08978	0.4923	44	SSB, SLC25A1, AK4, CTAGE5, TAX1BP1
LIU_CMYB_TARGETS_UP	0.09	0.49295	159	TSPAN1, ABCC3, CRISPLD2, BCR, AGAP1, ST6GALNAC2, ASRGL1, BSPRY, CTNNAL1, AK4, RBM47, MARCH3, GMCL1
BUYTAERT_PHOTODYNAMIC_THERAPY_STRESS_DN	0.09014	0.49312	605	DHRS11, BRCC3, KIF15, ACP6, C9orf40, LMNB1, KIF20A, PIGN, MKI67, PSRC1, SMARCD2, NEIL3, BUB1, MAP3K5, VCL, FANCL, DBF4, BIRC5, CDCA3, FAM64A, TOP2A, CDKN2C, AURKA, EML4, NHLRC2, CDKN3, PITX1, HK2, SKP2, SHMT1, ACSL5, MDFIC, HADH, KIFC1, NEK2, HJURP, CCNA2, DHFR, PTPRN2, PNN, ETFB, CYB5A, CCND1, TSPAN1
JAEGER_METASTASIS_DN	0.09055	0.49481	255	EHF, AHNAK, ABCC3, ITGB4, EXPH5, MMP28, EPPK1, SSH3, LSR, SMARCA2, NFIB, KRT19, VSNL1, DNASE1L3, SPINT2, LY6D
SMITH_TERT_TARGETS_UP	0.09081	0.49563	143	GPKOW, CDKN3, ETV6, CTAGE5, TOP1, CBX5, CKAP5, EPS8, ADAM8, UVRAG, GK
FLECHNER_PBL_KIDNEY_TRANSPLANT_REJECTED_VS_OK_DN	0.09161	0.49889	50	ITGB1, ZNF148, RALBP1, MAN2A2, TMF1
PID_PDGFRB_PATHWAY	0.09161	0.49889	129	SLC9A3R1, EPS8, WASL, DNM2, ARAP1, MLLT4, JAK2
NIKOLSKY_BREAST_CANCER_11Q12_Q14_AMPLICON	0.09182	0.49944	154	CAPN5, PITPNM1, TSKU, RAB1B, OMP, UVRAG, POLD4, CDK2AP2, FGF19, DAK, GDPD5, CCND1, SSH3, ANO1
HUMMERICH_BENIGN_SKIN_TUMOR_DN	0.0929	0.50267	18	AFF1, TNNI2, CFD
YANG_BREAST_CANCER_ESR1_LASER_UP	0.09292	0.50267	31	SIGIRR, OBFC1
YAMASHITA_LIVER_CANCER_STEM_CELL_DN	0.09292	0.50267	76	SULT1C2, MAP3K5, ACSL5, ALDH1L1
ONKEN_UVEAL_MELANOMA_UP	0.09298	0.50267	753	LUC7L2, GTF3A, RPGR, KIAA1598, AK4, TBC1D1, MSL1, SPATA20, NCOA2, CSPG4, KDELR3, CTSB, SPAST, CELSR1, HK2, ZMYND8, PSRC1, NUMB, MCM3AP, HTRA1, CBR1, LGALS3, SP110, COTL1, OXR1, ADI1, LDB3, PPIP5K2, RCBTB1, PITPNC1, S100A6, SOX13, S100A13, MAN2A2, AGAP1, TMEM164, MRPL19, HMGB2, FRY, SYNE2, TPP2, RAD21, ASPH, LY6E, KIF14, PSME2, UBE3A, TNFAIP2, CCNA2, SREK1, FZD5, FLNC, NUSAP1, GUSB, DLGAP5, GGNBP2
NAKAMURA_LUNG_CANCER	0.09309	0.50267	8	AURKA, TOP2A
KEGG_PORPHYRIN_AND_CHLOROPHYLL_METABOLISM	0.09316	0.50267	41	GUSB
BIOCARTA_EIF2_PATHWAY	0.09317	0.50267	11	EIF2AK3
SIG_BCR_SIGNALING_PATHWAY	0.09345	0.50362	46	BCR, ITPR1
BYSTRYKH_HEMATOPOIESIS_STEM_CELL_AND_BRAIN_QTL_TRANS	0.0938	0.50451	182	STX12, ABCC3, MCM3AP, MKI67, STK11, SKAP2, TK1, SBNO1, SLC38A10
WAKABAYASHI_ADIPOGENESIS_PPARG_RXRA_BOUND_36HR	0.09392	0.50451	148	CCDC18, SCARB2, LIPE, ACAA2, BFAR, TMCC3, HJURP, PTGR2, ACAA1, HSDL2, ETFB, POLD4, SSPN, ACADS, PITPNM1, CPT2, ETFA
WANG_TUMOR_INVASIVENESS_DN	0.09412	0.50451	205	UBE2C, MDFIC, ABCG1, WDFY1, NFIB, CANX, RYK, MRPL19, NUFIP2, RAD21, RLIM, DLGAP5, RACGAP1, AEBP2, COMMD10, LY6E, SLC9A3R1
YOKOE_CANCER_TESTIS_ANTIGENS	0.09419	0.50451	34	CENPF, UBE4A
KEGG_GLYOXYLATE_AND_DICARBOXYLATE_METABOLISM	0.09425	0.50451	16
LANDIS_ERBB2_BREAST_PRENEOPLASTIC_DN	0.09426	0.50451	54	ACAA2, BCAT2, NR1H3, CPT2, HTRA1, SCP2, ETFB
BIOCARTA_BARRESTIN_SRC_PATHWAY	0.09478	0.50672	15
HERNANDEZ_MITOTIC_ARREST_BY_DOCETAXEL_2_DN	0.09493	0.50694	18	GALNT3, EGFL7
OUYANG_PROSTATE_CANCER_MARKERS	0.09538	0.50878	19	MKI67, IGFBP2, CTSB
ROLEF_GLIS3_TARGETS	0.09572	0.51002	37	GJD2, PAX6, FOXJ1
MARIADASON_RESPONSE_TO_BUTYRATE_CURCUMIN_SULINDAC_TSA_8	0.09586	0.51018	14	RBBP4, ZNF148
LUI_THYROID_CANCER_PAX8_PPARG_UP	0.09645	0.51263	44	CTBP2, ZC3H14, CCND1, TMF1, SEPT9, SMARCC1, DUSP6, RAPGEF3, GOLGA8A
REACTOME_METABOLISM_OF_NON_CODING_RNA	0.09657	0.51263	48	NUP50, NUP210
PID_MYC_REPRESS_PATHWAY	0.09665	0.51263	63	NFYA, ITGB4, ITGB1, SP1, CCND1
LANDIS_ERBB2_BREAST_TUMORS_65_UP	0.0973	0.51548	22	PDIA4, DUSP6, LXN
ZHAN_MULTIPLE_MYELOMA_SPIKED	0.09763	0.51665	20	CCND1, GALNT3
SHIPP_DLBCL_VS_FOLLICULAR_LYMPHOMA_UP	0.09779	0.51691	44	PSME2, CENPA, CCNB1, DLGAP5, LGALS3, CDKN3, HMGA1
ST_T_CELL_SIGNAL_TRANSDUCTION	0.09821	0.51852	45	ITPKA, PAK2
ELVIDGE_HYPOXIA_BY_DMOG_DN	0.09831	0.51852	57	JAK2, ATP2A3, SLC35C1
NAKAMURA_METASTASIS_MODEL_DN	0.09956	0.52436	41	TFPI, SLCO4A1, AK4, EHBP1L1
BARRIER_CANCER_RELAPSE_TUMOR_SAMPLE_DN	0.09973	0.52436	12	REST, MAN2A2
PID_HDAC_CLASSIII_PATHWAY	0.09976	0.52436	25	FOXO1, KAT2B
AMUNDSON_GENOTOXIC_SIGNATURE	0.09988	0.52441	103	PHLDA1, CENPA, AURKA, RASD1, BUB1, BUB1B, TK1, CDKN2C, HK2
KENNY_CTNNB1_TARGETS_DN	0.10015	0.52527	52	CRABP2, C6orf62, STAU2
RODRIGUES_NTN1_AND_DCC_TARGETS	0.10098	0.52902	31	MAML3, NFKBIZ
MARTENS_TRETINOIN_RESPONSE_UP	0.10128	0.52998	802	TMEM92, SLC45A4, TNFAIP2, EEF1A2, TNNI2, IHH, SPATA20, UNC5A, AQP6, FAM109A, CYP2S1, MMP15, WNT7B, SLC6A12, APOC1, ZNF467, LYPD2, OTOP2, MUC5B, C1orf210, ELFN2, FAM132B, SIGLEC15, SYT8, PTK6, TSKU, MUC6, FOXQ1, S100A6, PROM2, GJA5, KRT19, MNX1, FAM20C, FAM84B, WNK2
MYLLYKANGAS_AMPLIFICATION_HOT_SPOT_27	0.10263	0.53531	10
CHESLER_BRAIN_HIGHEST_EXPRESSION	0.10263	0.53531	37	GLO1
REACTOME_FORMATION_OF_ATP_BY_CHEMIOSMOTIC_COUPLING	0.1027	0.53531	13	ATP5C1
GAJATE_RESPONSE_TO_TRABECTEDIN_DN	0.10275	0.53531	19	GMDS
ZEMBUTSU_SENSITIVITY_TO_CYCLOPHOSPHAMIDE	0.10317	0.53692	17	TDRD7
REACTOME_NEPHRIN_INTERACTIONS	0.10349	0.53795	19	WASL
SCHAEFFER_PROSTATE_DEVELOPMENT_AND_CANCER_BOX6_UP	0.1037	0.53845	8
GUTIERREZ_CHRONIC_LYMPHOCYTIC_LEUKEMIA_DN	0.104	0.53902	56	FRY, RXRA, RAPGEF3, CELSR1, MAP3K5
AMBROSINI_FLAVOPIRIDOL_TREATMENT_TP53	0.10411	0.53902	106	CDK2AP2, ALOX5, ATP2A3, KIAA0513, IL1RN, KCTD9, HMGB1, TMEM194A, TFCP2L1, WHSC1
IRITANI_MAD1_TARGETS_UP	0.10416	0.53902	12
IIZUKA_LIVER_CANCER_PROGRESSION_G2_G3_DN	0.10427	0.53902	9	DAZAP2, S100A13
PID_IL4_2PATHWAY	0.10449	0.53913	65	JAK2, IGHE, SP1, HMGA1, GTF3A
PID_EPHA2_FWD_PATHWAY	0.10452	0.53913	19	TIAM1
WHITFIELD_CELL_CYCLE_M_G1	0.10471	0.53951	139	NUFIP2, NUCKS1, PBK, AGPAT3, PTTG1, TOP1, ODF2, MRPL19, TROAP, GATA2, MSL1, VCL, CDKN3, PRC1, MRPS18B, RAD21, NFIC, NFIA
REACTOME_SHC_RELATED_EVENTS	0.10502	0.53994	17
CUI_TCF21_TARGETS_DN	0.10503	0.53994	29	PARP4
PID_VEGFR1_PATHWAY	0.10514	0.53994	26
CADWELL_ATG16L1_TARGETS_DN	0.10576	0.54117	66	OIP5, SULT1C2, RNF187, ADI1, CCDC88C, RCCD1, BUB1B, RALGPS2
LANG_MYB_FAMILY_TARGETS	0.10579	0.54117	29	SET, FAM107B
GUO_TARGETS_OF_IRS1_AND_IRS2	0.10597	0.54117	94	PITPNC1, PDE7B, GK
LIM_MAMMARY_LUMINAL_PROGENITOR_UP	0.10601	0.54117	56	TNFAIP2
REACTOME_RNA_POL_II_TRANSCRIPTION	0.10603	0.54117	96	U2AF2, ELL
CHIARADONNA_NEOPLASTIC_TRANSFORMATION_KRAS_UP	0.10607	0.54117	124	SET, TOP2A, HMGB3, PHLDA1, TOP1, TNFAIP2, CXorf38, CENPA, CTSB, AURKA, CCND1, ITGB7
REACTOME_METABOLISM_OF_POLYAMINES	0.10677	0.54414	15	ADI1
YAO_TEMPORAL_RESPONSE_TO_PROGESTERONE_CLUSTER_17	0.10688	0.54414	176	CKB, TOMM70A, SAE1, MAP3K7, HSD17B4, GNG10, SET
CHANG_IMMORTALIZED_BY_HPV31_UP	0.10757	0.54654	79	BHLHE41, PPARG, GABPA, SSH3
ROYLANCE_BREAST_CANCER_16Q_COPY_NUMBER_DN	0.10758	0.54654	24
BIOCARTA_BARRESTIN_PATHWAY	0.10774	0.54671	10
LASTOWSKA_NEUROBLASTOMA_COPY_NUMBER_UP	0.10808	0.54787	170	GPRC5C, TOP2A, TK1, BIRC5, PRR11, RASD1, ABCC3, EME1, ATP2A3, SLC38A10
MIKKELSEN_ES_LCP_WITH_H3K4ME3	0.10839	0.54879	133	CD68, DAB2IP, C1orf210, TAPBPL, SIPA1L3, ARHGAP27, TNFSF13, PSTPIP1, KLHDC7A, SLC16A5
BROWNE_HCMV_INFECTION_16HR_DN	0.1085	0.54879	85	ACY1, COG4, SLC16A5, ACAA2, UBE2C, NR1H3
YANG_BREAST_CANCER_ESR1_DN	0.10862	0.54881	25	TRIM2, GABRP, CENPF
OUELLET_CULTURED_OVARIAN_CANCER_INVASIVE_VS_LMP_UP	0.10879	0.54895	68	KRT8, HSD17B4, TNFRSF1A, RBBP4, KRT19, PNN, ACAA2, SRP72, RBBP7, KRT18, SET, GGH
GAZDA_DIAMOND_BLACKFAN_ANEMIA_PROGENITOR_DN	0.10903	0.54895	62	TTC37, SPAST, HSDL2, THOC7, TAX1BP1
MATZUK_MALE_REPRODUCTION_SERTOLI	0.10914	0.54895	28	CDKN2C, HMGA1, MAN2A2, HMGB2
IIZUKA_LIVER_CANCER_PROGRESSION_G2_G3_UP	0.10918	0.54895	28	APOC1, HADH, FOXN3, FBXW11, SDHD, COBLL1
PID_P38_MKK3_6PATHWAY	0.10923	0.54895	26	MAP3K5, MAP3K7
BIOCARTA_CASPASE_PATHWAY	0.10953	0.54986	23	CASP3, LMNB1
REACTOME_GLUTATHIONE_CONJUGATION	0.11073	0.55352	23	CNDP2
BYSTRYKH_HEMATOPOIESIS_STEM_CELL_RUNX1	0.11077	0.55352	9
BASSO_B_LYMPHOCYTE_NETWORK	0.11088	0.55352	139	AHNAK, TPX2, MAD2L1, CCNA2, TGOLN2, DBF4, MDFIC, CRIP1, CCNB1, ITPR1
NEBEN_AML_WITH_FLT3_OR_NRAS_UP	0.11102	0.55352	8
YANG_MUC2_TARGETS_DUODENUM_6MO_UP	0.11102	0.55352	10	LCN2
YAGI_AML_WITH_T_9_11_TRANSLOCATION	0.11108	0.55352	128	MRPL33, EVI5, SERTAD2, TWF1, SRPK2, PHYH, OAS1
BONOME_OVARIAN_CANCER_POOR_SURVIVAL_DN	0.11108	0.55352	21	KRT8
BIOCARTA_IL3_PATHWAY	0.11135	0.55428	15	JAK2
KEGG_PENTOSE_PHOSPHATE_PATHWAY	0.11152	0.55455	26	PFKL
BIOCARTA_GLYCOLYSIS_PATHWAY	0.1117	0.55463	10	PFKL
BUSA_SAM68_TARGETS_DN	0.11183	0.55463	6
SA_B_CELL_RECEPTOR_COMPLEXES	0.11189	0.55463	24	BCR
MEISSNER_NPC_ICP_WITH_H3_UNMETHYLATED	0.11205	0.55483	24	COL6A2, EPPK1
MA_MYELOID_DIFFERENTIATION_UP	0.1122	0.55495	39	ITGB7, VASP
JAIN_NFKB_SIGNALING	0.11237	0.55522	74	HK2, BCAT2, MRE11A, LIG4, TPD52L2, JAK2
ZHENG_FOXP3_TARGETS_DN	0.11278	0.55664	5
DOANE_RESPONSE_TO_ANDROGEN_UP	0.11343	0.55931	173	JRKL, SIGLEC15, GMDS, ACAA1, AFF1, ALCAM, AHNAK, POLD4, TSKU, FUT3, PIP5K1A, NMNAT2, LGALS3
ZEMBUTSU_SENSITIVITY_TO_METHOTREXATE	0.1139	0.56103	18
JOHANSSON_BRAIN_CANCER_EARLY_VS_LATE_UP	0.11422	0.56198	7	RACGAP1, TACC3
BIOCARTA_DNAFRAGMENT_PATHWAY	0.11468	0.56326	10	HMGB2, HMGB1, TOP2A, CASP3
BIOCARTA_ACTINY_PATHWAY	0.11472	0.56326	20	WASL
DACOSTA_UV_RESPONSE_VIA_ERCC3_DN	0.11486	0.56336	832	USP34, NUMB, BUB1B, SIPA1L1, EPS8, NDC80, CENPE, CTBP2, AGAP1, RYK, SEPT9, CKAP5, KIF20B, RPGR, SMARCA2, ARHGAP11A, TOP1, MAP4K5, HLTF, MECOM, TOP2A, SPOP, PPIP5K2, TTC37, HMMR, STAU2, NCOA2, ITPR1, UVRAG, TDRD7, THOC2, KRIT1, GALNT1, PUM1, UBE3A, PIKFYVE, SKAP2, DLGAP5, EVI5, ZNF148, DBF4, TTK, PIBF1, SRPK2, FOXN3, ALCAM, PIP5K1A, FBXW11, VCL, SLK, PCNT, FAM208A, KIF14, TRIM2, MSH3, LMNB1, MDFIC…
LI_WILMS_TUMOR_VS_FETAL_KIDNEY_2_UP	0.11526	0.56476	30	WHSC1, SET, CRABP2, HDGF, BIRC5
YANG_MUC2_TARGETS_COLON_3MO_DN	0.11539	0.5648	6	CYP4V2
DOANE_BREAST_CANCER_CLASSES_UP	0.11646	0.56945	67	CYB5A, CPD, ALCAM, GPD1L
REACTOME_ENOS_ACTIVATION_AND_REGULATION	0.1168	0.57013	19	DHFR, DNM2, WASL
REACTOME_SHC_MEDIATED_SIGNALLING	0.11695	0.57013	15
KEGG_LIMONENE_AND_PINENE_DEGRADATION	0.11702	0.57013	10
SU_PANCREAS	0.11709	0.57013	50	CEP152, MECOM
REACTOME_SIGNALING_BY_HIPPO	0.11748	0.5709	20	CASP3
ZHONG_SECRETOME_OF_LUNG_CANCER_AND_FIBROBLAST	0.11749	0.5709	130	GLO1, SET, CTSB, HMGB1, SLK, VCL, EEF1A2, CANT1, LXN
DAZARD_UV_RESPONSE_CLUSTER_G6	0.11788	0.57222	148	SPOP, CCNB1, CENPA, EXPH5, FOXO1, MAP3K5, BUB1B, ZMYND8, KIF14, OTUD4, KIF11, PIKFYVE, SMC4, LMNB1, CCNB2, TTK, CTBP2, TOP2A, FRYL, MKI67
CLAUS_PGR_POSITIVE_MENINGIOMA_UP	0.11815	0.57294	10
STEGMEIER_PRE-MITOTIC_CELL_CYCLE_REGULATORS	0.11846	0.57348	11	SKP2
BIOCARTA_FMLP_PATHWAY	0.11851	0.57348	35
KEGG_ARACHIDONIC_ACID_METABOLISM	0.11864	0.57355	58	ALOX5, CBR1, GPX1
PID_NETRIN_PATHWAY	0.11878	0.57359	32	WASL, UNC5B, UNC5A
REACTOME_VIF_MEDIATED_DEGRADATION_OF_APOBEC3G	0.11903	0.57397	49	PSME2
MCGOWAN_RSP6_TARGETS_UP	0.11925	0.57397	18
LOPEZ_MBD_TARGETS	0.1193	0.57397	916	CCNB2, CORO2A, ATF1, IGFBP2, ZNF320, NSF, PKN3, DAZAP2, CTBP2, DECR2, SKP2, TBCD, CAPN5, RGS3, PPP2R5D, TLE6, CCDC22, SCARB2, TOP2A, FGF19, PSME2, UBE2C, BIRC5, CDK2AP2, SPINT2, FOXN3, KIF11, GLO1, TPD52L2, SET, ATP5C1, MBTPS1, GNG10, SORBS1, CCDC88C, POLD4, HMGB1, BUB1, VCL, PTTG1, CPT2, NCOA4, RBBP4, APH1A, HDGF, SP1, LYZ, SSBP3, TFAM, DAK, MCTS1, THOC2, DHFR, AGPAT3, CKB, SLC9A3R1, XRCC1, PITP…
FARMER_BREAST_CANCER_BASAL_VS_LULMINAL	0.11934	0.57397	320	EFCAB11, CPD, TRIM2, NFIB, FOXM1, ST6GALNAC2, CENPA, TPX2, KIF14, CDC20, SKP2, PTTG1, BUB1, GABRP, RNF138, CRIP1, TMEM135, SREBF1, CANT1, TTK, NDC80, SLC9A3R1, TSPAN13, GPD1L, RBM47, KIF4A, TSPAN1, AHNAK, SPATA20, KRT18, HSD17B4, KRT8, MYO5C, SYNC, CELSR1
RADAEVA_RESPONSE_TO_IFNA1_DN	0.11961	0.57445	7
REACTOME_ROLE_OF_DCC_IN_REGULATING_APOPTOSIS	0.11969	0.57445	10	UNC5B, CASP3, UNC5A
NIKOLSKY_BREAST_CANCER_12Q13_Q21_AMPLICON	0.12061	0.57769	45	RAB3IP, TSPAN8, LYZ
HERNANDEZ_MITOTIC_ARREST_BY_DOCETAXEL_1_DN	0.12061	0.57769	37	UBE2C
WALLACE_PROSTATE_CANCER_RACE_DN	0.12082	0.57813	76	ZNF443, ADI1, DHFR, EFTUD1, ZNF654, ZMYND8, ZNF467, TRIM2
WANG_BARRETTS_ESOPHAGUS_UP	0.12119	0.57929	51	POLD4, ITPK1, MUC5B, ITGB4, ACADS, ATP2A3
GRABARCZYK_BCL11B_TARGETS_UP	0.12153	0.5802	73	AK4, SCARB2, SLC30A9, AHNAK, PPIP5K2, ITGB7, HSH2D
REACTOME_CYTOSOLIC_SULFONATION_OF_SMALL_MOLECULES	0.12163	0.5802	14	BPNT1, SULT1C2
REACTOME_PERK_REGULATED_GENE_EXPRESSION	0.12176	0.58023	27	NFYA, EIF2AK3
DACOSTA_UV_RESPONSE_VIA_ERCC3_COMMON_DN	0.12212	0.58139	475	NDC80, KIF20B, CENPA, STAU2, NCOA2, BUB1B, AGAP1, NPEPPS, CTBP2, CENPF, NFIB, SRPK2, KRIT1, MAP4K5, THOC2, EPS8, PIBF1, KIF11, SEPT9, TIAM1, UVRAG, TRIM2, KIF14, FBXW11, UBE3A, TDRD7, FRYL, ZNF148, RYK, RPGR, CENPE, TOP2A, ITSN2, SMARCA2, LMNB1, EVI5, NRIP1, AFF1, SLK, MAN2A1, PIKFYVE, FAM208A, FOXN3, SPOP, NUMB, GAPVD1, TTK, ZMYND8, CKAP5, PUM1
RASHI_RESPONSE_TO_IONIZING_RADIATION_6	0.12238	0.58201	82	C9orf40, SORBS1, MRPL41, INCENP
VALK_AML_CLUSTER_16	0.12254	0.58201	25	TRPM4, UVRAG, TDRD7
LIANG_HEMATOPOIESIS_STEM_CELL_NUMBER_QTL	0.12263	0.58201	16	S100A6, PTTG1, GTF3A, LXN
BIOCARTA_FREE_PATHWAY	0.12282	0.58232	10	GPX1
KASLER_HDAC7_TARGETS_1_DN	0.12362	0.58556	17	TANC1, HK2
KEGG_ADHERENS_JUNCTION	0.1251	0.59157	73	MLLT4, SORBS1, WASL, MAP3K7, TCF7, VCL
IVANOVA_HEMATOPOIESIS_INTERMEDIATE_PROGENITOR	0.12536	0.59157	141	MRPS35, HDGF, GTF3A, GUSB, COMMD10
GOZGIT_ESR1_TARGETS_UP	0.12564	0.59157	135	DEPDC1, GRHL1, SLC16A5, CACNA1D, SKP2, PROM2, ALOX5, ASPH, ACSL5, GATA2, ABCG1, FRY, CRISPLD2, ACAA2, NR1H3, PPARG, GDPD5
MEISSNER_BRAIN_HCP_WITH_H3K4ME2	0.12566	0.59157	16	MYO5C
REACTOME_TERMINATION_OF_O_GLYCAN_BIOSYNTHESIS	0.12569	0.59157	21	ST6GALNAC2, MUC5AC, MUC6, MUC5B
FERRANDO_TAL1_NEIGHBORS	0.12578	0.59157	21	CRIP1, TCF7, LGALS3
REACTOME_SIGNALING_BY_NODAL	0.12594	0.59157	18
REACTOME_GLUCOSE_METABOLISM	0.12602	0.59157	63	PFKL, PPP2R5D, SLC25A1
THUM_MIR21_TARGETS_HEART_DISEASE_DN	0.12603	0.59157	7	CENPF
RIZ_ERYTHROID_DIFFERENTIATION_HBZ	0.12633	0.59242	41	HMGB1, TMPO, AFF1, SMARCD2, RLIM
REACTOME_SIGNALING_BY_WNT	0.1269	0.5945	62	PPP2R5D, PSME2
TAKEDA_TARGETS_OF_NUP98_HOXA9_FUSION_16D_DN	0.12743	0.59639	122	SULT1C2, CEACAM1, DIP2A, SLFN13, CORO2A, ASXL2, BHLHE41, TFPI, RALGAPA2
REACTOME_REGULATION_OF_INSULIN_SECRETION_BY_GLUCAGON_LIKE_PEPTIDE1	0.12813	0.59905	42	RAPGEF3, GNB3, GNG10
PID_CASPASE_PATHWAY	0.12835	0.59941	52	TOP1, LMNB1, TNFRSF1A, SREBF1, KRT18, SLK, CASP3
REACTOME_ASSOCIATION_OF_LICENSING_FACTORS_WITH_THE_PRE_REPLICATIVE_COMPLEX	0.12846	0.59941	13
REACTOME_DESTABILIZATION_OF_MRNA_BY_AUF1_HNRNP_D0	0.12895	0.60085	50	PSME2
BRACHAT_RESPONSE_TO_METHOTREXATE_UP	0.12903	0.60085	24	CARHSP1
LIU_VAV3_PROSTATE_CARCINOGENESIS_UP	0.12925	0.60127	89	CDKN2C, PPARG, LGALS3
LEE_AGING_NEOCORTEX_UP	0.12959	0.60211	88	STXBP3, SET, CKB, GPX1, CD68, ZNF808
REACTOME_SYNTHESIS_OF_BILE_ACIDS_AND_BILE_SALTS	0.12968	0.60211	19	HSD17B4, SCP2
RHODES_CANCER_META_SIGNATURE	0.13044	0.60504	64	CANX, PLK1, CDKN3, TPX2, TOP2A, PTMA, PSME2
MCBRYAN_PUBERTAL_BREAST_3_4WK_DN	0.13066	0.60506	37	NFIA, NRIP1, TCF7
BORCZUK_MALIGNANT_MESOTHELIOMA_UP	0.13079	0.60506	297	CCNB1, TK1, HMGA1, UBE2C, KRIT1, RAD21, HDGF, SRPK2, CDKN2C, MAD2L1, TPX2, KIF11, SMC4, RBBP4, GLO1, TTC37, TOP2A, SMARCC1, SLC25A1, BUB1B, CRABP2, PAK2
LINDGREN_BLADDER_CANCER_CLUSTER_2A_UP	0.13084	0.60506	8
HU_ANGIOGENESIS_UP	0.13097	0.60506	20	ITGB4, SIPA1L1
MARIADASON_REGULATED_BY_HISTONE_ACETYLATION_DN	0.13109	0.60506	48	TAF3, LUC7L2, GABPA, OTUD4, RNF138
KEGG_COLORECTAL_CANCER	0.13149	0.60596	62	BIRC5, CASP3, TCF7, CCND1, MSH3
REACTOME_GAP_JUNCTION_ASSEMBLY	0.13181	0.60596	18	GJA5, GJD2
WATANABE_RECTAL_CANCER_RADIOTHERAPY_RESPONSIVE_UP	0.13191	0.60596	105	HRH1, AHCYL1, COASY, SREK1, HADH
HELLER_HDAC_TARGETS_UP	0.13191	0.60596	300	CXorf57, ZCCHC24, NCAPD2, KIF4A, ING1, TSPAN13, VCL, CENPF, SORBS1, GPSM2, CCHCR1, TOP2A, CENPE, DNM2, TIMP3, COTL1, MSH5, EHBP1L1, BIRC5, NCOA2, TK1, CPD, FAM20C, PRPH, CDC20, DLGAP5, KIAA1598
BIOCARTA_TFF_PATHWAY	0.13195	0.60596	21	ITGB1
REACTOME_GLUCURONIDATION	0.13216	0.60596	18
KORKOLA_EMBRYONAL_CARCINOMA_DN	0.13227	0.60596	12
MARCHINI_TRABECTEDIN_RESISTANCE_UP	0.13232	0.60596	21	MAML3
PID_MTOR_4PATHWAY	0.133	0.60777	68	FBXW11, SREBF1
HUMMERICH_SKIN_CANCER_PROGRESSION_UP	0.13307	0.60777	87	SSPN, TNFRSF1A, IL1RN, CRABP2, LCN2, ADAM8, S100A6, UBA3, KRT19, LNX1, ITGB1, ITGB4
HSIAO_LIVER_SPECIFIC_GENES	0.13317	0.60777	241	LSR, TFPI, CAT, LPIN2, HSD17B4, ACAA2, CYB5A, APOC1, ACAA1, SHMT1
ZHAN_VARIABLE_EARLY_DIFFERENTIATION_GENES_UP	0.13323	0.60777	14	BCR, GNB3
NAKAMURA_METASTASIS_MODEL_UP	0.13344	0.60811	41	KRT13, FRMD8
YIH_RESPONSE_TO_ARSENITE_C2	0.1339	0.60962	18
REACTOME_AUTODEGRADATION_OF_THE_E3_UBIQUITIN_LIGASE_COP1	0.13491	0.61315	47	PSME2
PID_AR_PATHWAY	0.13495	0.61315	61	NCOA4, NRIP1, UBA3, NCOA2, CCND1, UBE3A, TMF1
MOOTHA_GLUCONEOGENESIS	0.13521	0.61315	31	GK
IWANAGA_CARCINOGENESIS_BY_KRAS_PTEN_UP	0.13534	0.61315	171	ZC3H14, DMBT1, LY6D, CALB1, GPRC5C, GABRP, FOXJ1, TOP1, DCAF12, FANCL, TFCP2L1, FREM2, RPGR, CTSB, RSL1D1, LMNB1
CEBALLOS_TARGETS_OF_TP53_AND_MYC_DN	0.1354	0.61315	38	KIF14, CKAP2L, KRT8
SCHAVOLT_TARGETS_OF_TP53_AND_TP63	0.13546	0.61315	16
FRIDMAN_SENESCENCE_DN	0.13572	0.61375	12	CCNB1
NIKOLSKY_MUTATED_AND_AMPLIFIED_IN_BREAST_CANCER	0.13585	0.61375	92	PCNT, ZCCHC24, NUFIP2, SGK494, MSLNL
REACTOME_SOS_MEDIATED_SIGNALLING	0.13634	0.615	14
ZHAN_MULTIPLE_MYELOMA_HP_DN	0.13639	0.615	43	SGPL1
BIOCARTA_D4GDI_PATHWAY	0.13757	0.61974	13	CASP3
RASHI_RESPONSE_TO_IONIZING_RADIATION_5	0.13827	0.62178	143	NCOA2, SMARCC1, DAB2IP, HSDL2, PLK1, EVI5, MAP3K7, SHMT1, EEF1A2, ACBD6, NFIA
REACTOME_CHYLOMICRON_MEDIATED_LIPID_TRANSPORT	0.13829	0.62178	16
CALVET_IRINOTECAN_SENSITIVE_VS_RESISTANT_UP	0.1389	0.6218	5
MEISSNER_ES_ICP_WITH_H3K4ME3_AND_H3K27ME3	0.13892	0.6218	14
NOJIMA_SFRP2_TARGETS_DN	0.13902	0.6218	24	CCND1, RAD21, SGPL1
PARK_HSC_VS_MULTIPOTENT_PROGENITORS_DN	0.13915	0.6218	18	RAD21, UBE3A
REACTOME_SIGNALING_BY_SCF_KIT	0.13917	0.6218	75	FOXO1, JAK2
KOINUMA_COLON_CANCER_MSI_UP	0.13921	0.6218	16
HUANG_DASATINIB_RESISTANCE_DN	0.13922	0.6218	66	EMP2, DEGS2, ABCG1, GPD1L, IGFBP2, CBX5
AUNG_GASTRIC_CANCER	0.13975	0.62291	52	KIF4A, SULT1C2, BIRC5, ATE1
VANDESLUIS_COMMD1_TARGETS_GROUP_3_UP	0.13978	0.62291	86	SLC9A3R1, KRT19, LSR, PFKL, APOC1, TSPAN8
GAVIN_IL2_RESPONSIVE_FOXP3_TARGETS_DN	0.13996	0.62291	5
REACTOME_MEIOSIS	0.14009	0.62291	110	SYCP2, SYNE2, LMNB1, MRE11A, MSH5, PRDM9, RAD21, RPA3
PENG_GLUTAMINE_DEPRIVATION_UP	0.14017	0.62291	38	NFIC, TOP2A, CDC25C, MMP15, CTAGE5, GNB3
BRACHAT_RESPONSE_TO_CISPLATIN	0.14027	0.62291	20
DOANE_RESPONSE_TO_ANDROGEN_DN	0.14129	0.62684	234	EEF1A2, GNG10, PLEKHA6, WHSC1, DUSP6, PSIP1, DHFR, CACNA1D, SP110, ASPH, CKB, MXD3, CDKN2C, EPS8, LPIN2, SIPA1L1, RAPGEF3, TIAM1, CRABP2, ITPR1, IGFBP2, RAB15
PEART_HDAC_PROLIFERATION_CLUSTER_UP	0.14158	0.62757	57	KIF2C, ING1, TPD52L2, NEK2, CDKN3, CDC25C
KEGG_PATHOGENIC_ESCHERICHIA_COLI_INFECTION	0.14197	0.62857	55	KRT18, WASL, ITGB1
BIOCARTA_EGFR_SMRTE_PATHWAY	0.14208	0.62857	11	RXRA
LIN_NPAS4_TARGETS_DN	0.14235	0.62919	63	ITPKA, SKP2, TMTC4
BENPORATH_MYC_MAX_TARGETS	0.14258	0.62925	760	ETFA, ING1, XK, POLD4, KIF20B, CBX5, CNDP2, GGH, SUCLG1, MBD4, MMP15, GABPA, MAGEF1, HMMR, LSR, SGPL1, KIF11, RAB8A, JRKL, SSB, TMPO, MAP3K5, ARL6IP5, MAN2A1, ARHGEF16, KIF20A, FZD5, AP4E1, FRY, TMF1, TNFRSF21, ELL, GAK, SPAG5, AHCYL1, VASP, KIF15, SNRPA, MAD2L1, ATP5C1, RPS6KA5, SAE1, GMDS, MAP4K5, GMIP, TPP2
REACTOME_ACTIVATION_OF_NF_KAPPAB_IN_B_CELLS	0.14273	0.62925	61	FBXW11, PSME2, MAP3K7, CARD11
MARTINELLI_IMMATURE_NEUTROPHIL_UP	0.14277	0.62925	11	LCN2
ZEMBUTSU_SENSITIVITY_TO_VINBLASTINE	0.14307	0.63	18	PDIA4
TCGA_GLIOBLASTOMA_COPY_NUMBER_UP	0.14403	0.63361	70	KRIT1, PIK3C2B, SOX13, PLEKHA6, PEX1
SMID_BREAST_CANCER_RELAPSE_IN_BRAIN_DN	0.14454	0.63527	80	ST6GALNAC2, ITPR1, RBM47, ALCAM, CRIP1, NRIP1, SELENBP1, CELSR1, INPP5J
GRATIAS_RETINOBLASTOMA_16Q24	0.14494	0.63643	15	MBTPS1, KIAA0513
MEISSNER_ES_ICP_WITH_H3K4ME3	0.14548	0.63809	31	CAPN1, GDAP1L1, EPPK1, COL6A2
FLECHNER_BIOPSY_KIDNEY_TRANSPLANT_OK_VS_DONOR_UP	0.14559	0.63809	544	SRP72, GTF3A, AHCYL1, AFF1, PTMA, TOPORS, SCP2, HSPB11, DYNC1I2, TTC37, TFPI, NRIP1, RALBP1, PSME2, HSD17B4, NCOA2, TWF1, CAT, RAB8A, NUP50, SLC25A1, HDGF, TRIM2, KRIT1, RYK, PUM1, HMGB2, EPS8, HADH, TOMM70A, UBE4A, ETFA, HLTF, LYZ, GALNT1, MRPS18B, TSPAN8, MSH3, AK4, PTP4A2, SELENBP1
TAKADA_GASTRIC_CANCER_COPY_NUMBER_UP	0.14575	0.63819	7	SSPN
PEREZ_TP53_AND_TP63_TARGETS	0.14606	0.63896	194	CKB, ZCCHC24, SPATA13, EPPK1, TAF3, MARCH3, ITSN2, WNT7B, FAM132B, CRISPLD2, PLCD1, FRY, IHH, GRTP1, PLIN4, GMCL1, UNC5B, LY6D
SAKAI_TUMOR_INFILTRATING_MONOCYTES_DN	0.14646	0.6401	80	CDKN3, TOP2A, NCOA4
PID_NFAT_3PATHWAY	0.14674	0.64074	53	CASP3
NAM_FXYD5_TARGETS_DN	0.14716	0.64148	18	SRP72
YIH_RESPONSE_TO_ARSENITE_C1	0.14718	0.64148	23	CCNB1, TOP2A, SGPL1
IVANOVA_HEMATOPOIESIS_LATE_PROGENITOR	0.14783	0.64269	519	CKAP2L, PSIP1, CCNB1, ERI1, SLC25A21, SNX8, GAK, NIN, ABCB7, LIN9, GGNBP2, SLC45A3, TIFA, TK1, GMIP, NFIB, NUF2, SIPA1L1, ATAD5, TROAP, SP6, PBK, FAM107B, GMCL1, BIRC5, CTSB
SMID_BREAST_CANCER_LUMINAL_A_UP	0.14786	0.64269	81	LIPE, PPARG, CFD, HOXB6
CHICAS_RB1_TARGETS_LOW_SERUM	0.14787	0.64269	88	DEPDC1, WHSC1, AAK1, LMNB1, RPA3, PITX1, SYNE2, NFIB
BIOCARTA_ERK5_PATHWAY	0.1487	0.64299	18
NAKAJIMA_MAST_CELL	0.14871	0.64299	46	LGALS3, GATA2, TRIB2
REACTOME_PHASE1_FUNCTIONALIZATION_OF_COMPOUNDS	0.14873	0.64299	67	CYP3A5, CYP2S1
COLLER_MYC_TARGETS_UP	0.1488	0.64299	25	HDGF, AK4
PUJANA_BREAST_CANCER_WITH_BRCA1_MUTATED_DN	0.14885	0.64299	9	TMEM194A, TOP1
TESAR_ALK_TARGETS_HUMAN_ES_5D_DN	0.14886	0.64299	7
GRABARCZYK_BCL11B_TARGETS_DN	0.1489	0.64299	53	ARHGAP19, PIGN, KIAA1598, ABCG1, STAU2
FARDIN_HYPOXIA_9	0.14915	0.6432	7	AK4
BIOCARTA_AKAP95_PATHWAY	0.14922	0.6432	12	CCNB1, NCAPD2
MULLIGHAN_NPM1_MUTATED_SIGNATURE_1_UP	0.14938	0.64329	260	SNX10, NCOA2, MAP3K7, MAP3K5, GK, FRY, GTSE1, SH3BP2, CTBP2, CAT, SMC4, MAN2A2, SOX13, HOXB6, TOP1, HSD17B4, HTRA1, RSRC1, ASRGL1, DHFR, MSH3, POU3F1, HMGB1, SRPK2, MRE11A
GROSS_HYPOXIA_VIA_ELK3_AND_HIF1A_DN	0.14995	0.64477	102	UBE2C, SGOL1, CCNB1, CCND1, TBC1D1, RXRA, SSBP3, RAPGEF3, GATA2, CASP3, SLC9A3R1, CPD
NIKOLSKY_BREAST_CANCER_17P11_AMPLICON	0.15021	0.64477	10
SENESE_HDAC2_TARGETS_UP	0.15027	0.64477	110	HMGA1, NFKBIZ, ITGB1, TAF3, ASPH, TTC37, NAB1, RBPMS2, APH1A, SKP2, SCYL2, TWF1
CHEN_LUNG_CANCER_SURVIVAL	0.15033	0.64477	26	KRT19, KRT8
BURTON_ADIPOGENESIS_10	0.15041	0.64477	29	FAM107B, VCL, UBA3
FUJIWARA_PARK2_IN_LIVER_CANCER_UP	0.1509	0.64629	8	IL1RN
REACTOME_SYNTHESIS_OF_BILE_ACIDS_AND_BILE_SALTS_VIA_7ALPHA_HYDROXYCHOLESTEROL	0.15166	0.64896	15	HSD17B4, SCP2
INAMURA_LUNG_CANCER_SCC_SUBTYPES_DN	0.15211	0.65026	5
WONG_ENDMETRIUM_CANCER_UP	0.15241	0.65097	25	PITX1, CXCL17, LCN2, EPPK1
YAO_TEMPORAL_RESPONSE_TO_PROGESTERONE_CLUSTER_11	0.15313	0.65249	100	TNFRSF21, STX12
MEISSNER_BRAIN_ICP_WITH_H3K4ME3	0.15317	0.65249	30	CAPN1, COL6A2, GDAP1L1
VALK_AML_CLUSTER_12	0.15318	0.65249	29	NRIP1, SKAP2, GALNT3, VCL
KEGG_BLADDER_CANCER	0.15335	0.65262	42	CCND1, RPS6KA5
BEIER_GLIOMA_STEM_CELL_UP	0.15405	0.655	33	SLCO4A1, C18orf54, MYO5C, RALGAPA2
PID_AR_NONGENOMIC_PATHWAY	0.15424	0.65523	31
REACTOME_RESPIRATORY_ELECTRON_TRANSPORT_ATP_SYNTHESIS_BY_CHEMIOSMOTIC_COUPLING_AND_HEAT_PRODUCTION_BY_UNCOUPLING_PROTEINS_	0.15466	0.6564	79	ETFA, ETFB, ATP5C1, SDHD
BIOCARTA_IL7_PATHWAY	0.15496	0.65705	17
REACTOME_INITIAL_TRIGGERING_OF_COMPLEMENT	0.15548	0.65869	13	CFD
HOEGERKORP_CD44_TARGETS_TEMPORAL_DN	0.15571	0.65907	25	ELL, PLK1, LYZ
SABATES_COLORECTAL_ADENOMA_UP	0.15627	0.65957	130	FOXQ1, IGFBP2, MUC5AC, GPSM2, VSNL1, LCN2, GABRP, DMBT1, FREM2, GRHL1, PHLDA1, SLC6A14
REACTOME_ACTIVATION_OF_THE_AP1_FAMILY_OF_TRANSCRIPTION_FACTORS	0.15628	0.65957	10
ODONNELL_METASTASIS_DN	0.15642	0.65957	24	VSNL1, KRT13
REACTOME_ACYL_CHAIN_REMODELLING_OF_PS	0.15657	0.65957	15
WANG_LMO4_TARGETS_UP	0.1566	0.65957	339	TMEM135, FAM20C, NFIA, USP34, FRMD8, PRR11, FREM2, STK11, COTL1, HSPB11, ETV6, RBMXL1, PROM2, MBNL3, RALGPS2, NRIP1, NUCKS1, TIAM1, MRPL33, SELENBP1, HMGB1, CAPN1, CDCA2, VPS4B, WHSC1, S100A13, EMP2, SKP2, SREK1, RALGAPA2, RMI2, IGFBP2, ACY1
RODRIGUES_THYROID_CARCINOMA_POORLY_DIFFERENTIATED_DN	0.15667	0.65957	725	SLC38A10, SCARB2, LNX1, ZNF611, RBBP4, CTSB, RPS6KA5, KAT2B, ACAA1, NFIA, AHCYL2, ABCG1, TMEM164, KRT8, CCDC91, LSR, RCAN3, FZD5, CAT, BHLHE41, TMCC3, MLLT4, TSHZ1, C9orf64, FOXO1, CXorf38, BCR, AAK1, SNRK, RALGAPA2, CDC42EP4, SP1, MRPL19, GGNBP2, MTMR10, TBC1D1, MAN2B2, USP34, STX12, SUDS3, TMBIM1, MAP3K5, ITPR1, SELENBP1, TAPBPL, PROM2, SNTB1, FBXL17, SLC45A4, TMF1, CTAGE5, GPD1L, SYNE2, RAPGEF…
SANSOM_APC_TARGETS	0.157	0.66031	198	PSRC1, FAM20B, TIAM1, GGH, PLCD3, ERCC4, TC2N, MECOM, SYTL1, TRIP11, MMP15, EMP2, NDC80, ANKRD44, RGS12
REACTOME_ACTIVATED_TAK1_MEDIATES_P38_MAPK_ACTIVATION	0.15716	0.66031	17	IRAK2, MAP3K7
GAVIN_FOXP3_TARGETS_CLUSTER_P4	0.15727	0.66031	97	PRC1, MBNL3, TIAM1, SLC16A5, ALCAM, CDKN2C, TANC1
KEGG_ALPHA_LINOLENIC_ACID_METABOLISM	0.15755	0.66084	19
JI_RESPONSE_TO_FSH_DN	0.15768	0.66084	57	TOP1, HK2, TOP2A, ASPH, PAK2
REACTOME_IL_RECEPTOR_SHC_SIGNALING	0.15839	0.66219	27	JAK2
REACTOME_RECYCLING_OF_BILE_ACIDS_AND_SALTS	0.15849	0.66219	11	SLCO1B1, ABCC3
REACTOME_APC_C_CDC20_MEDIATED_DEGRADATION_OF_CYCLIN_B	0.15855	0.66219	19	UBE2C, CCNB1, CDC20
REACTOME_SIGNALLING_TO_P38_VIA_RIT_AND_RIN	0.15868	0.66219	15
REACTOME_JNK_C_JUN_KINASES_PHOSPHORYLATION_AND_ACTIVATION_MEDIATED_BY_ACTIVATED_HUMAN_TAK1	0.15871	0.66219	16	IRAK2, MAP3K7
BIOCARTA_EIF_PATHWAY	0.15969	0.66572	16
YANG_BREAST_CANCER_ESR1_BULK_DN	0.16021	0.66729	22	TTK, KCNK5, ASPM
REACTOME_TRAFFICKING_OF_GLUR2_CONTAINING_AMPA_RECEPTORS	0.16059	0.66825	14	NSF
REACTOME_LATE_PHASE_OF_HIV_LIFE_CYCLE	0.16081	0.66859	96	NUP50, NUP210, VPS37B, ELL
SHARMA_PILOCYTIC_ASTROCYTOMA_LOCATION_UP	0.16129	0.66904	24	TIFA, SBNO1
MARIADASON_REGULATED_BY_HISTONE_ACETYLATION_UP	0.16134	0.66904	77	SBNO1, ODF2, ESAM, GAK, MBD4, SNTB1
MOOTHA_VOXPHOS	0.16146	0.66904	87	ATP5C1, CYB5A, SDHD
RAY_TUMORIGENESIS_BY_ERBB2_CDC25A_DN	0.16159	0.66904	153	CFD, NFIC, LY6D, BSPRY, SPINT2, GRTP1, PUM1, ENTPD2, KLHDC7A, PHYH, RORC, PLIN4, CPT2
VANTVEER_BREAST_CANCER_POOR_PROGNOSIS	0.16177	0.66904	51	PRC1, CENPA, NUSAP1, DIAPH3, NDC80
BIOCARTA_ETC_PATHWAY	0.16189	0.66904	11	SDHD
ZHAN_MULTIPLE_MYELOMA_PR_DN	0.16192	0.66904	44	KAT2B, MOB3C, SYNE2, ALCAM, ANKRD44
BIOCARTA_MONOCYTE_PATHWAY	0.16206	0.66904	10	ITGB1
NIKOLSKY_BREAST_CANCER_16P13_AMPLICON	0.16248	0.67011	116	MSLNL, DECR2
HUANG_GATA2_TARGETS_DN	0.1626	0.67011	70	NSF, AURKA, PHLDA1, GATA2, DIAPH3, ESAM, SKP2, HK2
BROWNE_HCMV_INFECTION_14HR_DN	0.16364	0.67378	287	PRSS12, DHFR, NDC80, CCDC22, HMMR, TK1, CCNB2, DYNC1I2, CIT, CENPE, BUB1B, ITPKA, CHEK2, RORC, XRCC1, MECOM, GPSM2, NR1H3, ZCCHC24, PLCD1, PARP4, ETFB
KEGG_ONE_CARBON_POOL_BY_FOLATE	0.16401	0.67475	17	ALDH1L1, DHFR, SHMT1
SCHWAB_TARGETS_OF_BMYB_POLYMORPHIC_VARIANTS_DN	0.16423	0.67476	17	CUL9, EVI5, RASSF2
LIANG_HEMATOPOIESIS_STEM_CELL_NUMBER_LARGE_VS_TINY_DN	0.16431	0.67476	43	MAP3K7, BCAT2, LXN, LPIN2
LIANG_HEMATOPOIESIS_STEM_CELL_NUMBER_SMALL_VS_HUGE_UP	0.16454	0.67503	37	TFCP2L1, GTF3A, LXN, LYRM2
KEGG_RNA_DEGRADATION	0.16466	0.67503	57	TTC37, CNOT6
PID_TCR_RAS_PATHWAY	0.16522	0.67672	14
HUMMERICH_MALIGNANT_SKIN_TUMOR_UP	0.16564	0.67788	15	COTL1, KRT13, CCND1
CHESLER_BRAIN_D6MIT150_QTL_CIS	0.16628	0.6799	7	ITPR1
RICKMAN_METASTASIS_DN	0.16647	0.67993	244	ITGB4, RXRA, RHOF, MMP28, VASP, BCR, EPPK1, KIAA1522, LY6D, SGPL1, EHBP1L1, PROM2, PTAFR, CD68, DNM2, RNF187, S100A6
KIM_ALL_DISORDERS_CALB1_CORR_DN	0.16675	0.67993	35	C10orf12
ONDER_CDH1_TARGETS_1_UP	0.16684	0.67993	134	KDELR3, CEP152, MMP28, BHLHE41, IGFBP2, ABCG1
BIOCARTA_VEGF_PATHWAY	0.16687	0.67993	29
REACTOME_IL_7_SIGNALING	0.16816	0.68458	11
KEGG_STARCH_AND_SUCROSE_METABOLISM	0.16851	0.68496	51	HK2, GUSB
ZHENG_FOXP3_TARGETS_IN_THYMUS_DN	0.16854	0.68496	11	APH1A
PID_HEDGEHOG_GLI_PATHWAY	0.16913	0.68677	47	RBBP7, FBXW11, LGALS3, RBBP4, SPOP
GOLUB_ALL_VS_AML_DN	0.16944	0.68744	24	LGALS3, LYZ, CAT, CFD
BOYLAN_MULTIPLE_MYELOMA_PCA3_DN	0.17009	0.68948	66	LXN, SUCLG2, CEACAM1, TNNI2, SH3BP1, SKP2
REACTOME_VITAMIN_B5_PANTOTHENATE_METABOLISM	0.17049	0.6904	11	PANK2, COASY
MARZEC_IL2_SIGNALING_DN	0.17061	0.6904	36	CARD6, CDKN2C, JAK2
BIOCARTA_G1_PATHWAY	0.17096	0.69122	28	CCND1, SKP2, DHFR
REACTOME_SEMA4D_IN_SEMAPHORIN_SIGNALING	0.17213	0.69532	29
FLECHNER_BIOPSY_KIDNEY_TRANSPLANT_REJECTED_VS_OK_UP	0.17295	0.69727	86	LCN2, CFD, RASSF2, APOC1
VALK_AML_WITH_EVI1	0.17303	0.69727	23	CFD, DMXL2, PIK3C2B, EEF1A2
CUI_GLUCOSE_DEPRIVATION	0.17315	0.69727	60	PDIA4, EIF2AK3, CANX, PBK
JAZAERI_BREAST_CANCER_BRCA1_VS_BRCA2_UP	0.1732	0.69727	48	PAK2, RBBP4, DLGAP5
BYSTRYKH_HEMATOPOIESIS_STEM_CELL_FGF3	0.17378	0.69899	8	EFNB1
KAYO_CALORIE_RESTRICTION_MUSCLE_DN	0.17428	0.70042	84	HADH, ACAA2, RGS3, RAPGEF3, ELL, MBTPS1
CROONQUIST_NRAS_VS_STROMAL_STIMULATION_UP	0.17561	0.70516	40	CEACAM1, DUSP6
FALVELLA_SMOKERS_WITH_LUNG_CANCER	0.17641	0.70777	79	TOP1, APOL6, OTUD4
KEGG_DRUG_METABOLISM_OTHER_ENZYMES	0.17675	0.70838	51	CYP3A5, GUSB, TK1
PETRETTO_BLOOD_PRESSURE_UP	0.17688	0.70838	11
LEE_LIVER_CANCER_MYC_TGFA_UP	0.17702	0.70838	60	LCN2, CCND1, CBR1, LY6E, LY6D, PSRC1, KRT8
TANAKA_METHYLATED_IN_ESOPHAGEAL_CARCINOMA	0.17758	0.71003	102	KRT13, HDGF, CRABP2, ETFA, NFIB, PRR15, SPG20, KIF20B, NFYA
VALK_AML_WITH_11Q23_REARRANGED	0.17838	0.71203	20	TRPM4, UVRAG
SMID_BREAST_CANCER_NORMAL_LIKE_DN	0.17839	0.71203	6	KRT18
YAO_TEMPORAL_RESPONSE_TO_PROGESTERONE_CLUSTER_10	0.17877	0.71297	67	ATF1, CDK2AP2, CANX, SSB, C9orf64
BIOCARTA_CTLA4_PATHWAY	0.17906	0.71327	19
FIGUEROA_AML_METHYLATION_CLUSTER_2_UP	0.17915	0.71327	52	PIGZ, TIGD3, MCTS1, CANT1, CCDC34, ARHGAP27, TNPO3
KEGG_PRIMARY_BILE_ACID_BIOSYNTHESIS	0.17951	0.71354	16	HSD17B4, SCP2
MOREAUX_MULTIPLE_MYELOMA_BY_TACI_UP	0.17952	0.71354	391	AAK1, EEF1A2, SLC1A7, CEACAM1, CAPN5, SYCP2, ARHGEF16, VASP, CCDC33, SPATA2L, RGS12, PHLDA1, CDC42EP4, GCOM1, PTPRS, EXPH5, MLLT4, ACAA2, INF2
AZARE_NEOPLASTIC_TRANSFORMATION_BY_STAT3_DN	0.1799	0.71402	16	TFPI, KRT13
SCHEIDEREIT_IKK_INTERACTING_PROTEINS	0.17995	0.71402	57	CCND1, CARD11
PID_ECADHERIN_KERATINOCYTE_PATHWAY	0.18011	0.71407	20	FMN1, PIP5K1A, VASP
KEGG_LEUKOCYTE_TRANSENDOTHELIAL_MIGRATION	0.18078	0.71588	115	MLLT4, VASP, ITGB1, VCL, RAPGEF3, ESAM
REACTOME_LYSOSOME_VESICLE_BIOGENESIS	0.18088	0.71588	23	AP1G1, DNM2
STARK_PREFRONTAL_CORTEX_22Q11_DELETION_DN	0.18146	0.71759	487	MCTS1, ASPH, CBR1, OGFRL1, USP34, ALCAM, THOC7, CNDP2, S100A6, GTF3A, ATP5C1, MRPL41, SLC25A1, EMP2, WHSC1
KEGG_LINOLEIC_ACID_METABOLISM	0.18179	0.71829	29	CYP3A5
ZEMBUTSU_SENSITIVITY_TO_MITOMYCIN	0.18211	0.71896	19	KRCC1
REACTOME_GENERIC_TRANSCRIPTION_PATHWAY	0.18262	0.72037	333	NR1H3, ZNF443, NCOA2, ZNF519, ZNF320, PPARG, MAML3, RORC, RXRA, SP1, ZNF221, ZNF611, KAT2B, ZNF625, MED14
WALLACE_JAK2_TARGETS_UP	0.18354	0.72336	25	TMPO
YANG_BREAST_CANCER_ESR1_UP	0.1838	0.72353	36	AHNAK, KRT18
WINTER_HYPOXIA_DN	0.18389	0.72353	49	ANKRD44, ARL6IP5
HOFMANN_MYELODYSPLASTIC_SYNDROM_RISK_UP	0.18458	0.72565	24	TSPAN8, CDK2AP2, CCND1, TK1
KONDO_COLON_CANCER_HCP_WITH_H3K27ME1	0.18515	0.72728	24	TPP2
SESTO_RESPONSE_TO_UV_C2	0.18567	0.72871	53	STXBP3, OAS1, SLC6A14, NRIP1, SRPK2, TOP1, RAD21
GARGALOVIC_RESPONSE_TO_OXIDIZED_PHOSPHOLIPIDS_BLACK_DN	0.18665	0.73194	11	FAM84B, PIK3C2B
REACTOME_SEMA4D_INDUCED_CELL_MIGRATION_AND_GROWTH_CONE_COLLAPSE	0.18737	0.73337	24
RODWELL_AGING_KIDNEY_NO_BLOOD_DN	0.18746	0.73337	144	CYB5A, ITPR1, AHCYL1, PHYH, C1orf226, SLK, SULT1C2
NADLER_HYPERGLYCEMIA_AT_OBESITY	0.18748	0.73337	58	MRPS18B
PENG_LEUCINE_DEPRIVATION_UP	0.18775	0.73381	139	CTAGE5, CKB, KIAA1522, CBX5, TRIB2, RNF187, KIF2C, ZMYND8
BYSTRYKH_HEMATOPOIESIS_STEM_CELL_IL3RA	0.18802	0.73425	8
WUNDER_INFLAMMATORY_RESPONSE_AND_CHOLESTEROL_UP	0.1889	0.73706	58	DMBT1, PDIA4, NFKBIZ, GK, SP110
MEINHOLD_OVARIAN_CANCER_LOW_GRADE_UP	0.1903	0.7414	18	CTNNAL1, PARP4, ST6GALNAC2, MUC5B
KAPOSI_LIVER_CANCER_MET_UP	0.19033	0.7414	17	ITGB1, HMGA1
PID_TAP63_PATHWAY	0.19078	0.74246	53	ITGB4, SP1, PLK1
FAELT_B_CLL_WITH_VH3_21_DN	0.19093	0.74246	49	ING1, PUM1
BOYAULT_LIVER_CANCER_SUBCLASS_G23_DN	0.19107	0.74246	10	COBLL1
PID_CMYB_PATHWAY	0.19126	0.74258	84	CCNB1, SMARCA2, CCND1, SP1, MAP3K7, LYZ
REACTOME_FATTY_ACYL_COA_BIOSYNTHESIS	0.19142	0.7426	18	ACSL5, SLC25A1, ELOVL4
MCBRYAN_PUBERTAL_BREAST_6_7WK_DN	0.19167	0.74293	77	EPS8, EHF, CDC20, IGFBP2, CDCA3, MKI67, DUSP6, PTTG1, HMGB2, CCNB1, LY6D, UHRF1BP1, UBE2C
BROWNE_HCMV_INFECTION_18HR_UP	0.19226	0.74422	175	PDIA4, TMPO, THOC2, RBBP4, GAPVD1, MAN2A2, SPAST, FANCL, HLTF, IL1RN
RADAEVA_RESPONSE_TO_IFNA1_UP	0.19232	0.74422	52	OAS1, CASP3
REACTOME_DSCAM_INTERACTIONS	0.19289	0.74547	11
BOYAULT_LIVER_CANCER_SUBCLASS_G1_DN	0.19296	0.74547	40	TRIM2, CTSB, KAT2B
REACTOME_PYRIMIDINE_METABOLISM	0.19356	0.74717	23	TK1
FOURNIER_ACINAR_DEVELOPMENT_EARLY_DN	0.19393	0.74775	6	PHLDA1
ASTIER_INTEGRIN_SIGNALING	0.19403	0.74775	56	GDPD5, GATA2, RASSF2, GPX1, U2AF2
KEGG_P53_SIGNALING_PATHWAY	0.19446	0.74879	68	CASP3, CHEK2, GTSE1, CCND1, CCNB2, CCNB1
LEE_LIVER_CANCER_E2F1_UP	0.19519	0.751	61	GGH, LY6E, KRT8, LCN2
ROSS_AML_WITH_CBFB_MYH11_FUSION	0.1959	0.7524	52	MDFIC, TNFAIP2, DUSP6, TNFSF13
RAMALHO_STEMNESS_DN	0.19595	0.7524	72	RTN3, CD68, CTSB, NIN
KEGG_TYPE_II_DIABETES_MELLITUS	0.19603	0.7524	46	HK2, CACNA1D
MARCINIAK_ER_STRESS_RESPONSE_VIA_CHOP	0.19673	0.75421	24
BALDWIN_PRKCI_TARGETS_UP	0.19691	0.75421	34	TGOLN2, PAK2, SLK, TRIB2, MPP5
STANELLE_E2F1_TARGETS	0.19699	0.75421	28	MAP3K5, AURKA, CCND1
ACEVEDO_NORMAL_TISSUE_ADJACENT_TO_LIVER_TUMOR_UP	0.19719	0.75423	160	NUCKS1, PNN, PTMA, SORT1, ALCAM, GAK, TSPAN8, SCYL2, SYAP1, C4orf33, CYP3A5
REACTOME_TANDEM_PORE_DOMAIN_POTASSIUM_CHANNELS	0.19732	0.75423	12
REACTOME_REGULATION_OF_WATER_BALANCE_BY_RENAL_AQUAPORINS	0.19907	0.76032	43	GNB3, GNG10, MYO5B
HOFMANN_MYELODYSPLASTIC_SYNDROM_LOW_RISK_DN	0.1993	0.76036	30	TSPAN1, CCND1, KRT8, CDK2AP2
TURASHVILI_BREAST_DUCTAL_CARCINOMA_VS_DUCTAL_NORMAL_UP	0.1994	0.76036	43	SGOL2, UNC5B, CENPF, TOP2A
DITTMER_PTHLH_TARGETS_UP	0.19987	0.76151	111	TIMP3, UBE2C, RAB8A, CPD, PHYH, CDCA3, SGPL1
KEGG_TERPENOID_BACKBONE_BIOSYNTHESIS	0.20099	0.76518	15
KEGG_FC_EPSILON_RI_SIGNALING_PATHWAY	0.20206	0.76861	79
IVANOVA_HEMATOPOIESIS_MATURE_CELL	0.20229	0.76886	276	CCNA2, TMPO, CDCA3, TSPAN8, GAPVD1, SGOL2, CDKN3, NUP50, DCAF12, ARHGAP19, MAP4K5, AAK1, EHBP1L1, PRPF18, SERTAD2, SYAP1, CPD, SLK, PRC1, CTSB
PETRETTO_BLOOD_PRESSURE_DN	0.20249	0.769	7
FAELT_B_CLL_WITH_VH3_21_UP	0.20317	0.77082	42	BCR, TK1, HMGA1
KEGG_ABC_TRANSPORTERS	0.20346	0.77082	44	ABCA7, ABCC3, ABCG1, ABCB7
VARELA_ZMPSTE24_TARGETS_DN	0.20346	0.77082	37	CPT2, PHLDA1, CAT
MCBRYAN_TERMINAL_END_BUD_DN	0.20366	0.77094	7	NRIP1
PID_WNT_NONCANONICAL_PATHWAY	0.2045	0.77352	32	MAP3K7, FZD5, PPARG
BIOCARTA_DEATH_PATHWAY	0.20546	0.77592	32	CASP3
BANDRES_RESPONSE_TO_CARMUSTIN_MGMT_48HR_DN	0.20547	0.77592	160	FOXJ1, CD68, OMP, HADH
RIZ_ERYTHROID_DIFFERENTIATION_HEMGN	0.20568	0.77608	31	TMPO, SMARCD2
REACTOME_IRAK2_MEDIATED_ACTIVATION_OF_TAK1_COMPLEX_UPON_TLR7_8_OR_9_STIMULATION	0.20611	0.77709	8	IRAK2, MAP3K7
PID_IL5_PATHWAY	0.20683	0.77918	14	JAK2
NIKOLSKY_BREAST_CANCER_12Q24_AMPLICON	0.20768	0.78177	15
MORI_SMALL_PRE_BII_LYMPHOCYTE_DN	0.20851	0.78424	76	SMC4, SGOL1, RBBP7, SET
BARIS_THYROID_CANCER_DN	0.20918	0.78616	59	RAB8A, ABCC3, ATF1, UBE2C, HDGF, ACY1, CCND1, SP110, TNFSF13, VCL, PKN3, DUSP6
WU_HBX_TARGETS_2_UP	0.2094	0.78635	23	HMGB2, CDKN3
DORMOY_ELAVL1_TARGETS	0.20961	0.78651	17	CCNA2, CDKN3
RAMPON_ENRICHED_LEARNING_ENVIRONMENT_EARLY_UP	0.21015	0.78772	15
REACTOME_MAP_KINASE_ACTIVATION_IN_TLR_CASCADE	0.21027	0.78772	49	DUSP6, IRAK2, ATF1, PPP2R5D, MAP3K7, RPS6KA5
KEGG_ALDOSTERONE_REGULATED_SODIUM_REABSORPTION	0.2106	0.78834	42
ZHENG_FOXP3_TARGETS_UP	0.21093	0.78893	26	SNX9, COBLL1, FAM107B
MARSON_FOXP3_TARGETS_UP	0.21193	0.79123	63	CRIP1, SLC9A3R1, TIAM1, S100A6, CYB5A, NRIP1, HADH
BOQUEST_STEM_CELL_DN	0.21199	0.79123	213	MECOM, PHLDA1, DUSP6, SLCO4A1, PIK3C2B, ABCG1, TSPAN13, MYO5C, MCTP1, PITPNC1, RAPGEF5, GATA2
HOUSTIS_ROS	0.21213	0.79123	36	GPX1, CAT
LOPEZ_MESOTELIOMA_SURVIVAL_TIME_DN	0.21224	0.79123	7
BUCKANOVICH_T_LYMPHOCYTE_HOMING_ON_TUMOR_DN	0.21239	0.79123	19	TAF3
IVANOVA_HEMATOPOIESIS_EARLY_PROGENITOR	0.21285	0.7913	507	CDCA7L, NARG2, SSBP3, ASRGL1, FYTTD1, RPGR, ATPAF1, SLC38A10, SAE1, LCORL, SNX9, RSRC1, SHMT1, CDCA2, MIS18BP1, MED14, SPAST, LXN, MRPS30, GTPBP10, RAPGEF3, GMDS, CTBP2, CCDC22, AP1G1, RPS6KA5, PITPNC1
REACTOME_PLATELET_ADHESION_TO_EXPOSED_COLLAGEN	0.21299	0.7913	12	ITGB1
CHEOK_RESPONSE_TO_MERCAPTOPURINE_UP	0.21306	0.7913	13
APPEL_IMATINIB_RESPONSE	0.21308	0.7913	32	GUSB, PPARG, CTSB, CD68, APOC1
KEGG_LONG_TERM_POTENTIATION	0.21356	0.79246	69	ITPR1, RAPGEF3
MODY_HIPPOCAMPUS_PRENATAL	0.21514	0.79769	42	TOP2A, UBE2C, CCNB2
REACTOME_SYNTHESIS_OF_VERY_LONG_CHAIN_FATTY_ACYL_COAS	0.21583	0.79962	14	ACSL5, ELOVL4
REACTOME_METABOLISM_OF_LIPIDS_AND_LIPOPROTEINS	0.21636	0.80094	468	PEMT, NCOA2, SLCO1B1, DEGS2, SLC44A3, CPT2, PIKFYVE, GPD1L, GK, INPP5J, TNFRSF21, GRHL1, ACAA1, HADH, HSD17B4, ACADS, LIPE, NFYA, PNPLA8, ACSL5, PHYH, PIK3C2B, PPARG, MED18, AGPAT3, RXRA, SCP2, SLC25A1, SREBF1, ELOVL4, ABCC3, SGPL1, MED14, ABCG1, LPIN2
REACTOME_METABOLISM_OF_PORPHYRINS	0.21671	0.8016	14
GHO_ATF5_TARGETS_UP	0.21697	0.8016	13
SCHLOSSER_SERUM_RESPONSE_UP	0.2173	0.8016	129	PTPRS, KIFC1, MAP3K7, SLC9A3R1, PITPNM1, CRABP2
PID_GMCSF_PATHWAY	0.21744	0.8016	37	JAK2
SU_PLACENTA	0.2175	0.8016	28	GJA5, HMGB3, SLC16A5
BYSTRYKH_SCP2_QTL	0.21763	0.8016	5	GGNBP2
DAIRKEE_CANCER_PRONE_RESPONSE_E2	0.21773	0.8016	28	LMNB1, LDB3
LI_CYTIDINE_ANALOGS_CYCTOTOXICITY	0.21818	0.80262	13
ST_ADRENERGIC	0.21858	0.80344	36	ITPR1, ITPKA
PID_FAS_PATHWAY	0.21887	0.80391	38	RFC1, CASP3
CHEOK_RESPONSE_TO_MERCAPTOPURINE_DN	0.2193	0.8046	22	TK1
HOLLEMAN_ASPARAGINASE_RESISTANCE_ALL_DN	0.2194	0.8046	23
YAGUE_PRETUMOR_DRUG_RESISTANCE_UP	0.21968	0.80496	7	PHLDA1
REACTOME_REGULATION_OF_INSULIN_SECRETION_BY_ACETYLCHOLINE	0.22006	0.80574	10
REACTOME_ARMS_MEDIATED_ACTIVATION	0.22037	0.80625	17
KORKOLA_EMBRYONAL_CARCINOMA	0.22057	0.80636	10
HO_LIVER_CANCER_VASCULAR_INVASION	0.22087	0.80683	12
CHOI_ATL_STAGE_PREDICTOR	0.22164	0.809	40	RBBP4, TOMM70A
PID_TNF_PATHWAY	0.22181	0.80901	46	MAP4K5, MAP3K5, MAP3K7, TNFRSF1A
HASLINGER_B_CLL_WITH_6Q21_DELETION	0.22321	0.81347	19	MAP3K7, CEACAM1
GAZDA_DIAMOND_BLACKFAN_ANEMIA_ERYTHROID_DN	0.22349	0.81375	467	MED14, CKB, UNC5B, CTSB, SRPK2, LCN2, SUMO3, KRIT1, ZCCHC24, PLK1, DMBT1, RSRC1, CANX, INF2, TAX1BP1, PIGN, PSRC1, NDE1, NFYA, LYRM2, PEX1, PITPNC1, MCM3AP, LPIN2, PSIP1, SKAP2, C6orf62, BCAT2, USP34
MARIADASON_RESPONSE_TO_CURCUMIN_SULINDAC_5	0.22389	0.81375	22	ACADS
YANG_MUC2_TARGETS_DUODENUM_6MO_DN	0.22391	0.81375	20	CAT, CYP4V2
HUMMERICH_MALIGNANT_SKIN_TUMOR_DN	0.22398	0.81375	18	CFD, TNNI2, AFF1
CERIBELLI_PROMOTERS_INACTIVE_AND_BOUND_BY_NFY	0.22449	0.81497	37	MCM3AP
VALK_AML_CLUSTER_5	0.225	0.81621	33	PTAFR
CAMPS_COLON_CANCER_COPY_NUMBER_UP	0.22523	0.81639	85	SHMT1, RXRA, KRT13, TOP1, RASD1, CANT1
JOHANSSON_GLIOMAGENESIS_BY_PDGFB_DN	0.22548	0.81646	20	CHMP3
REACTOME_SHC1_EVENTS_IN_ERBB4_SIGNALING	0.2256	0.81646	20
AIGNER_ZEB1_TARGETS	0.22605	0.81657	34	EPPK1, SYTL1, TSPAN1
DAIRKEE_CANCER_PRONE_RESPONSE_BPA_E2	0.2261	0.81657	115	ITPKA, PTP4A2, HMGA1, HMGB2, ACAA2
DIRMEIER_LMP1_RESPONSE_LATE_UP	0.22617	0.81657	57	MDFIC, CRIP1, OTUD4
MILICIC_FAMILIAL_ADENOMATOUS_POLYPOSIS_UP	0.22637	0.81657	9	LCN2
REACTOME_APOPTOSIS_INDUCED_DNA_FRAGMENTATION	0.22656	0.81657	13	HMGB1, HMGB2, CASP3
REACTOME_LIPOPROTEIN_METABOLISM	0.22669	0.81657	28	ABCG1
SU_KIDNEY	0.22697	0.81657	15
BROWNE_HCMV_INFECTION_30MIN_DN	0.22702	0.81657	144	KIFC1, RGS3, NFYA, ITPKA, CENPE, NR1H3, DHFR, ITSN2, AURKA
BAUS_TFF2_TARGETS_UP	0.22791	0.81915	31	GLO1, BCAT2, CRIP1
KANG_CISPLATIN_RESISTANCE_DN	0.22851	0.81993	7	ASB8
DACOSTA_ERCC3_ALLELE_XPCS_VS_TTD_UP	0.22853	0.81993	28	IGFBP2, KRT18, RASSF2
REACTOME_KERATAN_SULFATE_DEGRADATION	0.22865	0.81993	11
PID_HNF3A_PATHWAY	0.22955	0.8222	44	NFIA, NRIP1, SP1, NFIC, NFIB
LIU_CDX2_TARGETS_DN	0.22966	0.8222	8	KRT19
MARSON_BOUND_BY_FOXP3_STIMULATED	0.22984	0.8222	978	DUSP6, MSH3, EML4, ARHGAP11A, LYSMD3, FAM107B, REST, UBA3, S100A6, TMEM164, MAP3K5, FAM72A, TSHZ1, SCP2, PLCD1, GLO1, ZBTB37, FYTTD1, CCDC18, NR1H3, CENPA, JAK2, EFTUD1, NFIA, TLCD2, DBF4, VPS37B, FRMD8, BSPRY, ZNRF2, PIKFYVE, APH1A, KAT2B, CCDC77, LCORL, NUP210, RTN3, SMARCC1, ITGB7, ARL6IP5, SIPA1L1, S100A5, POLD4, MSH5, SRPK2, ELL, RGS3, DHFR, KIF2C, ASPH, AHCYL1, ARL6IP6, FBXO48, ZADH2, ECT2,…
LUI_THYROID_CANCER_CLUSTER_5	0.22998	0.8222	13	TSPAN1
ISHIDA_TARGETS_OF_SYT_SSX_FUSIONS	0.23019	0.82229	6
WATANABE_COLON_CANCER_MSI_VS_MSS_UP	0.23048	0.82273	27	CRIP1, MUC5AC
FIRESTEIN_CTNNB1_PATHWAY	0.23079	0.82319	31	CHEK2, SLK, PLK1
BIOCARTA_CREB_PATHWAY	0.23134	0.82415	27	RPS6KA5
WANG_TUMOR_INVASIVENESS_UP	0.23141	0.82415	365	KIF20A, TAF3, CCND1, PTTG1, STK11, NUCKS1, VCL, PLCD1, RASA3, HMGB2, SGPL1, TACC3, RALBP1, GTF3A, CRABP2, HSD17B4, PNN, CBX5, S100A6, RFC1, PTP4A2, SLK, CDCA3, NCOA4
MARSON_FOXP3_TARGETS_STIMULATED_UP	0.23201	0.8253	29	JAK2
REACTOME_COPI_MEDIATED_TRANSPORT	0.23221	0.8253	9
INAMURA_LUNG_CANCER_SCC_UP	0.23226	0.8253	14	TPX2, TOP2A
CAFFAREL_RESPONSE_TO_THC_DN	0.23249	0.82551	29	CCNA2, DHFR
SHETH_LIVER_CANCER_VS_TXNIP_LOSS_PAM3	0.2328	0.82599	67	PROM2, MKI67, TSPAN8, UBE2C, PSRC1, CCNB1, LCN2, UNC5B, LY6D
PID_LPA4_PATHWAY	0.23349	0.82713	15	RPS6KA5
GROSS_HIF1A_TARGETS_UP	0.2335	0.82713	7
SU_SALIVARY_GLAND	0.23374	0.82713	15
REACTOME_GRB2_EVENTS_IN_ERBB2_SIGNALING	0.23405	0.82713	22
ACEVEDO_LIVER_TUMOR_VS_NORMAL_ADJACENT_TISSUE_UP	0.23413	0.82713	825	ACBD6, FAM83D, SOX13, ZNF664, TTC37, HMGB2, TK1, LYZ, FAM84B, RAB3IP, MCTS1, SET, DCAF12, LCN2, KIAA1522, FAM20B, RPA3, GMDS, SNAP29, MRPL33, CCNA2, GPKOW, USP34, BCAT2, C6orf62, RMI2, CDK2AP2, ASPM, TDRD7, KCTD3, CANX, BIVM, EFTUD1, MYO5C, UBA3, ARHGAP19, FOXQ1, NUSAP1, CHMP5, TAX1BP1, TRIB2, AURKA, PRC1, GNG10, SMARCC1, HAUS4, BFAR, RSRC1, CDC20, CCDC91, SERTAD2, TMTC4, CANT1, MRPS18B, RBBP7, P…
HE_PTEN_TARGETS_DN	0.2344	0.82713	7
PID_PI3KCI_AKT_PATHWAY	0.23444	0.82713	35	MAP3K5, FOXO1
CHEN_PDGF_TARGETS	0.23454	0.82713	19	SGPL1
WELCSH_BRCA1_TARGETS_DN	0.23521	0.82888	139	RXRA, CCND1
MYLLYKANGAS_AMPLIFICATION_HOT_SPOT_8	0.23545	0.82913	12	SET
SCHLOSSER_MYC_TARGETS_AND_SERUM_RESPONSE_DN	0.23573	0.82947	46	RSL1D1, MRPL19, HDGF
REACTOME_ACYL_CHAIN_REMODELLING_OF_PC	0.23639	0.83056	22	PNPLA8
SHEPARD_BMYB_MORPHOLINO_UP	0.2365	0.83056	202	CNDP2, TBX6, TMPO, PRC1, KRT18, MRPS18B, TPD52L2, PARP4, SSB, MRPL19, CRABP2, RASL11B, HMGA1, ARL6IP5, PTP4A2
BIOCARTA_FEEDER_PATHWAY	0.23657	0.83056	9
CAIRO_HEPATOBLASTOMA_POOR_SURVIVAL	0.2368	0.83074	16	DLGAP5, BUB1
SMID_BREAST_CANCER_RELAPSE_IN_BONE_UP	0.23734	0.83203	94	INPP5J, PSCA, CELSR1, TSPAN1, RAPGEF3, CRIP1
CASTELLANO_HRAS_AND_NRAS_TARGETS_UP	0.23781	0.83304	6	CRABP2
MCGOWAN_RSP6_TARGETS_DN	0.23827	0.83405	5
ONO_AML1_TARGETS_DN	0.23882	0.83534	41	FOXN3, SGOL1
FONTAINE_PAPILLARY_THYROID_CARCINOMA_UP	0.2401	0.83734	60	KRT18, KCNK5, VCL, S100A6, RBBP4, ABCC3
REACTOME_TRANSCRIPTIONAL_REGULATION_OF_WHITE_ADIPOCYTE_DIFFERENTIATION	0.24024	0.83734	71	NCOA2, PPARG, MED18, RXRA, SREBF1, MED14
BROWNE_HCMV_INFECTION_24HR_UP	0.24031	0.83734	144	PDIA4, AK4, FZD5, UNC13B, PAK2, EEF1A2, HLTF
PARK_HSC_MARKERS	0.24041	0.83734	44	MECOM, CBX5
TRACEY_RESISTANCE_TO_IFNA2_UP	0.24048	0.83734	5
VETTER_TARGETS_OF_PRKCA_AND_ETS1_DN	0.24057	0.83734	16	PTPRN2
REACTOME_RNA_POL_III_TRANSCRIPTION_TERMINATION	0.24078	0.83734	19	NFIB, SSB
WILLIAMS_ESR1_TARGETS_DN	0.24085	0.83734	6
OHGUCHI_LIVER_HNF4A_TARGETS_DN	0.241	0.83734	142	FAAH, TLCD2, ENTPD8, CEACAM1, DAK, SPATA2L, CYP4V2, SLC45A3, FAM107B
REACTOME_SIGNALING_BY_FGFR1_MUTANTS	0.2412	0.83741	29	CNTRL, BCR
REN_ALVEOLAR_RHABDOMYOSARCOMA_UP	0.24207	0.83928	95	SYNE2, FOXN3, TNNI2, ATP2A3, SPINT2, ASXL2
RICKMAN_HEAD_AND_NECK_CANCER_D	0.24209	0.83928	36	DMBT1, MUC5B
IGLESIAS_E2F_TARGETS_DN	0.24236	0.83959	15	DMBT1
PID_ERBB1_DOWNSTREAM_PATHWAY	0.24324	0.84077	105	EPS8, ATF1, DUSP6, RPS6KA5, WASL, DIAPH3
PID_TCR_PATHWAY	0.24373	0.84077	65	SH3BP2, CARD11
MYLLYKANGAS_AMPLIFICATION_HOT_SPOT_23	0.24378	0.84077	18	SDHD, CCND1
GYORFFY_MITOXANTRONE_RESISTANCE	0.24411	0.84077	51	TSHZ1, USP34, TOP2A
VANDESLUIS_NORMAL_EMBRYOS_DN	0.24412	0.84077	25	MYO5C
ZHOU_INFLAMMATORY_RESPONSE_LIVE_DN	0.24424	0.84077	358	SERTAD2, MRPS18B, TBCD, ACAA2, OBFC1, ZC3H14, DIP2A, FAM64A, CEP44, KRT19, CALB1, TNNI2, KRT18, MBD4, AGAP1, MTIF3, PSTPIP1, C21orf58, MIS18BP1, FAM78A, KIAA0513
KEGG_STEROID_HORMONE_BIOSYNTHESIS	0.24424	0.84077	54	CYP3A5
SENGUPTA_NASOPHARYNGEAL_CARCINOMA_WITH_LMP1_DN	0.24442	0.84077	163	TFCP2L1, GABRP, C1orf110, MMP28, CUL9, DNASE1L3, LCN2, FREM2, CXorf57, CXCL17, CRABP2, SLC6A14
SENESE_HDAC3_TARGETS_DN	0.24452	0.84077	498	DHFR, GDPD5, MDFIC, NFIA, ALOX5, HADH, ZCCHC24, TGOLN2, AHNAK, MNS1, SPC24, MYO5B, FAM64A, TTK, TWF1, RAB15, ELFN2, ATPAF1, ALCAM, MCM3AP, CENPE, HAUS4, TK1, KIF14, CASKIN2, SNX8, UHRF1BP1, TAX1BP1, AEBP2, BIRC5, GAS2L3, CDCA7L, DHRS11, CARHSP1, C9orf40, KIAA1522, PSRC1
YAO_TEMPORAL_RESPONSE_TO_PROGESTERONE_CLUSTER_9	0.24482	0.84077	72	RHPN2, LGALS3, MDFIC, CBR1, LXN, KRT19, S100A13, NFIB, TSPAN8
ABE_VEGFA_TARGETS_2HR	0.24483	0.84077	33
MYLLYKANGAS_AMPLIFICATION_HOT_SPOT_5	0.24485	0.84077	5
SIG_PIP3_SIGNALING_IN_B_LYMPHOCYTES	0.24521	0.84139	36	BCR, ITPR1
SCHURINGA_STAT5A_TARGETS_UP	0.2454	0.84142	20	XK
HOSHIDA_LIVER_CANCER_SURVIVAL_DN	0.24612	0.84173	111	RPS6KA5, ERCC5, SNX10, CYB5A, ADRA2B, SELENBP1, SUCLG1
CHUNG_BLISTER_CYTOTOXICITY_DN	0.2463	0.84173	42	VCL, MAML3, KAT2B, KIAA0513, NIN
ZHAN_MULTIPLE_MYELOMA_MS_DN	0.24632	0.84173	43	GPX1, ARHGAP42, SEPT9, PIF1
SCHLESINGER_METHYLATED_DE_NOVO_IN_CANCER	0.24637	0.84173	85	POU3F1, CDKN2C, ETFA, LGALS3, CRIP1, DUSP6, PAX6
BENPORATH_SOX2_TARGETS	0.24639	0.84173	710	MRPS18B, CBX5, CCND1, TLE2, SDHD, DNM2, TNFAIP2, RAB15, SSBP3, EXPH5, RASL11B, HLTF, SET, VASP, SNRPA, FAM96A, BUB1B, PDCL, FOXO1, OIP5, TOP2A, REST, NUFIP2, FOXN3, DUSP6, UBE2C, NUSAP1, ABCB7, APH1A, MCTS1, KIF20B, PRR11, FBXW11, KIF15, DIAPH3, PUM1, CAPRIN1, ALCAM, GNG10, KIF11, ZNF664, SORT1, NUCKS1, ARHGAP11A, KNTC1, KIF2C, IGFBP2, PIF1
PID_PI3K_PLC_TRK_PATHWAY	0.24773	0.84572	36	CCND1
MCBRYAN_TERMINAL_END_BUD_UP	0.24798	0.84593	12	LY6D, EHF, IGFBP2
VILIMAS_NOTCH1_TARGETS_DN	0.24914	0.84888	20
MARIADASON_RESPONSE_TO_CURCUMIN_SULINDAC_7	0.2492	0.84888	16	CKAP2
BROWNE_HCMV_INFECTION_30MIN_UP	0.24956	0.84906	54	COL6A2, LCN2, SMARCD2
REACTOME_DESTABILIZATION_OF_MRNA_BY_KSRP	0.24977	0.84906	17
REACTOME_ACTIVATION_OF_GENES_BY_ATF4	0.2498	0.84906	24	NFYA
XU_GH1_EXOGENOUS_TARGETS_DN	0.25024	0.84996	115	ERCC4, HSD17B4, CYB5A, ZNF654, TMC6, HMGB2, UBE3A, DBF4
REACTOME_MRNA_DECAY_BY_5_TO_3_EXORIBONUCLEASE	0.25055	0.85012	14
WANG_BARRETTS_ESOPHAGUS_DN	0.25065	0.85012	25	CTSB, EMP2
MIKKELSEN_MCV6_LCP_WITH_H3K27ME3	0.25086	0.85022	28
PID_RAC1_REG_PATHWAY	0.25129	0.85058	38	TIAM1, EPS8, RACGAP1, BCR, RALBP1, SPATA13
MARSON_FOXP3_TARGETS_DN	0.25133	0.85058	52	FAM107B, JAK2, DENND2D, DUSP6
ROESSLER_LIVER_CANCER_METASTASIS_UP	0.25171	0.85125	105	HMMR, CENPE, TMEM194A, TGOLN2, RAB8A, TSHZ1, SELENBP1, LY6E, ASPH
TUOMISTO_TUMOR_SUPPRESSION_BY_COL13A1_UP	0.25219	0.85161	17	XK
BORLAK_LIVER_CANCER_EGF_UP	0.2522	0.85161	56	LY6D, CCND1, KRT18, ALCAM, MKI67, KRT8, CCNB1, ECT2
PID_P53_DOWNSTREAM_PATHWAY	0.25236	0.85161	136	GPX1, SP1, NFYA, CCNB1
REACTOME_TRIGLYCERIDE_BIOSYNTHESIS	0.2526	0.8518	38	GPD1L, GK, ACSL5, AGPAT3, SLC25A1, ELOVL4, LPIN2
GAVIN_FOXP3_TARGETS_CLUSTER_P3	0.2528	0.85185	155	RAPGEF5, CASP3, PEAR1, S100A6, TCF7, TMBIM1
REACTOME_PPARA_ACTIVATES_GENE_EXPRESSION	0.25323	0.85269	103	NCOA2, CPT2, TNFRSF21, GRHL1, NFYA, PPARG, MED18, RXRA, SREBF1, MED14
RICKMAN_TUMOR_DIFFERENTIATED_MODERATELY_VS_POORLY_UP	0.25373	0.85379	117	TRIP11, CDC25C, SNRPA, STX12, KDELR3, HEATR5A, CARD6, NSF, TMPRSS4, MAN2A1, BSPRY, KNTC1, S100A6
REACTOME_TELOMERE_MAINTENANCE	0.25409	0.85403	75	POLD4, RPA3
PID_HDAC_CLASSII_PATHWAY	0.25417	0.85403	34	GATA2
MYLLYKANGAS_AMPLIFICATION_HOT_SPOT_1	0.25635	0.85884	6
KEGG_SNARE_INTERACTIONS_IN_VESICULAR_TRANSPORT	0.25648	0.85884	37	STX12, SNAP29
CAFFAREL_RESPONSE_TO_THC_8HR_3_DN	0.25661	0.85884	10
REACTOME_TRAFFICKING_OF_AMPA_RECEPTORS	0.25662	0.85884	26	NSF
MEISSNER_BRAIN_HCP_WITH_H3K27ME3	0.25663	0.85884	263	HOXB6, FAM132B, OTP, SLC44A3, PROM2, KRT19, AQP5, KRT18, PITX1, CELSR1, ATP2A3, TNFAIP2, WNT7B, MNX1
BONOME_OVARIAN_CANCER_POOR_SURVIVAL_UP	0.2567	0.85884	31	TTC37, TAX1BP1
BYSTROEM_CORRELATED_WITH_IL5_DN	0.25705	0.8594	63	FOXM1, INCENP, AP1G1, TMPO
GENTILE_UV_RESPONSE_CLUSTER_D9	0.25747	0.8596	27	CCNA2, HOXB6
DELPUECH_FOXO3_TARGETS_UP	0.25748	0.8596	68	MAP3K5, S100A13, TNFRSF21, HSPB11, DUSP6, CTSB
LEE_CALORIE_RESTRICTION_MUSCLE_UP	0.25769	0.85971	41	PPARG
BIOCARTA_TRKA_PATHWAY	0.25796	0.85999	12
REACTOME_TRNA_AMINOACYLATION	0.25844	0.86098	42
OXFORD_RALA_AND_RALB_TARGETS_UP	0.25884	0.86171	10
BIOCARTA_CELL2CELL_PATHWAY	0.25918	0.86223	13	VCL
BIOCARTA_ECM_PATHWAY	0.25956	0.86251	24	ITGB1
KAYO_AGING_MUSCLE_DN	0.25964	0.86251	123	ZMYND8, HADH, KRIT1, LGALS3, MSH3, TOP1, MAN2A2, ATP5C1
HOFMANN_CELL_LYMPHOMA_DN	0.26002	0.86318	39	TNFRSF1A, MAD2L1
KEGG_ENDOCYTOSIS	0.26081	0.86513	179	PIKFYVE, PIP5K1A, DNM2, VPS36, CHMP5, AGAP1, ARAP1, CHMP3, VPS37B, VPS4B
PID_IL8_CXCR1_PATHWAY	0.26107	0.86513	28
MANTOVANI_NFKB_TARGETS_UP	0.26143	0.86513	43	SYN3, NFKBIZ, TRIM2, DUSP6
STAEGE_EWING_FAMILY_TUMOR	0.2615	0.86513	31	CCND1, LIPI
REACTOME_CYTOSOLIC_TRNA_AMINOACYLATION	0.26166	0.86513	24
BIOCARTA_RHO_PATHWAY	0.26171	0.86513	32	VCL, PIP5K1A, ARHGEF5
KEGG_PROXIMAL_TUBULE_BICARBONATE_RECLAMATION	0.2619	0.86513	22
REACTOME_PURINE_METABOLISM	0.26259	0.86681	33	GPX1, CAT
JAZAG_TGFB1_SIGNALING_VIA_SMAD4_DN	0.2628	0.86687	66	SNX10, CYB5A, ST6GALNAC2, ITGB7, PHLDA1, SH3BP2
CHENG_RESPONSE_TO_NICKEL_ACETATE	0.26335	0.86751	42	ABCC3, CD68
FUJIWARA_PARK2_HEPATOCYTE_PROLIFERATION_DN	0.26336	0.86751	7	CFD
NOUSHMEHR_GBM_SILENCED_BY_METHYLATION	0.26365	0.86787	47	LGALS3, CBR1, CHST6, FLNC, AQP5
DEURIG_T_CELL_PROLYMPHOCYTIC_LEUKEMIA_DN	0.26386	0.86795	298	CDKN2C, SNRK, ATP5C1, MAP3K5, FAM208A, ALCAM, TIAM1, THUMPD1, MAN2A1, EML4, ARL6IP5
NAKAMURA_ALVEOLAR_EPITHELIUM	0.26475	0.87028	5	CFD
TESAR_ALK_TARGETS_HUMAN_ES_4D_DN	0.2652	0.87114	6
BIOCARTA_COMP_PATHWAY	0.26563	0.8719	19	CFD
KEGG_GNRH_SIGNALING_PATHWAY	0.26583	0.8719	101	CACNA1D, ITPR1
BYSTROEM_CORRELATED_WITH_IL5_UP	0.26599	0.8719	50	HDGF, RBBP4, SET, GATA2, SMARCD2
BIOCARTA_EIF4_PATHWAY	0.2667	0.87362	24
KEGG_OXIDATIVE_PHOSPHORYLATION	0.26719	0.87461	115	SDHD, ATP5C1
REACTOME_ADENYLATE_CYCLASE_ACTIVATING_PATHWAY	0.26869	0.8789	10
PARK_HSC_VS_MULTIPOTENT_PROGENITORS_UP	0.26965	0.88027	18	HMGB1
KEGG_PANCREATIC_CANCER	0.26994	0.88027	70	CCND1, RALBP1
SHANK_TAL1_TARGETS_DN	0.26999	0.88027	10	RORC
WANG_RESPONSE_TO_BEXAROTENE_UP	0.27034	0.88027	33	CEACAM1, HDGF
KANG_FLUOROURACIL_RESISTANCE_UP	0.2704	0.88027	21	HOXB6, IGFBP2
RICKMAN_TUMOR_DIFFERENTIATED_WELL_VS_MODERATELY_UP	0.27065	0.88027	102	MECOM, ASXL2, TIFA, PTPRS, GPD1L, MRPL33, USP34, EML4, KRT13, TRIM2
ZHAN_MULTIPLE_MYELOMA_DN	0.27071	0.88027	40	LYZ, APOC1, TCF7, LCN2
GAVIN_FOXP3_TARGETS_CLUSTER_T7	0.27077	0.88027	95	PTP4A2, CCDC22, JAK2
ST_MYOCYTE_AD_PATHWAY	0.27087	0.88027	27	ITPR1
PID_BCR_5PATHWAY	0.27105	0.88027	65	MAP3K7, CARD11
NAKAYAMA_FRA2_TARGETS	0.27117	0.88027	41	TFPI, CKAP2
MCBRYAN_PUBERTAL_BREAST_6_7WK_UP	0.27139	0.88038	190	NFIB, RBBP4, CPD, NRIP1, TCF7, GUSB, WASL, NFIC, MBTPS1, ABCC3, DNM2, SLC38A10, SORBS1, CANT1, ITSN2, BPNT1, UBE4A
GAZDA_DIAMOND_BLACKFAN_ANEMIA_MYELOID_DN	0.27158	0.88038	37	TAX1BP1
OHM_EMBRYONIC_CARCINOMA_UP	0.27201	0.88117	6
CHARAFE_BREAST_CANCER_LUMINAL_VS_BASAL_UP	0.2723	0.88149	358	SLC9A3R1, CACNA1D, TSPAN13, SYCP2, ABCG1, TOMM70A, CFD, TC2N, SOX13, HK2, ZNF467, KRT19, INPP5J, CCND1, GPD1L, C10orf12, SPATA2L, DEGS2, SECISBP2, LNX1, GPRC5C, CANT1, THUMPD1, KIAA1598, ASB8, MYO5B, UBN1, SLC38A10, EMP2
BOGNI_TREATMENT_RELATED_MYELOID_LEUKEMIA_UP	0.27251	0.88156	30	SGPL1
MEDINA_SMARCA4_TARGETS	0.27272	0.88163	41	SKAP2, TNFSF13, RALBP1, SMARCA2
JAZAG_TGFB1_SIGNALING_VIA_SMAD4_UP	0.27327	0.88186	107	APH1A, ERCC5, CBX5, ARHGEF5, MUC6, HMGA1, PTMA
MILI_PSEUDOPODIA	0.27342	0.88186	43	SSB, INPP1, CCDC34
BIOCARTA_AGR_PATHWAY	0.27344	0.88186	36	PAK2, SP1, ITGB1
JI_RESPONSE_TO_FSH_UP	0.27354	0.88186	72	ZNF148, NAB1, ACADS, SPOP
KEGG_VASCULAR_SMOOTH_MUSCLE_CONTRACTION	0.27421	0.88303	115	CACNA1D, ITPR1
SETLUR_PROSTATE_CANCER_TMPRSS2_ERG_FUSION_UP	0.27428	0.88303	67	CACNA1D, MAP3K5, THUMPD1, ZMYND8, TPP2, SEPT9, SIPA1L1
REACTOME_CONVERSION_FROM_APC_C_CDC20_TO_APC_C_CDH1_IN_LATE_ANAPHASE	0.27465	0.88322	16	UBE2C, CDC20
BOYAULT_LIVER_CANCER_SUBCLASS_G6_DN	0.27481	0.88322	18	INPP1, LSR
KIM_MYCL1_AMPLIFICATION_TARGETS_DN	0.2749	0.88322	19	AHNAK, RHPN2
BIOCARTA_SODD_PATHWAY	0.27521	0.88362	10	TNFRSF1A
YAO_TEMPORAL_RESPONSE_TO_PROGESTERONE_CLUSTER_14	0.27581	0.88492	140	BANF1, NDE1, VCL, PDIA4, TOMM70A, MRPS18B
REACTOME_CIRCADIAN_REPRESSION_OF_EXPRESSION_BY_REV_ERBA	0.27606	0.88511	22	NCOA2, RXRA
SCHAEFFER_PROSTATE_DEVELOPMENT_48HR_UP	0.27643	0.88539	467	IGFBP2, PSCA, TSPAN1, CEACAM1, CALB1, CORO2A, AFF1, LYPD6, TFCP2L1, ACAA2, RASL11B, NRIP1, RAB15, VPS37B, DUSP6, ARHGEF16, KDM5D, RALGPS2, BSPRY, RASD1, MIEN1, SP6, KRT13, RAB3IP, COBLL1, PLCD1, LY6E, CAPN5, SKAP2, TAPBPL, TLE6, EMP2, PROM2, DENND2D, LYPD2, ITGB4, PRR15, TRIM2, TMTC4, SIPA1L1, AHCYL2, WNK2, ANO1, KRT19, TSPAN13, MYO5B, CRISPLD2, RBBP7
ZHANG_GATA6_TARGETS_UP	0.27652	0.88539	15
LASTOWSKA_COAMPLIFIED_WITH_MYCN	0.27727	0.88646	39	MRPL33, TRIB2, GRHL1
AMUNDSON_DNA_DAMAGE_RESPONSE_TP53	0.27751	0.88646	16
MA_MYELOID_DIFFERENTIATION_DN	0.27755	0.88646	44	SH3BP1
CHEOK_RESPONSE_TO_MERCAPTOPURINE_AND_HD_MTX_UP	0.27774	0.88646	5	PLS1
FARMER_BREAST_CANCER_CLUSTER_6	0.27795	0.88646	16	SMARCD2
WEBER_METHYLATED_LCP_IN_SPERM_DN	0.27806	0.88646	7
SCHLOSSER_MYC_TARGETS_REPRESSED_BY_SERUM	0.27818	0.88646	155	SSB, TFAM, OTUD4, NUP210, CTAGE5, HK2, ATP5C1, MAD2L1, SMARCC1, ZC3H14, TOMM70A
BIOCARTA_PTEN_PATHWAY	0.27856	0.8869	18	ITGB1
MA_PITUITARY_FETAL_VS_ADULT_DN	0.27897	0.8869	19	PTAFR, ITPR1
PID_IL2_STAT5_PATHWAY	0.27898	0.8869	30	CCNA2, SP1
ROZANOV_MMP14_TARGETS_DN	0.27907	0.8869	34	SIGIRR, KIAA1598, UBE2C, SNTB1
BRUINS_UVC_RESPONSE_EARLY_LATE	0.27976	0.88797	295	ARL6IP6, RAB3IP, UBN1, FBXW11, VPS37B, AHNAK, PLCD3, ZMYND8, SSB, ECT2, MAGEF1, SNX10, BANF1, SORBS1, PUM1
AMIT_EGF_RESPONSE_20_MCF10A	0.27978	0.88797	14	SCARB2
ST_WNT_CA2_CYCLIC_GMP_PATHWAY	0.28039	0.88894	20	ITPR1, PDE6H, ITPKA
REACTOME_BIOSYNTHESIS_OF_THE_N_GLYCAN_PRECURSOR_DOLICHOL_LIPID_LINKED_OLIGOSACCHARIDE_LLO_AND_TRANSFER_TO_A_NASCENT_PROTEIN	0.2805	0.88894	28
KUMAMOTO_RESPONSE_TO_NUTLIN_3A_UP	0.28066	0.88894	9
REACTOME_REGULATION_OF_COMPLEMENT_CASCADE	0.28138	0.89063	13
BIOCARTA_DC_PATHWAY	0.28172	0.8908	22
MCCABE_HOXC6_TARGETS_UP	0.28182	0.8908	10	SIPA1L1
HASINA_NOL7_TARGETS_DN	0.28206	0.89097	13
LOPEZ_EPITHELIOID_MESOTHELIOMA	0.28268	0.89228	17
ZHONG_SECRETOME_OF_LUNG_CANCER_AND_MACROPHAGE	0.28285	0.89228	76	DHFR, CANT1, CTSB
KYNG_DNA_DAMAGE_BY_UV	0.28347	0.89363	62	KIF14, PHLDA1, MECOM, SLC6A12, LCN2, ST6GALNAC2, SNX8, ATP7A, LIG4, VASP
LIANG_HEMATOPOIESIS_STEM_CELL_NUMBER_LARGE_VS_TINY_UP	0.28385	0.89424	43	GTF3A, CDKN3, BUB1, PTTG1, S100A6
SA_G1_AND_S_PHASES	0.28452	0.89486	15	CCND1
RUNNE_GENDER_EFFECT_UP	0.28461	0.89486	7	KDM5D
SINGH_NFE2L2_TARGETS	0.28462	0.89486	15
HOFFMANN_SMALL_PRE_BII_TO_IMMATURE_B_LYMPHOCYTE_DN	0.28498	0.89539	48	CDC20, PTPRS, CCNB1, APOC1, CDKN3, EFNB1
ZHANG_ADIPOGENESIS_BY_BMP7	0.28531	0.8958	14	MAP3K5
PID_CDC42_REG_PATHWAY	0.28576	0.89663	30	RACGAP1, ITSN2, RALBP1, SPATA13
MOROSETTI_FACIOSCAPULOHUMERAL_MUSCULAR_DISTROPHY_UP	0.28616	0.89728	19	LXN
RAY_TARGETS_OF_P210_BCR_ABL_FUSION_UP	0.28671	0.89842	16
WILLIAMS_ESR2_TARGETS_DN	0.28723	0.89908	11	PANK2, S100A6, CBX5
HEIDENBLAD_AMPLICON_12P11_12_DN	0.28731	0.89908	24	VILL, GABRP, CBX5
OHM_EMBRYONIC_CARCINOMA_DN	0.28753	0.89918	8	TIMP3
FIGUEROA_AML_METHYLATION_CLUSTER_1_DN	0.28776	0.89931	41	CD68, AHNAK, TFCP2L1, PTPRS
SHIPP_DLBCL_CURED_VS_FATAL_UP	0.28859	0.90128	38	FAAH
PID_WNT_CANONICAL_PATHWAY	0.28918	0.90249	20	FZD5
NIKOLSKY_BREAST_CANCER_8Q23_Q24_AMPLICON	0.28936	0.90249	149	RAD21, LY6D, FAM84B, ZHX1, SNTB1, EPPK1, PSCA, LY6E, LYPD2, SLC45A4
ZEMBUTSU_SENSITIVITY_TO_CISPLATIN	0.28968	0.90289	18	TSPAN1
PID_CXCR3_PATHWAY	0.29058	0.90509	43
BIOCARTA_CLASSIC_PATHWAY	0.2911	0.90612	14
REACTOME_ANTIGEN_PROCESSING_UBIQUITINATION_PROTEASOME_DEGRADATION	0.29139	0.9064	199	SAE1, UBE2C, ASB8, FBXW11, RNF138, PSME2, PJA1, SKP2, TPP2, UBE3A, UBA3, UBE4A, NPEPPS, CDC20
MCLACHLAN_DENTAL_CARIES_DN	0.29179	0.90649	234	KDM5D, CFD, CTSB, SKAP2, IL1RN, CALB1, ALOX5, APOC1, PHLDA1, CKAP2, LYZ, TRIM2
TURJANSKI_MAPK11_TARGETS	0.29184	0.90649	5
VALK_AML_CLUSTER_6	0.29206	0.90649	32	CAT, RSL1D1, SMC4
PID_HIV_NEF_PATHWAY	0.29219	0.90649	34	CASP3, TNFRSF1A, MAP3K5
LUI_THYROID_CANCER_CLUSTER_2	0.29279	0.90734	41	ACAA1, RAPGEF3, ITPR1, PPARG, ABCC3, ZCCHC24
MIKKELSEN_ES_LCP_WITH_H3K4ME3_AND_H3K27ME3	0.29303	0.90734	6
HEIDENBLAD_AMPLICON_8Q24_DN	0.29315	0.90734	43	ADAM8, XRCC1
REACTOME_GENERATION_OF_SECOND_MESSENGER_MOLECULES	0.29328	0.90734	26	PAK2, VASP
BOYAULT_LIVER_CANCER_SUBCLASS_G1_UP	0.29343	0.90734	109	SMARCC1, SREK1IP1, USP34, SPINT2, CACNA1D, SOX13, MYO5C, KCTD3, MARCH3, AHNAK
ZHU_CMV_8_HR_DN	0.29385	0.90751	52	TFPI, IGFBP2, ERCC5, TNFRSF1A
STEIN_ESRRA_TARGETS_RESPONSIVE_TO_ESTROGEN_UP	0.29387	0.90751	31	SLK
POS_RESPONSE_TO_HISTAMINE_UP	0.2942	0.90794	12	FRYL
BHAT_ESR1_TARGETS_NOT_VIA_AKT1_UP	0.29478	0.90914	205	TSKU, UNC5A, SLC9A3R1, SPINK4, DEGS2, CCND1, PITX1, HK2, TIAM1
IIZUKA_LIVER_CANCER_PROGRESSION_G1_G2_DN	0.29542	0.90915	24	TPD52L2
KEGG_AMINOACYL_TRNA_BIOSYNTHESIS	0.29542	0.90915	41
TORCHIA_TARGETS_OF_EWSR1_FLI1_FUSION_TOP20_UP	0.29548	0.90915	20	EPS8, ALOX5
OUYANG_PROSTATE_CANCER_PROGRESSION_UP	0.29571	0.90915	20
LI_WILMS_TUMOR	0.29595	0.90915	26	APOC1, CRABP2
BIOCARTA_MITOCHONDRIA_PATHWAY	0.29595	0.90915	21	CASP3
KOBAYASHI_EGFR_SIGNALING_6HR_UP	0.29636	0.90982	7
XU_RESPONSE_TO_TRETINOIN_UP	0.29682	0.91064	15	CDKN2C
FIGUEROA_AML_METHYLATION_CLUSTER_4_DN	0.2972	0.91103	14	PTPRS
SA_CASPASE_CASCADE	0.2974	0.91103	19	SREBF1, CASP3
VANLOO_SP3_TARGETS_DN	0.29761	0.91103	84	PITPNM1, KRT8, LGALS3, GNG10
ZAMORA_NOS2_TARGETS_UP	0.29777	0.91103	67	KRT19, RBBP7, HMGB2, IL1RN
OXFORD_RALA_TARGETS_UP	0.29792	0.91103	9	DUSP6
MANTOVANI_VIRAL_GPCR_SIGNALING_UP	0.29814	0.9111	84	NFKBIZ, SYN3, SP6
SEIDEN_MET_SIGNALING	0.29875	0.91239	19	CAPRIN1
EHLERS_ANEUPLOIDY_DN	0.29906	0.91272	12	LY6E
LEE_NAIVE_T_LYMPHOCYTE	0.29992	0.91444	17	EPPK1
LEE_CALORIE_RESTRICTION_NEOCORTEX_UP	0.30001	0.91444	82	CKB, CIT, EIF2AK3
NIELSEN_SYNOVIAL_SARCOMA_UP	0.30144	0.91722	18
LIN_TUMOR_ESCAPE_FROM_IMMUNE_ATTACK	0.30149	0.91722	16	HTRA1
KEGG_ARGININE_AND_PROLINE_METABOLISM	0.30155	0.91722	53	CKB, ACY1
REACTOME_SIGNALING_BY_RHO_GTPASES	0.30189	0.91722	112	RALBP1, ARAP1, ECT2, ARHGEF16, RACGAP1, GMIP, RHOF, BCR, TIAM1, ARHGAP24, ARHGAP19, ARHGAP11B, ARHGAP11A
PASQUALUCCI_LYMPHOMA_BY_GC_STAGE_DN	0.3019	0.91722	158	TRIB2, ZADH2, SPAST, GPD1L, ITPR1, FRYL, COTL1, TNNI2, NUCKS1, CRIP1, CDKN2C, ANKRD44
LY_AGING_OLD_UP	0.30221	0.91729	6	HTRA1
BIOCARTA_MYOSIN_PATHWAY	0.30231	0.91729	31	ARHGEF16, ARHGEF5
WUNDER_INFLAMMATORY_RESPONSE_AND_CHOLESTEROL_DN	0.30263	0.91756	12
DAIRKEE_TERT_TARGETS_UP	0.30279	0.91756	353	ADI1, VSNL1, PTTG1, LDB3, RILP, KIF2C, C18orf54, EMP2, PITPNM1, ATF1, TK1, CAPN1, SNRPA, FAM83D, BCAT2, SPNS2, CDKN2C, PEMT, BIRC5, LY6E, ATP5C1, CDC25C, ASB8, LIPE
NIKOLSKY_BREAST_CANCER_7P22_AMPLICON	0.30363	0.91951	35	ADAP1, SNX8, FAM20C
GOUYER_TATI_TARGETS_DN	0.3039	0.91973	16	CSPG4, IGFBP2
KEGG_VASOPRESSIN_REGULATED_WATER_REABSORPTION	0.30411	0.91978	44	NSF, DYNC1I2
KYNG_WERNER_SYNDROM_UP	0.30548	0.92209	17	NUMB, LIG4, SNX8, HADH
WEBER_METHYLATED_HCP_IN_FIBROBLAST_DN	0.30552	0.92209	42	ODF2, TRPM4, SYCP2
REACTOME_RESPIRATORY_ELECTRON_TRANSPORT	0.3056	0.92209	63	ETFA, ETFB, SDHD
REACTOME_GPVI_MEDIATED_ACTIVATION_CASCADE	0.30566	0.92209	31
BAE_BRCA1_TARGETS_DN	0.30629	0.92272	31
PEDERSEN_METASTASIS_BY_ERBB2_ISOFORM_5	0.3065	0.92272	9	NFKBIZ, NAB1
HANN_RESISTANCE_TO_BCL2_INHIBITOR_DN	0.30662	0.92272	46	SNTB1, FAM84B, SYNGR4, OTP, RHPN2
KONG_E2F1_TARGETS	0.30681	0.92272	10	NUSAP1
GAZDA_DIAMOND_BLACKFAN_ANEMIA_MYELOID_UP	0.30685	0.92272	29	FRY, MAP4K5
PID_INSULIN_PATHWAY	0.30842	0.92685	45	SORBS1
LEE_LIVER_CANCER	0.30871	0.9271	46	DNASE1L3, ACADS, ACAA1, PEMT, FAM20C
KEGG_NICOTINATE_AND_NICOTINAMIDE_METABOLISM	0.30901	0.92725	22	NUDT12, NMNAT2
REACTOME_INTRINSIC_PATHWAY_FOR_APOPTOSIS	0.30915	0.92725	29	CASP3
MURAKAMI_UV_RESPONSE_24HR	0.30941	0.92744	19	ITGB7
RODRIGUES_THYROID_CARCINOMA_UP	0.31	0.92862	16	PHYH
SA_PROGRAMMED_CELL_DEATH	0.31089	0.93069	11
MULLIGAN_NTF3_SIGNALING_VIA_INSR_AND_IGF1R_UP	0.31187	0.93205	23
CAIRO_PML_TARGETS_BOUND_BY_MYC_UP	0.31189	0.93205	23	CCNB1, PTMA, TK1
HEDENFALK_BREAST_CANCER_BRACX_DN	0.31194	0.93205	19	EVI5, MLLT4
GERHOLD_RESPONSE_TO_TZD_UP	0.31331	0.93535	6	CCND1
CHYLA_CBFA2T3_TARGETS_UP	0.31365	0.93535	380	BCR, TLE6, MMP28, EEPD1, C17orf50, NR1H3, TNFRSF1A, ESAM, EFCAB4A, KRT18, SLC45A4, SOX13, VILL, MCTP1, SLCO4A1, ADAP1, RALGPS2, ABCG1
REACTOME_G_PROTEIN_BETA_GAMMA_SIGNALLING	0.31378	0.93535	28	GNB3, GNG10
KOHOUTEK_CCNT1_TARGETS	0.31384	0.93535	47	S100A13, HTRA1, KRT18, CD68, ITGB4
REACTOME_COMPLEMENT_CASCADE	0.3142	0.93562	29	CFD
CREIGHTON_AKT1_SIGNALING_VIA_MTOR_DN	0.31436	0.93562	23	PFKL, KRT8, TSPAN1
BHAT_ESR1_TARGETS_VIA_AKT1_UP	0.31453	0.93562	273	KRT13, TSKU, SPINK4, SLC9A3R1, PITX1, SEPT9, TIAM1, DEGS2, UNC5A, ADAP1, CCND1, HK2, SLC25A25
REACTOME_DCC_MEDIATED_ATTRACTIVE_SIGNALING	0.31508	0.93666	13	WASL
TOMLINS_PROSTATE_CANCER_UP	0.31532	0.93666	40	KRT18, HSD17B4, CANX, CACNA1D, GUSB
CHIANG_LIVER_CANCER_SUBCLASS_CTNNB1_UP	0.31548	0.93666	168	ALDH1L1, SLCO1B1, TRIB2, SLC6A12, ACSL5, SELENBP1, EXPH5, HSDL2, AQP6
BANDRES_RESPONSE_TO_CARMUSTIN_MGMT_24HR_DN	0.31627	0.93688	33	HADH
ROVERSI_GLIOMA_COPY_NUMBER_UP	0.3163	0.93688	96	NR1H3, CKAP5, GALNT5, APOC1, PTPRN2, TSPAN13, SIPA1L3, SLC35C1, ECT2
GOERING_BLOOD_HDL_CHOLESTEROL_QTL_TRANS	0.31634	0.93688	11
PID_EPHB_FWD_PATHWAY	0.31635	0.93688	40	EFNB1, WASL
WEST_ADRENOCORTICAL_TUMOR_MARKERS_DN	0.31696	0.93808	19	VSNL1
FRASOR_TAMOXIFEN_RESPONSE_UP	0.31746	0.93828	50	SLC25A1, KRT13, MECOM, RGS3, FAM208A
WEBER_METHYLATED_LCP_IN_FIBROBLAST_UP	0.31749	0.93828	12
BIOCARTA_SPPA_PATHWAY	0.31841	0.93828	22	ITGB1
REACTOME_PLATELET_SENSITIZATION_BY_LDL	0.31868	0.93828	15	PPP2R5D
ONDER_CDH1_TARGETS_1_DN	0.31868	0.93828	166	TMPO, KRT13, PHLDA1, LCN2, CANX, DUSP6, ANO1, SKP2, EML4, SMARCC1, KRT8, NUP50, EHF, SCYL2, MYO5C
AMIT_EGF_RESPONSE_120_MCF10A	0.31869	0.93828	42	PHLDA1, DUSP6
THUM_SYSTOLIC_HEART_FAILURE_UP	0.31869	0.93828	397	DDAH1, RASL11B, RBBP4, SP1, LYZ, NFIA, FBXW11, LXN, CAPRIN1, NUCKS1, SKAP2, DAZAP2, CAT, C6orf62, NAB1, HRH1, CTSB, MIER3, PHLDA1, JAK2, BRCC3, ITGB1, ARHGAP24, SCARB2, VSNL1
BANDRES_RESPONSE_TO_CARMUSTIN_WITHOUT_MGMT_48HR_DN	0.31873	0.93828	31
GRUETZMANN_PANCREATIC_CANCER_DN	0.31882	0.93828	199	RFC1, PAX6, NFIB, HSD17B4, ITSN2, PTPRN2, PEX1, PEPD, KAT2B, CYB5A, BCAT2
LOCKWOOD_AMPLIFIED_IN_LUNG_CANCER	0.31911	0.93834	209	MAGEF1, CAT, PIP5K1A, SNAP29, PNN, LY6E, RMI2, COCH, PHC3, S100A13, S100A6, POLD4, HDGF
GAZIN_EPIGENETIC_SILENCING_BY_KRAS	0.31936	0.93834	25
HOLLEMAN_PREDNISOLONE_RESISTANCE_ALL_DN	0.31951	0.93834	11
FLECHNER_BIOPSY_KIDNEY_TRANSPLANT_OK_VS_DONOR_DN	0.31984	0.93834	25
PID_NCADHERIN_PATHWAY	0.31998	0.93834	33
KEGG_GALACTOSE_METABOLISM	0.32022	0.93834	26	PFKL, HK2
REACTOME_AMINE_COMPOUND_SLC_TRANSPORTERS	0.32032	0.93834	27	SLC6A14, SLC44A3, SLC6A12
LEE_LIVER_CANCER_CIPROFIBRATE_UP	0.32044	0.93834	59	LY6D, LCN2, IGFBP2, MYO5C
TURJANSKI_MAPK1_AND_MAPK2_TARGETS	0.32084	0.93892	12	SP1
MAGRANGEAS_MULTIPLE_MYELOMA_IGG_VS_IGA_UP	0.32131	0.93937	21	INPP1, LIPE, ABCA7, GATA2
WANG_BARRETTS_ESOPHAGUS_AND_ESOPHAGUS_CANCER_DN	0.3214	0.93937	36	CRABP2, TPD52L2
HWANG_PROSTATE_CANCER_MARKERS	0.3219	0.93977	28	LGALS3, SELENBP1
REACTOME_SYNTHESIS_OF_PE	0.32193	0.93977	11	LPIN2
NAKAYAMA_SOFT_TISSUE_TUMORS_PCA1_DN	0.32249	0.94082	74	TLE2, IGFBP2, NFIB
REACTOME_PURINE_RIBONUCLEOSIDE_MONOPHOSPHATE_BIOSYNTHESIS	0.32316	0.94218	11
KEGG_TRYPTOPHAN_METABOLISM	0.3237	0.94316	39	CAT, HADH
BRUINS_UVC_RESPONSE_VIA_TP53_GROUP_D	0.32422	0.94411	264	SNX9, SPAG5, CARD11, FAM107B, RAB15, RNF138, LRRC8E, SCAPER, LGALS3, TIAM1, FBXW11, LUC7L2, KDM5D, PITPNC1
WESTON_VEGFA_TARGETS_3HR	0.32522	0.94608	71	GALNT1, GGH, CEACAM1, MRPL19, FOXO1
KEGG_BIOSYNTHESIS_OF_UNSATURATED_FATTY_ACIDS	0.32536	0.94608	22	ACOT4, ACAA1
REACTOME_DOWNSTREAM_SIGNALING_EVENTS_OF_B_CELL_RECEPTOR_BCR	0.32563	0.94608	92	FOXO1, FBXW11, PSME2, MAP3K7, CARD11
MYLLYKANGAS_AMPLIFICATION_HOT_SPOT_18	0.32605	0.94608	5
BIOCARTA_LECTIN_PATHWAY	0.32614	0.94608	12
MIYAGAWA_TARGETS_OF_EWSR1_ETS_FUSIONS_UP	0.32616	0.94608	249	CASP3, KRT19, TMEM164, DUSP6, FAM132B, GALNT3, SIGLEC15, TSPAN13, SSBP3, ETV6, KRT18, HMGB3, RPS6KA5, BHLHE41, RALGPS2, GATA2, SSPN, CEACAM1, EFNB1, EMP2, PLCD3, SYNE2, APOL6, IGFBP2, SPATA13
MAYBURD_RESPONSE_TO_L663536_UP	0.32631	0.94608	27	BROX, EIF2AK3, ASXL2
REACTOME_RNA_POL_III_TRANSCRIPTION	0.32656	0.94618	33	NFIB, SSB
FOURNIER_ACINAR_DEVELOPMENT_EARLY_UP	0.32683	0.94618	21	IGFBP2, SUCLG2
PURBEY_TARGETS_OF_CTBP1_NOT_SATB1_DN	0.32706	0.94618	424	RASD1, PLS1, NUDT14, GUSB, ASXL2, ACSL5, MAP3K7, NDC80, PAK2, SPOP, MRPL41, SNX9, DIP2A, ARL6IP5, GTSE1, KIF14, SP110, CTSB, ALOX5, ATE1, NUF2, PRPF18
LI_PROSTATE_CANCER_EPIGENETIC	0.32741	0.94618	30	DAB2IP
MUELLER_METHYLATED_IN_GLIOBLASTOMA	0.32768	0.94618	40	LSR, KRT19, LXN, LCN2
YANG_MUC2_TARGETS_DUODENUM_3MO_DN	0.32769	0.94618	22	CAT, CYP4V2
HEIDENBLAD_AMPLICON_8Q24_UP	0.32799	0.94618	35	CDC25C, UNC13B, TROAP
SIG_INSULIN_RECEPTOR_PATHWAY_IN_CARDIAC_MYOCYTES	0.32819	0.94618	50	SORBS1, FOXO1
UEDA_PERIFERAL_CLOCK	0.32846	0.94618	166	SPATA13, ALCAM, LSR, GLO1, KAT2B, SLC9A3R1, PDIA4, RORC, HMGB3, LPIN2, DAZAP2
XU_HGF_TARGETS_REPRESSED_BY_AKT1_UP	0.32848	0.94618	9
GU_PDEF_TARGETS_DN	0.32856	0.94618	39	FZD5, KRT19, FOXO1, KRT8, ITGB4, KRT18
MATTIOLI_MGUS_VS_MULTIPLE_MYELOMA	0.3291	0.94714	16	CKAP2
ROSS_AML_WITH_AML1_ETO_FUSION	0.3293	0.94714	74	ITPR1, SLC25A1, ITGB4, RCBTB1, SLCO4A1, CCND1, EGFL7
REACTOME_STRIATED_MUSCLE_CONTRACTION	0.32967	0.94761	27	TNNI2
SHAFFER_IRF4_TARGETS_IN_MYELOMA_VS_MATURE_B_LYMPHOCYTE	0.33075	0.95015	101	BSPRY, CASP3, GRSF1, ELL, MAN2A1, SORT1, CANX, PDIA4
BIOCARTA_BAD_PATHWAY	0.33136	0.95116	26
MUELLER_COMMON_TARGETS_OF_AML_FUSIONS_DN	0.33184	0.95116	30	SH3BP2
ROSS_AML_WITH_MLL_FUSIONS	0.33191	0.95116	75	GUSB, RPS6KA5, MAGEF1, TDRD7, SNX10, MRPL33, TRPM4, MFSD1
BIOCARTA_GH_PATHWAY	0.33191	0.95116	28	JAK2
NIKOLSKY_BREAST_CANCER_7P15_AMPLICON	0.3326	0.95254	11
TERAMOTO_OPN_TARGETS_CLUSTER_7	0.33296	0.95299	19	S100A6
NIKOLSKY_BREAST_CANCER_20Q11_AMPLICON	0.33375	0.95362	28
PID_RET_PATHWAY	0.33389	0.95362	39
MATZUK_CENTRAL_FOR_FEMALE_FERTILITY	0.33394	0.95362	29
MIKKELSEN_IPS_LCP_WITH_H3K27ME3	0.33399	0.95362	10
BROWNE_HCMV_INFECTION_6HR_UP	0.33475	0.95516	71	FOXJ1, IGHE, OAS1, C2CD2L
SHAFFER_IRF4_TARGETS_IN_PLASMA_CELL_VS_MATURE_B_LYMPHOCYTE	0.33494	0.95516	67	SORT1, ITPKA, CASP3, CANX, PDIA4, MAN2A1, BSPRY
MATZUK_STEROIDOGENESIS	0.33525	0.95546	7
CHAUHAN_RESPONSE_TO_METHOXYESTRADIOL_UP	0.33573	0.95627	50	CKB, HDGF, PTTG1, CCNB1
BANDRES_RESPONSE_TO_CARMUSTIN_WITHOUT_MGMT_24HR_DN	0.33764	0.96055	9	HADH
KEGG_ASTHMA	0.33768	0.96055	28
PID_ARF6_DOWNSTREAM_PATHWAY	0.33835	0.96055	15	PIP5K1A, TIAM1
WONG_ENDOMETRIAL_CANCER_LATE	0.33836	0.96055	10	LYZ
GENTILE_UV_RESPONSE_CLUSTER_D1	0.33852	0.96055	18	ASPH, CASP3, STXBP3
SAENZ_DETOX_PATHWAY_AND_CARCINOGENESIS_DN	0.33857	0.96055	12
BREDEMEYER_RAG_SIGNALING_NOT_VIA_ATM_DN	0.33875	0.96055	57	MSH5, TECPR1, SNX10, ASPH, CENPA
AMIT_EGF_RESPONSE_40_MCF10A	0.33887	0.96055	19	BUB1, MIS18BP1, HSDL2
REACTOME_NA_CL_DEPENDENT_NEUROTRANSMITTER_TRANSPORTERS	0.33935	0.96055	17	SLC6A14, SLC6A12
MIKKELSEN_MEF_HCP_WITH_H3_UNMETHYLATED	0.34027	0.96055	223	LYPD2, APOC1, KRT18, TLE6, SYCP2, OMP, EPPK1
TURASHVILI_BREAST_NORMAL_DUCTAL_VS_LOBULAR_UP	0.34057	0.96055	62	EPPK1, RBBP4, SKP2, MAP4K5, ERI1, GABRP, GALNT3
BIOCARTA_EDG1_PATHWAY	0.34062	0.96055	27
ROESSLER_LIVER_CANCER_METASTASIS_DN	0.34106	0.96055	48	CRISPLD2, EFTUD1, CRIP1, ACBD5
WILLIAMS_ESR2_TARGETS_UP	0.34129	0.96055	26	OXR1, SEPT9, GAPVD1
WINNEPENNINCKX_MELANOMA_METASTASIS_DN	0.34134	0.96055	41	SPINT2, PROM2
KUROZUMI_RESPONSE_TO_ONCOCYTIC_VIRUS_AND_CYCLIC_RGD	0.34139	0.96055	21
BIOCARTA_RNA_PATHWAY	0.3414	0.96055	9
WEIGEL_OXIDATIVE_STRESS_RESPONSE	0.3414	0.96055	34	IGFBP2, HMGA1, CCNA2
KIM_GLIS2_TARGETS_DN	0.34148	0.96055	6	BFAR, SMARCA2
ENK_UV_RESPONSE_EPIDERMIS_UP	0.34169	0.96055	281	PSIP1, TMPRSS4, PLCD1, DNASE1L3, ACP6, SH3BP2, POU3F1, PITPNC1, LSR, CDC20, SEPT9, FUT3, ITGB4, ADAM8, XRCC1, HK2, ST6GALNAC2, CTSB, SP110, TPD52L2, HMGB1, CARHSP1, MPP5, EHF
YU_MYC_TARGETS_DN	0.34173	0.96055	52	SSPN
PLASARI_TGFB1_SIGNALING_VIA_NFIC_1HR_DN	0.34174	0.96055	101	NFIB, TMTC4, CPD, ZCCHC24, CENPE, NFIA, THOC2, SELENBP1, SRPK2
REACTOME_ACTIVATION_OF_RAC	0.34228	0.96134	13	PAK2
TERAMOTO_OPN_TARGETS_CLUSTER_5	0.34243	0.96134	7
IGARASHI_ATF4_TARGETS_DN	0.34353	0.96323	88	LMNB1, NAB1, ASPH, HSPB11, VPS36, SUCLG2, PRR15, SKP2
TAKAYAMA_BOUND_BY_AR	0.34382	0.96323	10	SKAP2
SERVITJA_ISLET_HNF1A_TARGETS_DN	0.34403	0.96323	106	ATP7A, MSH5, PFKL, CYP4V2, TMPRSS4, GRTP1, SULT1C2
IIZUKA_LIVER_CANCER_PROGRESSION_L1_G1_DN	0.34418	0.96323	12
HARRIS_BRAIN_CANCER_PROGENITORS	0.34432	0.96323	43	COL6A2, S100A6
SHEDDEN_LUNG_CANCER_GOOD_SURVIVAL_A12	0.34475	0.96323	290	SH3BP2, ATP2A3, GJD2, DMXL2, ITGB4, AQP6, NMNAT2, OGFRL1, TAPBPL, ABCC3, VPS13D, ANKRD36, GATA2
HOSHIDA_LIVER_CANCER_SUBCLASS_S2	0.34489	0.96323	114	CPD, SMARCC1, NCOA4, PPARG, SSB, SNTB1, PNN
MYLLYKANGAS_AMPLIFICATION_HOT_SPOT_7	0.3449	0.96323	7	MECOM
LIN_APC_TARGETS	0.34495	0.96323	76	RAB1B, LY6E, CCND1, HDGF, CAPN1
SYED_ESTRADIOL_RESPONSE	0.34566	0.96427	19
ZHAN_MULTIPLE_MYELOMA_CD1_VS_CD2_DN	0.34577	0.96427	48	RAPGEF5, SLFN11, SORT1, SPINT2, RYK, TBC1D1
PID_IL3_PATHWAY	0.34608	0.96427	27	JAK2
PYEON_HPV_POSITIVE_TUMORS_DN	0.34626	0.96427	10	CCND1
KEGG_ALZHEIMERS_DISEASE	0.34635	0.96427	155	EIF2AK3, ATP2A3, CAPN1, APH1A, SDHD, CACNA1D, ATP5C1, CASP3, TNFRSF1A, ITPR1
ITO_PTTG1_TARGETS_DN	0.34672	0.96473	9	PTTG1
LIU_VMYB_TARGETS_UP	0.34708	0.96516	119	ASRGL1, BCR, TMPO, ALCAM, PSIP1, GMCL1, SBNO1, MARCH3, CTNNAL1, RBM47
WEBER_METHYLATED_IN_COLON_CANCER	0.34808	0.96646	18	CDCA2, PAX6
WANG_LMO4_TARGETS_DN	0.34813	0.96646	333	SRP72, AURKA, HMMR, TOPORS, STX12, LYRM2, MTIF3, LXN, ERCC4, COBLL1, GPKOW, WASL, NUFIP2, GGNBP2, NFKBIZ, PAK2, AP4E1, SPG20, GATA2, PIP5K1A, TOP1, FBXW11
BOYLAN_MULTIPLE_MYELOMA_D_CLUSTER_UP	0.34817	0.96646	27	CCND1, NFIA
REACTOME_GAP_JUNCTION_DEGRADATION	0.34844	0.96666	10	DNM2
TONKS_TARGETS_OF_RUNX1_RUNX1T1_FUSION_HSC_DN	0.34974	0.96841	180	MAGEF1, TIMP3, TNFSF13, GPR183, RASSF2, GATA2, ASRGL1, KCNK5, IL1RN, IGFBP2, CCND1, XK
WAGNER_APO2_SENSITIVITY	0.34982	0.96841	23	GALNT5, FUT3, GALNT3, GALNT1
WARTERS_RESPONSE_TO_IR_SKIN	0.34993	0.96841	76	ALCAM
MEISSNER_BRAIN_HCP_WITH_H3_UNMETHYLATED	0.35001	0.96841	36	EPPK1, OMP, SYCP2
KYNG_DNA_DAMAGE_UP	0.35019	0.96841	223	KIF14, MYO5B, RNF168, CYB5A, MTMR10, KIFC1, SGPL1, SYNC, CRABP2, ERCC5, PHLDA1, AP1G1, LIG4, RAB1B, MECOM, PTPRN2, SLC6A12, VASP, EML4, ATP7A
YANG_BCL3_TARGETS_DN	0.35057	0.96841	8
REACTOME_MEMBRANE_BINDING_AND_TARGETTING_OF_GAG_PROTEINS	0.35072	0.96841	9	VPS37B
STEINER_ERYTHROCYTE_MEMBRANE_GENES	0.35076	0.96841	14
LABBE_TARGETS_OF_TGFB1_AND_WNT3A_DN	0.35093	0.96841	106	S100A6, CAT, SPINT2, LCN2, PFKL, GNB3, BANF1, LSR, KRT19
LI_INDUCED_T_TO_NATURAL_KILLER_DN	0.3516	0.96881	113	SETD1B, TRIB2, TCF7, SLC16A5, RAPGEF3, LY6D
VANHARANTA_UTERINE_FIBROID_DN	0.35163	0.96881	64	NFIB, MDFIC, MAP3K5, GATA2, RTN3, TFPI
KREPPEL_CD99_TARGETS_UP	0.3517	0.96881	5
SENGUPTA_EBNA1_ANTICORRELATED	0.35196	0.96898	150	PITX1, GATA2, PPP1R9B, ARHGAP27, KIAA0513, RASA3, TP53I13, SREBF1, TECPR1, GDPD5, NIN
CAFFAREL_RESPONSE_TO_THC_8HR_5_DN	0.3533	0.9721	11
LIU_LIVER_CANCER	0.35394	0.973	36	RLIM
MCLACHLAN_DENTAL_CARIES_UP	0.35418	0.973	245	IL1RN, TNFRSF21, CTSB, LYZ, ALOX5, CKAP2, CFD, SKAP2, KDM5D, APOC1, PHLDA1
PID_IL8_CXCR2_PATHWAY	0.35434	0.973	34	VASP
BARRIER_COLON_CANCER_RECURRENCE_DN	0.35448	0.973	18	PFKL, EPPK1
BERTUCCI_INVASIVE_CARCINOMA_DUCTAL_VS_LOBULAR_UP	0.35467	0.973	24	MIEN1, JAK2
KEGG_PANTOTHENATE_AND_COA_BIOSYNTHESIS	0.35531	0.97382	16	COASY, PANK2, BCAT2
BIOCARTA_NEUROTRANSMITTERS_PATHWAY	0.35548	0.97382	6
REACTOME_RNA_POL_III_TRANSCRIPTION_INITIATION_FROM_TYPE_2_PROMOTER	0.35559	0.97382	23
BIOCARTA_INTEGRIN_PATHWAY	0.35601	0.9744	38	CAPN1, VCL, ITGB1, BCR
ZHAN_MULTIPLE_MYELOMA_CD2_UP	0.35691	0.97601	44	SORT1
PID_REG_GR_PATHWAY	0.35701	0.97601	82	NCOA2, SMARCC1
MARTINEZ_RB1_TARGETS_UP	0.35728	0.97617	654	MYO5B, GABRP, CAPRIN1, RAD21, RACGAP1, SHMT1, SKP2, FAM107B, EMP2, HADH, DNM2, EFNB1, SORBS1, SLC39A11, PLIN4, MAP3K5, TMCC3, USP34, CFD, INCENP, HOXB6, ASPH, HJURP, ACSL5, TCF7, NSF, COL6A2, SREK1IP1, TPP2, ACAA2, RFC1, GLO1, SREK1, RBBP4, CPD, FRYL, SPAG5, RASL11B, MKI67, NCAPD2, KIF20A, C9orf64, CEACAM1, SGPL1, CENPA, PBK, RXRA, PJA1, ZNF148, PUM1, TIMP3, LY6D, LMNB1, CTSB, CCND1, PLK1, LIPE, …
COLLIS_PRKDC_SUBSTRATES	0.35815	0.978	20	SP1
OHM_METHYLATED_IN_ADULT_CANCERS	0.35904	0.97928	27	TIMP3, CCND1
NIKOLSKY_BREAST_CANCER_1Q21_AMPLICON	0.35917	0.97928	37	RORC, DCST1
TSAI_DNAJB4_TARGETS_UP	0.35925	0.97928	13	TIMP3
REACTOME_ADAPTIVE_IMMUNE_SYSTEM	0.35977	0.98014	508	SAE1, KIF20A, RAPGEF3, KIF2C, UBE2C, ASB8, CTSB, AP1G1, DYNC1I2, DNM2, FOXO1, FBXW11, KIF4A, RACGAP1, ITGB1, ITGB7, KIF11, PAK2, RNF138, PPP2R5D, KIF15, PSME2, PJA1, SKP2, MAP3K7, TPP2, UBE3A, VASP, CANX, RILP, CARD11, UBA3, UBE4A, NPEPPS, CDC20
GENTILE_UV_RESPONSE_CLUSTER_D4	0.36023	0.98081	54	PUM1, GATA2, AURKA, KRIT1, HMGB2, RAD21, THUMPD1, CCNB1, CDC42EP4
MYLLYKANGAS_AMPLIFICATION_HOT_SPOT_2	0.36081	0.98181	5	ETV6
REACTOME_YAP1_AND_WWTR1_TAZ_STIMULATED_GENE_EXPRESSION	0.36271	0.98535	23	NCOA2, RXRA, KAT2B
KEGG_RENIN_ANGIOTENSIN_SYSTEM	0.36283	0.98535	17
REACTOME_ADVANCED_GLYCOSYLATION_ENDPRODUCT_RECEPTOR_SIGNALING	0.36294	0.98535	13	HMGB1, LGALS3
SCHURINGA_STAT5A_TARGETS_DN	0.36298	0.98535	15
KAAB_FAILED_HEART_ATRIUM_UP	0.36371	0.98535	36	MMP15, CYP3A5, GAK
HAHTOLA_MYCOSIS_FUNGOIDES_DN	0.36381	0.98535	15	CANX
BERTUCCI_INVASIVE_CARCINOMA_DUCTAL_VS_LOBULAR_DN	0.36401	0.98535	44	ALDH1L1, FOXN3
YAO_TEMPORAL_RESPONSE_TO_PROGESTERONE_CLUSTER_15	0.36418	0.98535	33	BIRC5, MKI67
MURATA_VIRULENCE_OF_H_PILORI	0.36418	0.98535	24	COL6A2, TMPRSS4
GARGALOVIC_RESPONSE_TO_OXIDIZED_PHOSPHOLIPIDS_GREEN_DN	0.36421	0.98535	23	NFYA, PSRC1, MXD3
NGUYEN_NOTCH1_TARGETS_UP	0.36442	0.98535	29	CANX, S100A13, ARL6IP5
RODWELL_AGING_KIDNEY_DN	0.36483	0.98591	134	SELENBP1, SULT1C2, PHYH, C1orf226, SLK
BIOCARTA_MAL_PATHWAY	0.3651	0.98607	19
TAKAO_RESPONSE_TO_UVB_RADIATION_DN	0.36557	0.98677	98	TNFRSF1A, S100A5, ACAA2, FOXO1, DAZAP2
REACTOME_APOPTOTIC_CLEAVAGE_OF_CELL_ADHESION_PROTEINS	0.36601	0.98737	11	CASP3
BENNETT_SYSTEMIC_LUPUS_ERYTHEMATOSUS	0.36705	0.98962	31	OAS1, LY6E, TDRD7
KEGG_BASAL_TRANSCRIPTION_FACTORS	0.36731	0.98974	35
SETLUR_PROSTATE_CANCER_TMPRSS2_ERG_FUSION_DN	0.36801	0.99107	20
ZHENG_IL22_SIGNALING_DN	0.36953	0.99451	41	RACGAP1, PDE7B, NCOA4, ASPM
REACTOME_ASSOCIATION_OF_TRIC_CCT_WITH_TARGET_PROTEINS_DURING_BIOSYNTHESIS	0.36983	0.99451	26
LOPEZ_MESOTHELIOMA_SURVIVAL_WORST_VS_BEST_DN	0.36992	0.99451	7	CADPS2
KEGG_PURINE_METABOLISM	0.37028	0.99491	155	AK4, CANT1, PDE7B, POLD4, ENTPD8, PDE6H, ENTPD2
WEIGEL_OXIDATIVE_STRESS_BY_HNE_AND_TBH	0.37073	0.99554	58	TNFRSF1A, GAK, SELENBP1, ERCC5
PID_P73PATHWAY	0.37128	0.99646	78	CCNB1, CCNA2, PLK1, SP1, BUB1
CHEN_NEUROBLASTOMA_COPY_NUMBER_GAINS	0.3718	0.9971	49
TAGHAVI_NEOPLASTIC_TRANSFORMATION	0.37195	0.9971	12	FLNC, GRHL1
BASSO_CD40_SIGNALING_DN	0.37237	0.99749	66	ITGB7, PTP4A2, TRIB2, RAPGEF5, RNF187
ROETH_TERT_TARGETS_DN	0.37252	0.99749	8
REACTOME_TIE2_SIGNALING	0.37279	0.99764	17
SCHUHMACHER_MYC_TARGETS_UP	0.37513	1	78	AK4, GRSF1, GPD1L
SCHEIDEREIT_IKK_TARGETS	0.37556	1	18	CCND1
WAESCH_ANAPHASE_PROMOTING_COMPLEX	0.37566	1	12	CDC20
WEBER_METHYLATED_HCP_IN_SPERM_UP	0.37573	1	20	ODF2, TRPM4
VANTVEER_BREAST_CANCER_ESR1_DN	0.37574	1	230	EML4, CENPA, TBC1D1, KIF2C, CDCA8, NCAPD2, SH3BP1, JRKL, KCNK5, CCNB2, HDGF, RSRC1, HJURP, CDC20, SLC35C1, GPSM2, GABRP, CEP55, BUB1, FAM64A, TNFRSF21, TTK
ST_INTERLEUKIN_4_PATHWAY	0.376	1	26	JAK2
WEBER_METHYLATED_ICP_IN_SPERM_UP	0.37626	1	7
HERNANDEZ_MITOTIC_ARREST_BY_DOCETAXEL_2_UP	0.37671	1	63	HMGA1, PHLDA1, PLK1, CD68
LABBE_WNT3A_TARGETS_UP	0.37761	1	109	ECT2, ALCAM, RBBP7, CCND1, RACGAP1, CCNB2, AURKA, HMGB3, LY6E, CCNA2, TOP2A, MKI67
VANOEVELEN_MYOGENESIS_SIN3A_TARGETS	0.37828	1	216	PIBF1, ETFB, PFKL, SIPA1L1, SCLT1, HS2ST1, HMGA1, ZCCHC24, ZDHHC20, SUCLG2
WU_HBX_TARGETS_3_UP	0.37854	1	18	CDKN3, TWF1, VCL
TESAR_ALK_TARGETS_HUMAN_ES_5D_UP	0.37918	1	5	PAX6
SEKI_INFLAMMATORY_RESPONSE_LPS_DN	0.37983	1	22	PLEKHA6, SELENBP1
KEGG_BETA_ALANINE_METABOLISM	0.3799	1	22
NIELSEN_MALIGNAT_FIBROUS_HISTIOCYTOMA_DN	0.3801	1	17	TSHZ1
FARMER_BREAST_CANCER_APOCRINE_VS_BASAL	0.38022	1	321	ZMYND8, AK4, ALCAM, SIGLEC15, TOP2A, RNF138, PSIP1, RBM47, GABRP, CDC20, S100A13, S100A6, KIF20A, KIF11, PTK6, MKI67, KRT18, ATP7A, SREBF1, UBE2C, CEP55, FMR1, TSPAN13, ETFB, GPD1L, CADPS2, SLC9A3R1, CYB5A, TMEM135, KIF14, TNFRSF21, ETFA
SCHUHMACHER_MYC_TARGETS_DN	0.38034	1	7
MISHRA_CARCINOMA_ASSOCIATED_FIBROBLAST_DN	0.38084	1	23	KRT18, SPINT2, KRT8, CAT, KRT19
PID_P53_REGULATION_PATHWAY	0.38175	1	59	CHEK2, SKP2, CCNA2, KAT2B
ST_G_ALPHA_I_PATHWAY	0.38227	1	35	ITPR1, ITPKA
LI_DCP2_BOUND_MRNA	0.38242	1	88	ETFB
BIOCARTA_AKT_PATHWAY	0.38297	1	22	FOXO1
KEGG_T_CELL_RECEPTOR_SIGNALING_PATHWAY	0.38298	1	106	MAP3K7, CARD11, PAK2
REACTOME_G_BETA_GAMMA_SIGNALLING_THROUGH_PLC_BETA	0.38341	1	20	GNB3, GNG10
KUMAR_PATHOGEN_LOAD_BY_MACROPHAGES	0.3844	1	264	THOC7, TRIP11, SLC38A10, ATP7A, GPR183, PHC3, KIAA1958, CCNB1, ATP5C1, TLE6, SBNO1, ITGB1, PEX1, TOP2A, EMP2, GTPBP10, C9orf40, ODF2, C10orf12, UBN1, PTMA
VIETOR_IFRD1_TARGETS	0.38489	1	23	PTTG1, TK1, CRABP2
REACTOME_PRE_NOTCH_TRANSCRIPTION_AND_TRANSLATION	0.38503	1	23	MAML3, CCND1, KAT2B
ZHAN_EARLY_DIFFERENTIATION_GENES_UP	0.38577	1	6
ST_TUMOR_NECROSIS_FACTOR_PATHWAY	0.38657	1	29	MAP3K7, TNFRSF1A, CASP3, RALBP1
SHIRAISHI_PLZF_TARGETS_UP	0.38664	1	10
MONTERO_THYROID_CANCER_POOR_SURVIVAL_DN	0.38748	1	9	PTPRN2
BIOCARTA_UCALPAIN_PATHWAY	0.38758	1	18	CAPN1, ITGB1
WAGSCHAL_EHMT2_TARGETS_UP	0.38772	1	13
REACTOME_TRAF6_MEDIATED_INDUCTION_OF_TAK1_COMPLEX	0.38829	1	13	MAP3K7
PID_ANTHRAX_PATHWAY	0.38836	1	17
ST_PAC1_RECEPTOR_PATHWAY	0.38859	1	7	ITPKA
OKAMOTO_LIVER_CANCER_MULTICENTRIC_OCCURRENCE_UP	0.38879	1	24	AHCYL1, RPA3, SLK
WEIGEL_OXIDATIVE_STRESS_BY_HNE_AND_H2O2	0.3892	1	39	CDC20
TUOMISTO_TUMOR_SUPPRESSION_BY_COL13A1_DN	0.38933	1	17	FOXQ1
BILANGES_SERUM_SENSITIVE_VIA_TSC2	0.38938	1	39	SPAG5, THOC2, SCLT1, KIFC1
KEGG_ENDOMETRIAL_CANCER	0.38946	1	52	TCF7, CCND1
CORRE_MULTIPLE_MYELOMA_DN	0.39004	1	59	NEK2, SELENBP1, ZADH2, CADPS2
REACTOME_PROLONGED_ERK_ACTIVATION_EVENTS	0.39014	1	19
BIOCARTA_AHSP_PATHWAY	0.39093	1	13
JIANG_AGING_HYPOTHALAMUS_DN	0.39107	1	40	CANX, VSNL1
GUTIERREZ_WALDENSTROEMS_MACROGLOBULINEMIA_1_UP	0.39179	1	9	ITPR1
HOFFMAN_CLOCK_TARGETS_DN	0.39219	1	9
BOGNI_TREATMENT_RELATED_MYELOID_LEUKEMIA_DN	0.39284	1	31	CCND1
REACTOME_GLUCAGON_SIGNALING_IN_METABOLIC_REGULATION	0.39346	1	33	GNB3, GNG10
SMID_BREAST_CANCER_RELAPSE_IN_LUNG_UP	0.39374	1	20	TNNI2, CSPG4
DER_IFN_ALPHA_RESPONSE_DN	0.39443	1	5
RIZ_ERYTHROID_DIFFERENTIATION_APOBEC2	0.39456	1	25	LCOR, TFCP2L1
BIOCARTA_KERATINOCYTE_PATHWAY	0.39483	1	45	MAP3K5, SP1, TNFRSF1A
KEGG_PARKINSONS_DISEASE	0.39494	1	112	SDHD, ATP5C1, CASP3
REACTOME_REVERSIBLE_HYDRATION_OF_CARBON_DIOXIDE	0.3951	1	12
KATSANOU_ELAVL1_TARGETS_DN	0.39515	1	145	PITX1, SHMT1, COCH, DEPDC1, TROAP, COL6A2, TIAM1, EPS8, CDCA7L, MNS1, NMNAT2, DHFR, INCENP, MED18, UBE2C
BIOCARTA_MTOR_PATHWAY	0.39522	1	23
RIZKI_TUMOR_INVASIVENESS_2D_DN	0.39534	1	63	MAD2L1, GALNT3, GABRP, HSD17B4
RIZKI_TUMOR_INVASIVENESS_3D_DN	0.39538	1	264	CCDC19, ADAP1, MAD2L1, TK1, ACAA2, CALB1, SP110, PEX1, KIFC1, PLK1, GGH, SNTB1, MBTPS1, KAT2B, CENPA, MAP3K5, BPNT1
REACTOME_NEUROTRANSMITTER_RELEASE_CYCLE	0.39563	1	33	UNC13B, RIMS1, SLC1A7, SLC6A12, SYN3
WARTERS_IR_RESPONSE_5GY	0.39614	1	47	FAM84B
BIOCARTA_BLYMPHOCYTE_PATHWAY	0.39665	1	11
JIANG_AGING_HYPOTHALAMUS_UP	0.39705	1	47	HSD17B4, ATP5C1, ITPR1
REACTOME_PLC_BETA_MEDIATED_EVENTS	0.39732	1	42
POS_RESPONSE_TO_HISTAMINE_DN	0.39837	1	11
REACTOME_ANTIGEN_PROCESSING_CROSS_PRESENTATION	0.3988	1	72	PSME2
HAHTOLA_MYCOSIS_FUNGOIDES_SKIN_DN	0.39933	1	26	TOP2A, CAT
SMID_BREAST_CANCER_LUMINAL_B_UP	0.40049	1	163	CCND1, CACNA1D, KRT18, KCTD3, MRPS30, SREBF1, SPINK4, CELSR1, ZMYND10, SLC9A3R1, CRABP2, CRIP1, EEF1A2
PID_ERBB_NETWORK_PATHWAY	0.40055	1	15
PID_S1P_S1P4_PATHWAY	0.40057	1	14
SCHAEFFER_PROSTATE_DEVELOPMENT_AND_CANCER_BOX5_UP	0.40074	1	10
BIOCARTA_ARF_PATHWAY	0.40106	1	17
ZHANG_GATA6_TARGETS_DN	0.40124	1	62	PARP3, RHOF, TSPAN8, BSPRY, CTSB, ANO1
SWEET_KRAS_TARGETS_DN	0.40133	1	62	PTMA, PHLDA1
ST_B_CELL_ANTIGEN_RECEPTOR	0.40143	1	40	BCR, ITPKA
STARK_HYPPOCAMPUS_22Q11_DELETION_DN	0.40159	1	19	FOXN3, SLC25A1
REACTOME_FORMATION_OF_FIBRIN_CLOT_CLOTTING_CASCADE	0.40163	1	32	TFPI
REACTOME_XENOBIOTICS	0.40207	1	15	CYP3A5
MIKKELSEN_NPC_WITH_LCP_H3K27ME3	0.4021	1	6
MATZUK_SPERMATID_DIFFERENTIATION	0.40318	1	37	PANK2
MIKKELSEN_ES_ICP_WITH_H3K4ME3_AND_H3K27ME3	0.40336	1	132	CRABP2, GAS2L2, RAPGEF3, ABCC3, AQP6, CDKN2C, GCOM1
ONO_AML1_TARGETS_UP	0.40372	1	24
FERRARI_RESPONSE_TO_FENRETINIDE_DN	0.40407	1	5
TESAR_JAK_TARGETS_MOUSE_ES_D3_DN	0.4043	1	8
CHIANG_LIVER_CANCER_SUBCLASS_POLYSOMY7_UP	0.40512	1	75	DAK, TLE2, ANO1, PTK6, PEPD, PEMT, MNS1
MARTINELLI_IMMATURE_NEUTROPHIL_DN	0.40524	1	13	ST6GALNAC2
REACTOME_SIGNAL_TRANSDUCTION_BY_L1	0.40555	1	34	ITGB1, RPS6KA5
PID_S1P_META_PATHWAY	0.40578	1	21	SGPL1
BIOCARTA_IL2RB_PATHWAY	0.40591	1	38
KEGG_RETINOL_METABOLISM	0.40673	1	63	CYP3A5
BIOCARTA_TEL_PATHWAY	0.40695	1	18
MAGRANGEAS_MULTIPLE_MYELOMA_IGG_VS_IGA_DN	0.40702	1	25	ZNF148
DORSAM_HOXA9_TARGETS_DN	0.40707	1	32	SRP72, SBNO1, GATA2, MAN2A2, KRT18
MA_PITUITARY_FETAL_VS_ADULT_UP	0.40765	1	28
BIOCARTA_ACH_PATHWAY	0.40774	1	16
REACTOME_TRAF6_MEDIATED_IRF7_ACTIVATION_IN_TLR7_8_OR_9_SIGNALING	0.40776	1	10
YAO_HOXA10_TARGETS_VIA_PROGESTERONE_UP	0.4082	1	74	LCN2, CFD
REACTOME_REGULATION_OF_GENE_EXPRESSION_IN_BETA_CELLS	0.40965	1	20	FOXO1, PAX6
MAHADEVAN_IMATINIB_RESISTANCE_DN	0.40985	1	19	ANO1, ABCG1
MIKKELSEN_NPC_LCP_WITH_H3K4ME3	0.41018	1	55
ICHIBA_GRAFT_VERSUS_HOST_DISEASE_D7_UP	0.41112	1	105	ITPK1, SNX10, PSME2, IL1RN, NFKBIZ, KRT18
HOFFMANN_IMMATURE_TO_MATURE_B_LYMPHOCYTE_DN	0.41161	1	50	ACY1, ATP5C1, GDPD5, PEPD
MURAKAMI_UV_RESPONSE_1HR_DN	0.41241	1	10	ITGB7
DUNNE_TARGETS_OF_AML1_MTG8_FUSION_UP	0.41241	1	50	PSTPIP1, LYZ, CAT
IVANOVA_HEMATOPOIESIS_STEM_CELL_AND_PROGENITOR	0.41351	1	656	TMEM135, SMARCD2, RSL1D1, RNF187, MTMR10, TLE6, NFKBIZ, MAN2A2, RASSF2, GATA2, CYP4V2, SPG20, PRSS12, ITPR1, MRPL19, SMARCC1, RGS3, FAM84B, CTBP2, ACP6, RBM42, ETV6, ITGB4, RLIM, COASY, BFAR, RNF138, PEMT, ASRGL1, PEX1, RAPGEF5, ESAM, GABPA, KRT18, SIGIRR, ASXL2, LYPD6, DENND2D, CORO2A, FBXW11, TFPI
KRISHNAN_FURIN_TARGETS_DN	0.41416	1	12	PTGR2
CONRAD_STEM_CELL	0.41435	1	39
REACTOME_EXTRINSIC_PATHWAY_FOR_APOPTOSIS	0.41491	1	13	TNFRSF1A
REACTOME_CHOLESTEROL_BIOSYNTHESIS	0.41566	1	21
SESTO_RESPONSE_TO_UV_C1	0.41566	1	72	LCN2, CAPRIN1, GALNT3, KRT18
BIOCARTA_HDAC_PATHWAY	0.41617	1	29
PEDERSEN_METASTASIS_BY_ERBB2_ISOFORM_7	0.41632	1	373	KIF11, RPS6KA5, TSPAN1, TMTC4, SYNE2, PRR15, MOB3C, ITGB1, ASPM, LMNB1, LCORL, MNS1, CACNA1D, PSIP1, TMPO, HAUS4, HADH, HK2, SYTL1, PCNT, ITPK1, TFPI, DHFR, KIF15, FANCD2, CTNNAL1, RHOF, CCDC34, GPD1L
CAIRO_HEPATOBLASTOMA_CLASSES_DN	0.41662	1	202	SNRK, CAT, DNASE1L3, HTRA1, ARL6IP5, PSME2, PHYH, ZCCHC24, PHLDA1, MAP3K5, FRY, SGPL1, ACSL5, SLCO1B1
WILENSKY_RESPONSE_TO_DARAPLADIB	0.41703	1	29	DENND2D, CD68, PTAFR
TANG_SENESCENCE_TP53_TARGETS_UP	0.41737	1	33
PID_THROMBIN_PAR4_PATHWAY	0.41782	1	15
LABBE_TGFB1_TARGETS_DN	0.41793	1	105	ECT2, FGF19, KRT19, CAT, ALCAM, ENTPD2, ZNF467, RACGAP1, CASP3, BUB1, LCN2
REACTOME_SIGNALING_BY_FGFR_MUTANTS	0.41856	1	43	CNTRL, BCR
PID_HEDGEHOG_2PATHWAY	0.41862	1	22	IHH
PID_HIF1_TFPATHWAY	0.41967	1	65	BHLHE41, SP1, GATA2, HK2, PFKL, NCOA2
VANDESLUIS_COMMD1_TARGETS_GROUP_4_UP	0.4207	1	19	KRT18, KRT8
KIM_RESPONSE_TO_TSA_AND_DECITABINE_DN	0.42182	1	12	SUCLG2
WELCH_GATA1_TARGETS	0.42237	1	21
PARK_TRETINOIN_RESPONSE_AND_PML_RARA_FUSION	0.42238	1	30	TNFAIP2, TOP1
CHOW_RASSF1_TARGETS_DN	0.42245	1	29	PTPRN2, LY6E
BIOCARTA_ASBCELL_PATHWAY	0.42258	1	12
NIELSEN_LIPOSARCOMA_UP	0.42267	1	18
SMITH_TERT_TARGETS_DN	0.42368	1	86	VSNL1, SP110, DUSP6, IL1RN, CAT, CBR1
SPIRA_SMOKERS_LUNG_CANCER_DN	0.42372	1	20	PRR11, NUCKS1, ZNF611
MOROSETTI_FACIOSCAPULOHUMERAL_MUSCULAR_DISTROPHY_DN	0.42373	1	11
TURASHVILI_BREAST_CARCINOMA_DUCTAL_VS_LOBULAR_DN	0.42375	1	6
SCHAEFFER_SOX9_TARGETS_IN_PROSTATE_DEVELOPMENT_DN	0.42435	1	44	RASSF2, PUM1, TIAM1, DAB2IP, HMGB1
LEE_TARGETS_OF_PTCH1_AND_SUFU_UP	0.42445	1	50	HK2, CCND1
GERHOLD_RESPONSE_TO_TZD_DN	0.42523	1	13	PPARG, CFD
MOOTHA_GLYCOGEN_METABOLISM	0.42535	1	21
DAZARD_UV_RESPONSE_CLUSTER_G5	0.4256	1	12
LEIN_CEREBELLUM_MARKERS	0.42575	1	80	NEK2, ARAP1, PEPD, SYNE2, EXPH5, FBXO24
BIOCARTA_NKCELLS_PATHWAY	0.42612	1	20	ITGB1
PIEPOLI_LGI1_TARGETS_DN	0.42636	1	14
CHANGOLKAR_H2AFY_TARGETS_DN	0.42663	1	38	SECISBP2, LUC7L2, MSL1
TERAMOTO_OPN_TARGETS_CLUSTER_6	0.42689	1	27
BIOCARTA_CCR3_PATHWAY	0.42723	1	23
YAMANAKA_GLIOBLASTOMA_SURVIVAL_DN	0.4275	1	8	ALCAM
HATADA_METHYLATED_IN_LUNG_CANCER_DN	0.42754	1	31
YAN_ESCAPE_FROM_ANOIKIS	0.42804	1	24
WAKABAYASHI_ADIPOGENESIS_PPARG_BOUND_36HR	0.42843	1	29
BREDEMEYER_RAG_SIGNALING_VIA_ATM_NOT_VIA_NFKB_DN	0.42859	1	37	SSPN, TRIP11
GAUSSMANN_MLL_AF4_FUSION_TARGETS_G_UP	0.42898	1	226	LYPD6, ST6GALNAC2, ADAM8, RAPGEF3, NFIB, CBR1, TSHZ1, NUDT14, KDM5D, PDCL, AQP5, EGFL7, FOXQ1, FOXJ1, TRIP11
BERNARD_PPAPDC1B_TARGETS_UP	0.42922	1	36	AGPAT3, ANKRD44, NPEPPS
SHIN_B_CELL_LYMPHOMA_CLUSTER_8	0.42939	1	36	CCNB2, CCNB1
PID_ERBB4_PATHWAY	0.42946	1	38	JAK2
YOSHIMURA_MAPK8_TARGETS_DN	0.43001	1	356	TMPO, JAK2, AHNAK, SIPA1L1, TOP2A, ITPR1, TPP2, RALBP1, ITGB7, DUSP6, NFIA, SLK, POU3F1, TWF1, CAT, RAPGEF3, DAK, ATP7A, TIMP3, KIF11, THOC2, DNM2
BIOCARTA_IGF1R_PATHWAY	0.43012	1	23
YEMELYANOV_GR_TARGETS_DN	0.43049	1	10	PAX6
CHESLER_BRAIN_QTL_TRANS	0.43077	1	6
JOHANSSON_GLIOMAGENESIS_BY_PDGFB_UP	0.43133	1	57	CCND1, FRMD8, NIN, PLK1, TOP2A, MKI67, PBK, HMGB2, CDC20
LU_IL4_SIGNALING	0.43229	1	92	ATPAF1, MAP3K5, NFKBIZ, VCL, SPINT2, SMARCA2, ALOX5
GRADE_COLON_CANCER_DN	0.43241	1	32	HLTF
LIAO_METASTASIS	0.43257	1	507	CBX5, FOXM1, NUF2, RBBP4, SBNO1, NDE1, SNRPA, ASPH, SEPT9, BUB1B, HMGA1, NEIL3, TECPR1, CDCA7L, GAS2L3, USP34, EEF1A2, SLC44A3, HJURP, TACC3, PTMA, TMF1, SLC45A4, SORT1, PDIA4, TMEM194A, RCAN3, MECOM, GTSE1, FOXQ1, C18orf54, BIRC5, SLFN13, KIAA0513, TPD52L2, ASRGL1, HMGB3, SULT1C2, TRABD, WHSC1, TAF3, PRR11, KIAA1522, ECT2, NUDT14
KEGG_GLIOMA	0.43269	1	65	CCND1
BOYLAN_MULTIPLE_MYELOMA_D_DN	0.43272	1	72	KRT18, SH3BP1, S100A13, PPP1R3E, TDRD7, S100A6, AHNAK
PID_INSULIN_GLUCOSE_PATHWAY	0.43276	1	26
GALE_APL_WITH_FLT3_MUTATED_UP	0.43287	1	55	C6orf62, TTK
CASTELLANO_HRAS_TARGETS_UP	0.43346	1	5
XU_CREBBP_TARGETS_DN	0.43374	1	44	COTL1
KYNG_RESPONSE_TO_H2O2_VIA_ERCC6	0.43536	1	17
REACTOME_MITOCHONDRIAL_TRNA_AMINOACYLATION	0.43545	1	21
MATZUK_PREOVULATORY_FOLLICLE	0.43591	1	10	TNFRSF1A
TURASHVILI_BREAST_LOBULAR_CARCINOMA_VS_DUCTAL_NORMAL_DN	0.43752	1	86	EHF, LYPD6, GABRP, GALNT3
YAGI_AML_WITH_11Q23_REARRANGED	0.43767	1	339	MRPL33, FOXJ1, CPD, CSPG4, GAK, AK4, TPD52L2, DMXL2, EVI5, PLS1, COL6A2, VPS13D, TFPI, RPGR, GMDS, TMC6, PRPF18, TIMP3, CD68, EMP2, UBN1, SLC16A5
BERENJENO_TRANSFORMED_BY_RHOA_REVERSIBLY_UP	0.43806	1	8
FRASOR_RESPONSE_TO_SERM_OR_FULVESTRANT_UP	0.43812	1	21	STXBP3, AHCYL2
REACTOME_INTERFERON_SIGNALING	0.43885	1	153	NUP50, NUP210, JAK2, OAS1, PTAFR
REACTOME_AMINE_DERIVED_HORMONES	0.43981	1	15
WANG_ESOPHAGUS_CANCER_VS_NORMAL_DN	0.44072	1	100	KCNK5, ACAA1, SLC9A3R1, TIAM1, RXRA, MLLT4, SHMT1, IGFBP2, ST6GALNAC2
KYNG_ENVIRONMENTAL_STRESS_RESPONSE_NOT_BY_UV_IN_WS	0.44083	1	12
KEGG_STEROID_BIOSYNTHESIS	0.44118	1	16
BROWN_MYELOID_CELL_DEVELOPMENT_UP	0.44128	1	159	TECPR1, CEACAM1, CPD, CNDP2, SCARB2, ALCAM, ESYT2, S100A6, TNFRSF1A, IL1RN, LCN2, CD68
ONO_FOXP3_TARGETS_UP	0.4416	1	23
KEGG_ALANINE_ASPARTATE_AND_GLUTAMATE_METABOLISM	0.44163	1	32
PID_NEPHRIN_NEPH1_PATHWAY	0.442	1	31	WASL
PID_NFKAPPAB_CANONICAL_PATHWAY	0.44219	1	22	TNFRSF1A
ST_GAQ_PATHWAY	0.44223	1	28	ITPR1, ITPKA
PENG_GLUTAMINE_DEPRIVATION_DN	0.4426	1	331	CCND1, CCNB1, SSB, SMARCC1, LMNB1, ZMYND8, MMP15, OTUD4, CAPRIN1
WANG_IMMORTALIZED_BY_HOXA9_AND_MEIS1_DN	0.44332	1	24	NRIP1, ITGB7
BIOCARTA_CFTR_PATHWAY	0.44432	1	12	SLC9A3R1
BENPORATH_MYC_TARGETS_WITH_EBOX	0.44442	1	223	CCND1, ITGB1, TOP1, CCNB1, PTMA, FOXM1, MAN2A2, PLK1, MNX1, EEF1A2
ZHONG_SECRETOME_OF_LUNG_CANCER_AND_ENDOTHELIUM	0.44455	1	65	GLO1, EEF1A2, VCL, HMGB1
MANN_RESPONSE_TO_AMIFOSTINE_UP	0.4451	1	20	CAT
WENDT_COHESIN_TARGETS_UP	0.44537	1	33	ALCAM, OXR1, GOLGA8A, SREK1, ASPH
LEE_LIVER_CANCER_DENA_UP	0.44544	1	58	KDELR3, LCN2, LY6E, KIF11, LY6D
PID_RHOA_PATHWAY	0.4468	1	45	PIP5K1A, CIT, ITGB1, VCL
FARMER_BREAST_CANCER_CLUSTER_1	0.44716	1	42	CKAP2, OAS1
BRUNEAU_HEART_GREAT_VESSELS_AND_VALVULOGENESIS	0.44749	1	8
REACTOME_TETRAHYDROBIOPTERIN_BH4_SYNTHESIS_RECYCLING_SALVAGE_AND_REGULATION	0.4484	1	12	DHFR
DELLA_RESPONSE_TO_TSA_AND_BUTYRATE	0.4487	1	21	GATA2, CDC20
NELSON_RESPONSE_TO_ANDROGEN_UP	0.44897	1	86	KRT19, PHYH, KLK4, KRT8, UNC13B, CPD
BIOCARTA_MAPK_PATHWAY	0.44919	1	86	PAK2, MAP3K5, RPS6KA5, MAP3K7, MAP4K5, SP1
RHEIN_ALL_GLUCOCORTICOID_THERAPY_UP	0.44941	1	75	AHNAK, LYZ, GPR183
WORSCHECH_TUMOR_EVASION_AND_TOLEROGENICITY_UP	0.44996	1	30	LY6D
PAL_PRMT5_TARGETS_DN	0.45005	1	29	LCN2, CKB, CANX
MARTENS_TRETINOIN_RESPONSE_DN	0.45009	1	760	C14orf142, COASY, CD68, PTMA, BIRC5, SPNS2, PRSS12, LYRM2, SMARCC1, REST, MSH5, C16orf86, TROAP, TMPO, ITPKA, PNN, MAGEF1, HMGB1, AURKA, C6orf62, MXD3, SLFN13, PLK1, HDGF, RSL1D1, HMGA1, COCH, MAD2L1, GNB3, RALGPS2, CCNA2, HMGB3
LEIN_CHOROID_PLEXUS_MARKERS	0.45044	1	100	RBM47, SPINT2, ST6GALNAC2, ACAA2, KLHDC7A, GGH, SYNE2
KRIEG_KDM3A_TARGETS_NOT_HYPOXIA	0.4505	1	188	PSME2, TSPAN13, ACSL5, CXorf57, GLO1, MIEN1, GALNT1, ATPAF1, GTPBP10, CRISPLD2, FAM132B, FANCL, OAS1
ALONSO_METASTASIS_DN	0.45088	1	24	SECISBP2, REST, FOXO1
POMEROY_MEDULLOBLASTOMA_PROGNOSIS_UP	0.45189	1	43	COL6A2
BIOCARTA_CBL_PATHWAY	0.452	1	13
KEGG_OTHER_GLYCAN_DEGRADATION	0.45248	1	16	MAN2B2
TARTE_PLASMA_CELL_VS_B_LYMPHOCYTE_DN	0.45256	1	38	ITPR1
DACOSTA_LOW_DOSE_UV_RESPONSE_VIA_ERCC3_XPCS_UP	0.45309	1	17	ITPKA
HOLLEMAN_DAUNORUBICIN_ALL_UP	0.45329	1	7
HUPER_BREAST_BASAL_VS_LUMINAL_DN	0.45339	1	58	FUT3, KRT18, ALCAM, DDAH1, MYO5C, LCN2, KRT19, KRT8, GABRP, TNFAIP2, HMGA1
KRISHNAN_FURIN_TARGETS_UP	0.45406	1	11
CHEMELLO_SOLEUS_VS_EDL_MYOFIBERS_DN	0.45435	1	19	TNNI2, VCL, ITPR1
BAKKER_FOXO3_TARGETS_DN	0.45459	1	179	SNRPA, MKI67, THUMPD1, CFD, C1orf210
REACTOME_REGULATION_OF_IFNA_SIGNALING	0.45464	1	24
ST_TYPE_I_INTERFERON_PATHWAY	0.4547	1	9
REACTOME_ADENYLATE_CYCLASE_INHIBITORY_PATHWAY	0.45478	1	13
STAMBOLSKY_BOUND_BY_MUTATED_TP53	0.45484	1	18	SKP2
PID_CONE_PATHWAY	0.45579	1	23	PDE6H, GNB3
KEGG_TYROSINE_METABOLISM	0.45591	1	41
JACKSON_DNMT1_TARGETS_UP	0.456	1	75	JAK2, ECT2, HMGA1, TK1, PHLDA1, GATA2, MRE11A
BROWNE_HCMV_INFECTION_16HR_UP	0.45625	1	220	RGS3, TMF1, EXPH5, SNRK, ARHGEF5, SLC9A3R1, PLS1, PIP5K1A, HLTF
LIU_TOPBP1_TARGETS	0.45739	1	14	RFC1
REACTOME_SYNTHESIS_OF_PIPS_AT_THE_EARLY_ENDOSOME_MEMBRANE	0.45755	1	12	PIKFYVE
BIOCARTA_TPO_PATHWAY	0.45794	1	24	JAK2
NGO_MALIGNANT_GLIOMA_1P_LOH	0.458	1	16
REACTOME_UNBLOCKING_OF_NMDA_RECEPTOR_GLUTAMATE_BINDING_AND_ACTIVATION	0.45801	1	14
REACTOME_CYTOCHROME_P450_ARRANGED_BY_SUBSTRATE_TYPE	0.45858	1	49	CYP3A5, CYP2S1
TONKS_TARGETS_OF_RUNX1_RUNX1T1_FUSION_SUSTAINED_IN_MONOCYTE_UP	0.45865	1	21	DUSP6, TFPI, PHLDA1, EPS8
MARIADASON_RESPONSE_TO_BUTYRATE_CURCUMIN_SULINDAC_TSA_1	0.45889	1	9
ST_ERK1_ERK2_MAPK_PATHWAY	0.45938	1	32	ATF1, DUSP6
NIKOLSKY_BREAST_CANCER_10Q22_AMPLICON	0.45939	1	8	ZCCHC24
KANNAN_TP53_TARGETS_UP	0.45973	1	57	APOC1, LSR
REACTOME_METABOLISM_OF_VITAMINS_AND_COFACTORS	0.46028	1	50	CYB5A, DHFR, NMNAT2, SHMT1, PANK2, COASY
BIOCARTA_PPARA_PATHWAY	0.46094	1	57	NR1H3, HSD17B4, RXRA, NRIP1, SP1
BURTON_ADIPOGENESIS_7	0.46127	1	50	CCND1, S100A6
TURJANSKI_MAPK14_TARGETS	0.46131	1	10
SMIRNOV_RESPONSE_TO_IR_2HR_DN	0.46166	1	54	RGS3, JRKL, JAK2, AURKA, CENPA, KIF20A, PSRC1, DEPDC1
CHIANG_LIVER_CANCER_SUBCLASS_INTERFERON_UP	0.46174	1	26
JIANG_TIP30_TARGETS_DN	0.46186	1	24	SEPT9
SCHAEFFER_PROSTATE_DEVELOPMENT_AND_CANCER_BOX3	0.46291	1	5	PDIA4
RAHMAN_TP53_TARGETS_PHOSPHORYLATED	0.46325	1	21
TSENG_IRS1_TARGETS_UP	0.46351	1	109	C9orf64, NDE1, TNFAIP2, CRABP2, BUB1, C2orf47, SLC9A3R1, TCF7
KUUSELO_PANCREATIC_CANCER_19Q13_AMPLIFICATION	0.46443	1	30
[truncated: 2,695 more rows]

## Sheet: GSA C2 - Repressed by HMGA1
paths	pval	fdr	N	genes
NUYTTEN_EZH2_TARGETS_UP	0	0	1000	OXTR, SERPINI1, SLC2A1, CPNE8, CXCL1, PSKH1, JARID2, PTGS2, C5orf15, ADAM17, TFG, IL6, TLE4, IL32, HIVEP1, CPA4, TMCC1, SERPINE1, ANKRD46, TGFB3, DDX58, TMEM129, VEZT, LHFP, JUN, CYB5R1, LGALSL, EDN1, MARCKS, RRAS2, QKI, ATF3, SLC22A4, GEM, LYST, P4HA1, TNKS1BP1, FLCN, HIAT1, EFNA5, EGR2, CKAP4, USP41, DENND5A, PPP2R5B, CCNJ, TGFBI, ITGB5, MRAS, SLC37A3, ARL4C, MORC3, PAQR3, TBC1D19, LIMK1, CLDN1…
LIM_MAMMARY_STEM_CELL_UP	0	0	467	ADAMTS1, MYL9, PROS1, IGFBP3, MSRB3, CPNE8, COL4A2, COL14A1, OXTR, COL4A1, LHFP, CALD1, VCAN, MAMDC2, RELN, SEMA3C, SNCA, UCN2, LGALS1, MEF2C, THSD1, VGLL3, PKD2, LBH, COL12A1, SLC2A3, EGR2, SLC38A5, THBS1, AGPAT4, VIM, KANK4, SYDE1, HEG1, GEM, COL5A1, SRPX, SRGN, CSDC2, MMP2, NGF, IL6, PRICKLE1, GPR176, C9orf3, CHST3, ASPHD2, SERPINH1, TCF4, NRCAM, EXT1, TOX, TRPC1, CADM1, ABI3BP, GPSM1, TACC1, …
MILI_PSEUDOPODIA_HAPTOTAXIS_DN	0	0	644	CSF1, SYNGR2, SLC2A1, RGMB, IL6ST, CKAP4, TRIO, SERPINH1, LTBP2, HEG1, PIEZO1, UBE2B, LOXL3, ZBTB39, HMGA2, COL4A2, MPZL1, SLC7A6, MOGS, CLSTN1, JAGN1, LPHN2, NDST2, TMEM115, C1orf85, MARVELD1, ADAM17, UBAC2, NPTN, LIF, HIAT1, TMEM43, SLC19A2, SPNS1, CD109, SLC38A2, B4GALT5, LAPTM4B, DRAM1, CD276, THBS1, THBD, COL4A1, B3GALT6, PLAGL2, SERINC1, EXT2, MSMO1, SLC39A13, LHFP, DUSP1, TM2D2, DAD1, TBC1…
REACTOME_PEPTIDE_CHAIN_ELONGATION	0	0	85	RPL35, RPL39, RPLP1, RPS12, UBA52
CHARAFE_BREAST_CANCER_LUMINAL_VS_MESENCHYMAL_DN	0	0	449	VIM, COL4A1, NDEL1, BNC2, DENND5A, NR3C1, AKAP12, HEG1, COL4A2, PFKP, TPM1, MID1, CALD1, PRR16, ATP10D, CHST3, WIPF1, TGFBI, PDP1, CCBE1, INHBA, RNF145, BDNF, APCDD1L, PPP1R18, GPR176, CENPV, EXT1, BIN1, PROS1, MSRB3, SGCB, ARSJ, FOSL2, NID2, TWSG1, COL5A1, GPX8, SLC16A7, SRPX, CDK6, QKI, NEXN, SRGN, TOX, CPNE2, LBH, OSMR, KIAA1033, TRIO, LEPRE1, GLIS3, KIRREL, MARVELD1, LTBP2, ASAP1, NAP1L5, WLS…
KEGG_RIBOSOME	0	0	87	RPL35, RPS12, UBA52, RPL39, RPLP1
REACTOME_SRP_DEPENDENT_COTRANSLATIONAL_PROTEIN_TARGETING_TO_MEMBRANE	0	0	108	RPL35, RPL39, RPLP1, RPS12, UBA52
PASINI_SUZ12_TARGETS_DN	0	0	308	ILK, TPM1, TNFRSF19, CLDN12, COL11A1, MYADM, RCN2, ARL4C, WLS, IGFBP3, IER5, LGALS1, VGLL3, VIM, RHOB, MUM1L1, CDH2, MARCKS, CYR61, BNIP2, THBS1, RRAS2, JUN, RAP2B, CDK6, PEA15, STEAP2, COL4A5, COL5A1, SEMA3C, FOSL2, FN1, RBMS1, CALD1, DUSP1, ANXA3, TUBA1A, FILIP1L, BDNF, GBP1, TMEM43, CXADR, FLRT3, ABTB2, PHLDB2, VCAN, PALLD, HMGA2, PITX2, LHFP, KDELC1, PRICKLE1, PPP1R18, PTPN12, MLLT11, CSF1, E…
SWEET_KRAS_TARGETS_UP	0	0	82	TGFBI, PALLD, SERPINE1, JUN, TPM1, WISP2, LAMP2, COL5A1, MYL9, IGFBP3, COL4A1, COL4A2, LBH, TUFT1, CADM1, WIPF1, ADAM19, ADCY7, C8orf4, DNAJB2, CHST3, NUAK1, HSPB1, CALD1
SCHUETZ_BREAST_CANCER_DUCTAL_INVASIVE_UP	0	0	340	NUAK1, IL1R1, FYN, ATP10D, GEM, COL5A1, TCF4, LGALS1, PLAU, TGFBI, COL11A1, DSE, CALD1, ARL4C, ADCY7, FN1, SERPINH1, SLC2A3, VCAN, NID2, COL4A1, WIPF1, TACC1, SRGN, HLA-DQB1, IFI30, COL4A2, CYR61, PKD2, PROS1, MMP2, COL14A1, TLE4, QKI, MEF2C, IGFBP3, SMAD7, MYL9, DNM3, PALLD, TMEFF1, LHFP, TRPC1, INHBA, ZFPM2, GBP1, HEG1, ROBO1, ADAM19, SEC23A, DACT1, OLFML2B, SGCB
WONG_ADULT_TISSUE_STEM_MODULE	0	0	705	COL4A1, COL4A2, LTBP2, PPP1R18, GEM, LGALS1, LGALSL, IL1R1, RELN, SLC6A15, STMN3, FN1, NEDD9, NID2, LATS2, CDH2, SERPINH1, UNC5C, IFIH1, NRCAM, SEC24B, RHOB, ROBO1, SMAD7, MITF, GBP1, HSPB8, SERPINE1, OSBPL1A, CYR61, IGFBP3, DLC1, DNAJB2, TPM1, RILPL1, BDNF, DUSP8, THBS1, ADM, IFNGR1, CELSR3, PTGS2, LEPREL2, TMEM66, THSD1, FYN, SSBP2, PRKACB, MPZL1, ENAH, PRKCE, ADAMTS1, IL6, CADM1, TCF4, LEPREL4…
REN_ALVEOLAR_RHABDOMYOSARCOMA_DN	0	0	403	QPCT, LEPROT, FKBP14, VAMP3, TGFB1, EDIL3, TGFBI, ITGB5, TMEM45A, ATP6V0E1, NPTN, VCAN, SMAD7, BDNF, OSMR, TMEM43, INHBA, TUSC3, EXT1, RAB32, PRAF2, TMEM165, NGF, NSMAF, SFXN3, SEMA3C, LEPREL2, NDST1, VEGFC, IDS, MCFD2, CALD1, ASAP1, FN1, GPR176, ARL4C, ARSJ, PKD2, CLU, NDEL1, ATOX1, CYR61, LBH, GRAMD3, LEPRE1, PDGFC, DUSP1, WLS, COL5A1, OSTM1, PEA15, PLAU, CHPF2, DRAM1, ATP10D, THBS1, COL8A1, TM…
REACTOME_INFLUENZA_VIRAL_RNA_TRANSCRIPTION_AND_REPLICATION	0	0	101	RPL35, RPL39, RPLP1, RPS12, UBA52
WANG_SMARCE1_TARGETS_UP	0	0	271	SERPINB7, COL12A1, CADM1, CALD1, C8orf4, TMEM2, MARCKS, LIFR, ITGA2, VCAN, ATP10D, FLRT3, CPE, FN1, MMP2, SRPX, KAL1, LPCAT2, HEG1, COL8A1, ITGB8, IL1R1, PTGFRN, TNFRSF19, PPP1R3B, FKBP7, KLHL28, LBH, MYL9, COL5A1, RBMS1, PGM2L1, TGFBR1, TGFBI, HMCN1, PROS1, CD109, ATXN1, NID2, AMIGO2, NEXN, ITGB5, DACT1, PRR5L, IER5L, TGFB1, CTHRC1, OXTR, MCC, EDIL3, PLXND1
DUTERTRE_ESTRADIOL_RESPONSE_24HR_DN	0	0	495	ACHE, IL1R1, CALD1, TGFBI, PHLDB2, NUAK1, ITGB8, MSRB3, CLDN1, ANXA3, DRAM1, MARCKS, ATP10D, TGFB3, TSC22D3, ARL15, SLC31A2, KAL1, GALNT10, PRICKLE1, RAPGEF2, NEDD9, PLEKHF2, CDK6, TUFT1, GRAMD3, IER5, FN1, PTPN12, IGFBP3, PGM2L1, PALLD, MID1, LPCAT2, DSE, RBMS1, CD47, CGN, EXT1, CTNND2, TFAP2A, QKI, TACC1, PPP2R5B, LYST, GRAMD1A, ZNF281, KRT80, IFNGR1, PACS1, CYB5R1, DUSP1, SEMA7A, MYADM, CDH2, …
VECCHI_GASTRIC_CANCER_ADVANCED_VS_EARLY_UP	0	0	169	PLA2G7, GPC6, CPNE8, IGFBP3, TMEM132A, TMEM45A, RBMS1, VCAN, FN1, NUAK1, COL8A1, LTBP2, AMIGO2, ARL4C, SPP1, SLC2A3, CALD1, COL12A1, KAL1, NID2, THBS1, COL4A1, CTHRC1, EPHA4, FKBP14, TRPC1, INHBA, DSE, PLXDC2, PDGFC, HLA-DQB1, COL11A1, IER5L, CHST11, IL6, QKI, CDH6, CPE, PLAU
REACTOME_NONSENSE_MEDIATED_DECAY_ENHANCED_BY_THE_EXON_JUNCTION_COMPLEX	0	0	106	RPL35, NCBP2, RPL39, RPLP1, RPS12, UBA52
REACTOME_TRANSLATION	0	0	145	RPL35, RPL39, RPLP1, RPS12, UBA52
ZWANG_CLASS_1_TRANSIENTLY_INDUCED_BY_EGF	0	0	475	CYR61, TUFT1, IER5, STK40, JUN, GBP1, SLC19A2, SERPINC1, ZNF281, LYST, ZNF365, DDIT4, PLAU, USP6NL, EGR2, CHST15, PGM2L1, SRGAP1, CPNE8, SLC38A2, CSRNP2, RBMS1, BTG1, COL4A1, THBS1, SEMA7A, TNFAIP1, SOX9, FAM83G, KCNH4, CYTH1, PMAIP1, DAPK3, RHOB, LBH, IL1R1, ADAM17, ARL4C, ADAMTS1, LIF, CDV3, OXTR, FILIP1L, B4GALT4, NPHP3, PALLD, VEGFC, RGMB, GRAMD3, SLC26A2, ARL15, IL6ST, ADAMTS6, SSBP2, JARID2…
ZWANG_CLASS_3_TRANSIENTLY_INDUCED_BY_EGF	0	0	213	ATF3, SLC2A1, PTGS2, OTUD1, MYPN, ADM, BIRC3, FNDC3A, LATS2, ZFP36L1, SMAD7, MYADM, KLK6, FOSL2, RBMS1, DPP4, RUNX1, CSNK1E, PHLDB2, C3orf52, RAP2B, VGLL3, PROS1, CLDND1, CLDN1, CXCL1, RAPGEF2, GALNT7, ITGA2, ZSWIM6, DUSP1, EDN1, FAM83B, ATXN1, MAFK, IL6, SERPINE1, HOXA1, SEMA3C, PDP1, PPP1R3B, DLC1, GEM, TMEM2
REACTOME_3_UTR_MEDIATED_TRANSLATIONAL_REGULATION	0	0	105	RPL35, RPL39, RPLP1, RPS12, UBA52
CHARAFE_BREAST_CANCER_LUMINAL_VS_BASAL_DN	0	0	436	CALD1, OSMR, RGS20, IFNGR1, VAMP3, NDEL1, DSE, CDC42EP3, COL4A2, COL4A1, ITGB8, ANXA3, BIN1, NDFIP2, GM2A, SLC6A15, ADM, TWSG1, CHST3, ADA, INHBA, LBH, RRAS2, EXT1, KRT17, PDP1, GFOD1, SRPX, GBP1, GALNT2, HMGA2, RBMS1, RNF145, BIRC3, DCBLD1, NR3C1, HOXA1, PHLDB2, PTPN2, PLAU, PDGFC, ATP10D, DNAJB4, CDK6, MPZL1, RBFOX2, TLE4, PTGS2, WLS, COL8A1, UBE2E3, CD109, CXCL1, TGFBI, KIRREL, GPX8
LINDGREN_BLADDER_CANCER_CLUSTER_2B	0	0	378	THBD, LATS2, IL32, PPP1R18, ST6GAL1, NUAK1, ADAM19, MYL9, AKAP12, ABI3BP, STMN3, MMP2, IFI30, TPM1, ALOX5AP, JUN, SRPX, CYR61, GEM, TGFBR1, PROS1, TOX, BIRC3, EDIL3, FYN, TSC22D3, GPC6, LGALS1, TACC1, MYO5A, STARD4, PITX2, LBH, MYADM, SRGN, TCF4, FILIP1L, NFIL3, PRICKLE1, CDC42EP3, ARL4C, HLA-DQB1, SPAG7, ITGA4, PALLD, NID2, FYB
MIYAGAWA_TARGETS_OF_EWSR1_ETS_FUSIONS_DN	0	0	209	ITGB8, VCAN, SMAD7, PLAU, COL5A1, RGMB, SRPX, LIF, CDC42EP3, ADM, SERPINE1, MARCKS, SLC2A3, APCDD1L, COL8A1, HMGA2, IGFBP3, IL1R1, OSBPL1A, VGLL3, ADAM19, AMIGO2, COL11A1, ZNF281, ZNF365, C16orf45, TNFRSF19, NR3C1, NID2, SEMA7A, SERPINB7, PRR16, OSMR, IL6, GPR1, FAM198B, SEMA3C, FILIP1L, PID1, PCDH18
BUYTAERT_PHOTODYNAMIC_THERAPY_STRESS_UP	0	0	789	NFIL3, DSE, NPC1, DDIT4, RELN, ATF3, SENP5, PMAIP1, TSC22D2, ABTB2, TTC17, TMEM39A, SEC24B, FOSL2, PTGS2, SNX16, F11R, THBD, ITGA2, SNIP1, SNN, SLC38A7, NSMAF, MORC3, TMCC1, UBE2B, TP53BP2, BTG1, PLAGL2, LYST, SLC2A3, BPGM, ADCY7, C3orf52, ADAM17, ABCC5, CDR2L, DUSP1, MKL1, DNAJB4, SERPINH1, RHOB, HIST1H2BD, SYNGR3, CCNJ, NDEL1, RLF, INHBA, RRAS2, HIVEP1, GEM, RNF38, IL6, PALLD, SLC31A2, SERINC1,…
PHONG_TNF_RESPONSE_NOT_VIA_P38	0	0	333	MMP2, SYNGR2, IL6ST, BIRC3, TRIO, DOCK4, CSF1, SOX9, GEM, OXTR, DENND5A, CADM1, DRAM1, SERPINE1, GPR125, TMEM132A, BAMBI, SRGN, DNAJB1, IFNGR1, DNAJC10, PLAU, DUSP8, HLA-B, MMD, FLG, ABTB2, SYDE1, CLDN1, GBP1, MEF2C, JUN, NET1, MREG, SLC22A4, RAPGEF2, TNFRSF10B, MID1, CDC42EP3, CROT, TMEM156, SSBP2, B4GALT5, TOX, ARSJ, ROBO1, CXADR, DSE, C9orf3, PHACTR4, CD47, MMP9, IER5, CALD1, HSPB8, ITGA2, VCAN
ZHANG_RESPONSE_TO_IKK_INHIBITOR_AND_TNF_UP	0	0	217	DRAM1, DDIT4, ITGB8, ZNF697, EDN1, LIF, CLDN1, CXCL1, TNFRSF10B, HIVEP1, DNAJB6, BTG1, DDX58, IL32, CSRNP2, INHBA, DSE, PLAU, CYTH1, DOCK4, IFNGR1, BIRC3, DUSP16, CHST15, B4GALT5, C8orf4, C3orf52, TLE4, ATF3, GRAMD3, SEMA7A, LPAR6, IFIH1, RTKN, ABTB2
HORIUCHI_WTAP_TARGETS_UP	0	0	289	PRKAB2, C8orf4, COL4A1, GLIS3, PAQR3, OSMR, IFIH1, SLC2A3, ITGA4, CXCL1, TMEM45A, BAMBI, CROT, MYL9, NR3C1, QPCT, CD109, C1orf85, COL5A1, OPN3, PTGFRN, CYB5R1, ATF3, LGALSL, HIST1H2BD, DNAJB2, IL1R1, RNF13, PCTP, CSF1, PRCP, HMCN1, BIRC3, HES4, NFIL3, ZFP36L1, OSTM1
PETROVA_ENDOTHELIUM_LYMPHATIC_VS_BLOOD_DN	0	0	160	CDC42EP3, VEGFC, LTBP2, TPM1, LAMP2, VCAN, SERPINE1, NUAK1, MLLT11, ANXA3, CDH2, CLU, CXCL1, EXT1, IL32, BMP6, IL6, ITGB5, COL8A1, NRCAM, SRPX, ARL4C, SRGN, JUN, TGFBI, SGSH, LPHN2, PLAU, RHOB, PRKACB, RCN1
PECE_MAMMARY_STEM_CELL_UP	0	0	137	KRT17, F11R, TMSB10, UBA52, UBL5, TUBB3, RPLP1, RPL39, RPS12, MANBA, CLU
NAGASHIMA_NRG1_SIGNALING_UP	0	0	170	NFIL3, DNAJB1, ATF3, DUSP8, LIF, PALLD, PMAIP1, IER5, NPC1, CYR61, EGR2, C3orf52, EDN1, NDEL1, GEM, ZNF365, TNFRSF10B, FLRT3, JUN, ALOXE3, ADM, CDC42EP3, TUFT1, SRF, NEDD9, DUSP1
PHONG_TNF_TARGETS_UP	0	0	63	GEM, DUSP1, INHBA, ATF3, CXCL1, DUSP8, BTG1, IER5, PLAU, TNFRSF10B, JUN, BIRC3, IL6, LIF, EGR2
AMIT_EGF_RESPONSE_60_MCF10A	0	0	37	DLC1, CALD1, TPM1, CYR61, INHBA, IL6, JUN, PTGS2, SLC35D2
BOQUEST_STEM_CELL_UP	0	0	255	WDR41, COL5A1, TMEM45A, NOTCH2, C5orf15, VCAN, SUSD5, IGFBP3, SEMA3C, COL14A1, ADCY7, ABI3BP, NPY1R, PTPRG, NET1, AOX1, HSPB8, LTBP2, MEST, PLAGL1, OLFML2B, SRPX, PRR16, MFAP4, PDGFD, C6, MMP2, PID1, SOX9, SETBP1, INHBA, DSE, MITF, WISP2, LIF, ROBO1, LRP1B
BENPORATH_SUZ12_TARGETS	0	0	991	NGF, THSD1, TRIM67, CDK5R2, GDF6, THBD, EPHA4, RHOB, CDH6, CXCL1, NRCAM, MAPK8IP2, PCSK1N, NPAS2, LBH, EGR2, TMEM59L, SEMA4F, FGF13, PCSK9, IER5L, APCDD1L, MID1, COL4A5, ADM, CCBE1, KAL1, TRHDE, RASGRP1, IL15RA, CNNM1, ELMOD1, RGS20, NOTCH2, HTR7, WLS, ABTB2, NPY1R, LTBP2, HES7, DLC1, UNC5C, CTNND2, ITGA4, LYPD1, PRKCE, NID2, ALOXE3, EPHA5, TSC22D3, OLFML2B, PITX2, CSF1, ATF3, LPHN3, B4GALNT1, ZN…
CROMER_TUMORIGENESIS_UP	0	0	61	CXCL1, COL11A1, PLAU, MMP9, IL6, SPP1, SERPINE1, SLC2A3, COL4A1, FN1, COL4A2, KRT17
BILANGES_SERUM_AND_RAPAMYCIN_SENSITIVE_GENES	0	0	68	UBA52
NUYTTEN_NIPP1_TARGETS_UP	0	0	735	HERPUD2, TMEM45A, RGMB, FAM206A, PDP1, SERPINI1, BIRC3, DUSP1, SETBP1, ANKRD46, PCTP, CXCL1, WDR41, MLLT11, QKI, ATP8B2, DDX58, LHFP, TCF4, OSTC, ATF3, EPHA3, IFIH1, SLC31A2, ENOX1, WIPF1, MEST, OSBPL1A, HDHD1, HIST1H2BK, FLRT3, TRAM1L1, TMEM129, TMEM132A, LIMK1, ADAMTS6, DNAJB4, EGR2, PROS1, SAMD13, LGALSL, PDGFC, PTPN12, PAFAH1B2, SERPINB7, VEGFC, NID2, HIST2H2BE, C5orf46, HIST1H2BD, INHBA, PGM…
ONDER_CDH1_TARGETS_2_UP	0	0	249	FN1, VCAN, BIN1, GALNT10, MARCKS, TPM1, DUSP1, SLC22A4, AOX1, COL5A1, MYL9, PRAF2, ENOX1, IGFBP3, DOCK4, DNAJB4, COL8A1, MITF, WIPF1, PRR16, DLC1, PRMT2, LTBP2, RHOBTB1, TSC22D3, SERPINE1, PID1, CDH2, TOX, NID2, SRGN, BPGM, MMP2, KAL1
REACTOME_METABOLISM_OF_PROTEINS	0	0	422	MUC12, TUBB3, SEC24B, SEC23A, RPL35, DAD1, GALNT2, ARSB, GCNT4, GALNT7, GALNT10, PROC, PROS1, RPL39, RPLP1, RPS12, KIF13A, ST6GAL1, UBA52, MOGS, TUBA1A, ARSJ, TUSC3, B4GALT4, B4GALT2, MCFD2, B4GALT5
SCHAEFFER_PROSTATE_DEVELOPMENT_48HR_DN	0	0	415	PALLD, QPCT, CDC42EP3, TGFB3, SLC19A2, MFAP4, ZFP36L1, PPP1R3B, ZSWIM6, SH3PXD2B, CDH2, DOCK4, GFOD1, PKD2, EPHA5, EDIL3, RUNX1, FILIP1L, MARK1, ITGA4, LAPTM4B, OXCT1, ARL4C, KRT17, LPHN3, PCDH18, THBS1, COL8A1, NID2, DHRS7, IL1R1, NEDD9, NUAK1, TCF4, PRR5L, INHBA, TGFBI, TIAM2
PODAR_RESPONSE_TO_ADAPHOSTIN_UP	0	0	141	DUSP1, TUBA1A, RAP2B, HSPB1, CLU, MORC3, DNAJB1, FYN, JUN, IFNGR1, DNAJB2, PMAIP1, ADAM17, DNAJB4, IGFBP3, MFAP4, IER5, SLC38A2, ZFP36L1, PALLD, ATF3, DDIT4, FNDC3A
PLASARI_TGFB1_TARGETS_10HR_UP	0	1e-05	197	PDGFC, PMAIP1, SLC2A1, ZNF469, KCTD11, NUAK1, MMP9, SIAH2, INHBA, CDH6, CHST11, IL6, SEMA7A, NRARP, RUNX1, EGR2, SERPINE1, TGFBR1, LIF, PTGS2, TGFB1, NTF4, NGF, NFIL3, GFOD1
SASAI_RESISTANCE_TO_NEOPLASTIC_TRANSFROMATION	0	1e-05	50	IL6ST, IFNGR1, SLC16A7, LTBP2, ADAMTS1, TGFB3, WISP2, LEPRE1, EDN1
VART_KSHV_INFECTION_ANGIOGENIC_MARKERS_UP	0	1e-05	163	SERPINC1, TGFB3, HEG1, IL6ST, EPHA4, OSMR, CYR61, NOTCH2, MMP9, EPHA3, TGFB1, PDGFD, TGFBR1, ADM, MMP2, PTGS2, COL4A2, VEGFC, PLAU, BTG1, SPP1, IL6
REACTOME_INFLUENZA_LIFE_CYCLE	0	1e-05	135	RPL35, RPL39, RPLP1, RPS12, UBA52
ELVIDGE_HYPOXIA_UP	0	1e-05	167	OPN3, OLFML2A, SFXN3, SERPINE1, WISP2, AKAP12, CADM1, IGFBP3, TMEFF1, ATF3, SOX9, DDIT4, TGFBI, NR3C1, JUN, TMEM45A, INHA, P4HA1, NFIL3, VEGFC, SLC2A1, ADM, EMR2, PFKP, RLF, DUSP1, CYR61, FYN, ATXN1, DSC2, SRPX
PHONG_TNF_RESPONSE_VIA_P38_PARTIAL	0	1e-05	159	TNFRSF10B, SERPINE1, SEMA3C, PGRMC2, IL6, SLC31A2, PMAIP1, THBS1, IL6ST, FLRT3, DNAJB4, CXCL1, FOSL2, C3orf52, TSC22D2, LHFP, CHST11, BDNF, LIF, DUSP1, SNCA, HIVEP1, JUN, LBH, PLAU, IRGQ, INHBA, ADM, PITX2, C8orf4
CHNG_MULTIPLE_MYELOMA_HYPERPLOID_UP	0	2e-05	52	NCBP2, RPLP1, RPL35, UBA52, FBL
FOSTER_TOLERANT_MACROPHAGE_DN	0	2e-05	402	VEZT, CSF1, PRR5L, RCN1, USP42, JARID2, SNN, CHST11, GRAMD1A, DUSP16, RILPL1, IFIH1, MMD, PLEKHF2, FILIP1L, NFIL3, DRAM1, TMEM2, RIN2, ABTB2, PTGS2, DDX58, ASB13, PLAGL1, F11R, OTUD1, XKR8, LPHN2, TCF4, GNG4, ITGB8, IL6, VCAN, MAP2K4, IL15RA, MYADM, PVRL4, SERPINE1, EDN1, SEC24B, NLRC5, B4GALT5, MAFK, EXT1, ZNF281, NR3C1, CXCL1, FNDC3A
REACTOME_COLLAGEN_FORMATION	0	2e-05	56	LEPREL2, COL4A1, COL4A2, COL4A5, COL5A1, COL8A1, COL11A1, COL12A1, COL22A1, COL14A1, SERPINH1
MILI_PSEUDOPODIA_CHEMOTAXIS_DN	0	2e-05	435	DUSP1, P4HA1, RUSC2, UBE2B, CKAP4, RGMB, RPAP1, ATOX1, WLS, PPT1, SUN1, PLAGL2, SLC19A2, IL6ST, NDEL1, CALD1, DHRS7, MPZL1, KDELC1, SPNS1, CLSTN1, MOGS, SLC38A2, ABCC5, NDFIP2, SERINC1, SLC7A6, PLA2G7, COL5A1, CHPF, SLC2A1, SERPINE1, LEPRE1, BTG1, TWSG1, B3GNT1, TMEM43, CD109, THBS1, NPC1, COL4A1, COL4A5, FN1, CHPF2, DCBLD1
ZHOU_INFLAMMATORY_RESPONSE_LIVE_UP	0	4e-05	429	BFSP1, ADM, PCNXL2, TPRA1, COL4A1, COL11A1, PTGS2, ADAM17, SLC6A15, HES4, WISP2, RAPGEF2, COL12A1, GRAMD1A, SERPINE1, EDN1, SRGAP1, KLHL4, VIM, IL1R1, PALLD, LIFR, DUSP1, IL6, CXCL1, MARCKS, PLAGL2, SNN, LIF, ITGB8, DENND5A, LPHN3, BAMBI, B4GALT5, PDP1, AKAP12, SYDE1, KLHL28, DRAM1, MUM1L1, ATXN1
CHIARADONNA_NEOPLASTIC_TRANSFORMATION_KRAS_DN	0	4e-05	142	SEMA3C, COL11A1, COL5A1, AKAP12, IFI30, HIST1H2BC, TM2D2, PFKP, TMEM66, ANXA8L2, JUP, INPP5A, ATF3, ITGB5, IL6ST, DUSP1, TMEM45A, DHRS7, ARL2BP, COL4A2, COL4A5, ADM
MANALO_HYPOXIA_UP	0	4e-05	202	PTPRB, NEDD9, TMEM45A, TPM1, COL5A1, CHST15, OPN3, P4HA1, MMP2, EDN1, COL4A1, HLA-B, SERPINE1, DDIT4, IGFBP3, CDH2, TMCC1, SLC2A3, TNFRSF10B, COL4A2, NPAS2, FILIP1L, ATXN1, VEGFC, NUAK1, TRIO, ADM, TGFBI, ARL4C, INHBA, RHOBTB1, C8orf4
GU_PDEF_TARGETS_UP	0	4e-05	71	TCF4, FN1, SERPINI1, COL4A2, COL4A5, WIPF1, MAPKAPK2, TGFB1, SERPINB7, VIM, CDH2, COL4A1, TGFBI, DOCK4, COL5A1, SERPINE1
RAGHAVACHARI_PLATELET_SPECIFIC_GENES	0	7e-05	69	MFAP3L, PRKAR2B, PTPN12, SNCA, ITGB5, LEPROT, HIST1H2BK, TPM1, HIST2H2BE, MMD, CTSA, SNN, THBS1, WIPF1, HIST1H3H
BURTON_ADIPOGENESIS_8	0	9e-05	85	PRAF2, ANXA3, PHLDB2, CTSA, LEPROT, TUBA1A, MAPKAPK2, PLA2G7, TMSB10, COL4A5, CD276, BDNF, LAMP2, TNFAIP1
REACTOME_AMYLOIDS	0	0.0001	79	HIST2H3C, HIST1H2BD, HIST2H3A, HIST2H4B, HIST2H3D, SNCA, TGFBI, HIST2H2AA3, HIST1H2BC, HIST2H2BE, HIST1H3D, HIST1H3H, HIST1H4H, HIST1H2BK
PETROVA_PROX1_TARGETS_DN	0	0.0001	63	PLAU, PRKACB, VCAN, MLLT11, NUAK1, NRCAM, SERPINE1, BMP6, IL32, LTBP2, SRPX, TPM1, IL6, CDH2, SRGN
ELVIDGE_HYPOXIA_BY_DMOG_UP	0	0.00011	128	DDIT4, CADM1, SFXN3, NFIL3, OLFML2A, JUN, TMEFF1, SOX9, TMEM45A, VEGFC, AKAP12, FYN, WISP2, SRPX, ADM, DSC2, PFKP, IGFBP3, SERPINE1, NR3C1, INHA, P4HA1, SLC2A1, ATF3, RLF, ATXN1, TGFBI, OPN3
LIU_PROSTATE_CANCER_DN	0	0.00012	457	AKAP12, FYN, TACC1, MYL9, TPM1, KIRREL, LEPREL2, COL5A1, ZNF827, LAPTM4B, COL14A1, LYST, MSRB3, CALD1, CLU, GPC6, KSR1, FBXO2, SRPX, SH3PXD2B, PLAGL1, COL4A2, TNRC6A, CDC42EP3, KRT17, NEXN, ITGA2, TGFBR1, ROBO1, HSPB1, C9orf3, PDGFD, TSC22D3, HSPB8, PALLD, MRAS, BNIP2, COL4A1, FLRT3, TGFB3, TUBA1A, LGALS1, STARD4, ENAH, DSE, MARVELD1, GALNT10, RBMS1, PLAU, PDGFC, PKD2
CROONQUIST_STROMAL_STIMULATION_UP	0	0.00012	58	IGFBP3, SERPINE1, TGFBI, TPM1, HIST2H2AA3, TSC22D3, VCAN, CXCL1, IL6, DUSP1
BRUECKNER_TARGETS_OF_MIRLET7A3_DN	0	0.00012	72	ATOX1, COL5A1, COL4A2, FN1, CXCL1, LBH, DCBLD1, RIN2, CALD1, TM2D2, ANXA3, GALNT10, VIM, COL11A1
SENESE_HDAC1_AND_HDAC2_TARGETS_DN	0	0.00012	207	TCF4, TUBA1A, SLC26A2, MGAT5B, CDC42EP3, CALD1, BNC2, MGST3, KRT17, EDIL3, C5orf46, GPX8, MYL9, TPM1, CPA4, HIST1H4H, NEXN, FIGN, PRR16, LBH, SPP1, HIST1H2BD, SSBP2, CLU, KRT80, RHOBTB1, MSMO1, TUFT1, C14orf1, TMEM45A, CSDC2, DACT1, DUSP1
KYNG_ENVIRONMENTAL_STRESS_RESPONSE_UP	0	0.00012	56	ZFP36L1, GALNT2, IGFBP3, RHOB, SGCB, FN1, AKAP12, VIM, ITGB8, NGF
GROSS_HYPOXIA_VIA_ELK3_DN	0	0.00012	153	IL6, AKAP12, NEDD9, ATF3, CYR61, EDN1, SLC2A1, KCTD11, SRGN, C8orf4, LHX9, PTGS2, CXCL1, TIAM2, SIAH2, ADM, NFIL3, CDC42EP3, THBD, LAMP2
KOINUMA_TARGETS_OF_SMAD2_OR_SMAD3	0	0.00014	797	COL12A1, THBS1, MPZL1, ZNF462, NDST1, SERPINE1, NOTCH2, CYR61, DSC2, ATXN1, CLU, FOSL2, F11R, PRKAG2, SLC7A6, NPC1, QKI, CD109, ENAH, ZFP36L1, EDIL3, CGN, VIM, MARVELD1, CALD1, MCFD2, IFNGR1, JUP, MITF, BLCAP, EXT2, ATF3, TFAP2A, SLC39A13, BTG1, DACT1, AP3S1, TMEM87B, CPNE2, ADM, C8orf58, SETBP1, TMEM2, MGST3, BCL2L11, PTGFRN, ZBED2, TSC22D2, MMP9, NPTN, PTPRB, SLC38A2, TMEM66, MAFK, NET1, ANXA3,…
REACTOME_EXTRACELLULAR_MATRIX_ORGANIZATION	0	0.00015	84	LEPREL2, COL4A1, COL4A2, COL4A5, COL5A1, COL8A1, COL11A1, COL12A1, COL22A1, MMP2, MMP9, PLG, COL14A1, SERPINH1
GOZGIT_ESR1_TARGETS_DN	0	0.00015	707	STMN3, TUBA1A, CDK6, SYT1, MARCKS, NUAK1, THBS1, IDS, FLCN, CD109, NF2, CALCR, HLA-DQB1, SRGAP1, SLC16A7, HTR7, JUN, HIST1H4H, RASGRP1, ASB9, VEGFC, NR5A2, DNM3, SOX9, FGF13, ENAH, ATP8B2, SEMA3C, RBFOX2, WLS, SLC19A2, HIST2H2BE, SNX16, FAM198B, LPAR6, HES4, MITF, CKAP4, CPE, CTNND2, EDN1, PGM2L1, MPZL1, FAM114A1, MB21D2, AOX1, FLRT3, LYPD1, CLU, SYTL5, DUSP8, ASAP1, HIST1H3H, FIGN, ITGB8, EPHA4,…
PID_INTEGRIN3_PATHWAY	0	0.00018	42	COL4A5, CYR61, COL4A1, EDIL3, F11R, FN1, SPP1, TGFBI, PLAU, CD47, THBS1
DAZARD_RESPONSE_TO_UV_NHEK_UP	0	0.00019	236	TGFB1, ATF3, NF2, GEM, CYR61, BAMBI, ADM, BCL2L11, HIST2H2BE, NCBP2, PMAIP1, HIST2H2AA3, CST6, QPCT, PTGS2, JUN, DUSP1, BTG1, IL6, TUBB3, COL11A1, C2orf27A, CXCL1
KEGG_GLYCOSAMINOGLYCAN_BIOSYNTHESIS_CHONDROITIN_SULFATE	0	0.0002	22	DSE, B3GALT6, CHPF, CHST11, CHPF2, CHST15, B4GALT7, CHST3
BERENJENO_TRANSFORMED_BY_RHOA_DN	0	0.0002	382	TRIO, SSBP2, FKBP7, C7orf73, CD47, BRI3, PLA2G7, TCF4, CD276, IL6ST, C1orf85, MAPRE3, MARCKS, SLC38A2, PKD2, ARF5, COL4A5, OSBPL1A, SGCB, EMB, OSMR, RCN1, AP3S1, ENAH, CTSA, MGST3, WLS, LAPTM4A, TMEM45A, LAMP2, COL5A1, MEIS3, SEC23A, FN1, DNAJB2, TLR6, RIN2, OXCT1, AKAP12, MKL1, DHRS7, CNPY2, TMEM150A
KYNG_DNA_DAMAGE_DN	0	0.00022	193	TPM1, NET1, IGFBP3, GBP1, ATOX1, ADAMTS1, CDC37L1, NGF, PRKAB2, FN1, SEMA7A, VIM, SLC31A2, RHOB, ITGB8, HSPB8, AKAP12, SGCB, ITGB5, GALNT2, TNFRSF10B, TGFB3, IFNGR1, RIN2, ZFP36L1, TCF4
CAIRO_LIVER_DEVELOPMENT_UP	0	0.00022	163	RCN2, NPAS2, TMEFF1, MEST, SNN, RCN1, FLRT3, RHOB, LPHN2, PITX2, JUN, PDGFC, HMGA2, FGF13, CST6, SERPINH1, WLS
HELLEBREKERS_SILENCED_DURING_TUMOR_ANGIOGENESIS	0	0.00023	80	BDNF, INHBA, CPE, ADA, CLU, IGFBP3, CDH2, CXCL1, CADM1, VCAN, USF1, ADM, TMEM45A, COL4A2, ABI3BP, EDIL3, IL6, NUAK1, IL32
BERTUCCI_MEDULLARY_VS_DUCTAL_BREAST_CANCER_DN	0	0.00024	160	RUNX1, PRICKLE1, HIST1H4H, CALD1, COL8A1, PDGFD, CTNND2, CADM1, PTPN14, MYL9, LGALSL, EPHA3, C9orf3, PCDH18, MSRB3, DLC1, ITGB5
RASHI_RESPONSE_TO_IONIZING_RADIATION_2	0	0.00025	125	CSF1, ATF3, THBS1, BIRC3, INPP5A, CXCL1, NGF, BTG1, EDN1, MAPKAPK2, DSC2, B4GALNT1, DENND5A, CXADR, HIVEP1, DUSP16
NABA_CORE_MATRISOME	0	0.00026	272	ABI3BP, CTHRC1, CYR61, EDIL3, FN1, HMCN1, IGFBP3, KAL1, LTBP2, MFAP4, NID2, RELN, SPP1, SRPX, TGFBI, THBS1, WISP2, COL11A1, COL12A1, COL14A1, COL22A1, COL4A1, COL4A2, COL4A5, COL5A1, COL8A1, SRGN, VCAN
DAVICIONI_TARGETS_OF_PAX_FOXO1_FUSIONS_UP	0	0.00026	246	NR3C1, HEG1, ADAMTS1, PRKAR2B, DUSP1, ADAM19, COL14A1, E2F5, EPHA3, RAB32, JUN, CYR61, ALK, RHOBTB1, MMD, PCSK5, PPP1R14B, COL5A1, INHBA, ARF5, TMEFF1, PDGFD, ARL4C, NRCAM, THBS1, AKAP12, PEA15, GALNT10, EYA1, PLAU, CADM1, VEGFC, LEPROT, CTSA, CSNK1E, C14orf1, CHST11, PDGFC, RHOB
NABA_MATRISOME_ASSOCIATED	0	0.00026	743	ANXA3, GPC6, LGALSL, LGALS1, MUC12, PLXDC2, PLXND1, SEMA3C, SEMA4F, SEMA7A, ADAM17, ADAM19, ADAMTS1, ADAMTS16, ADAMTS6, CD109, CST6, CTSA, CTSL, CTSO, LOXL3, MMP2, MMP9, P4HA1, PCSK5, PLAU, PLG, SERPINB7, SERPINC1, SERPINE1, SERPINH1, SERPINI1, BDNF, BMP6, CCBE1, CSF1, CXCL1, FGF13, FLG, GDF6, HHIP, HRNR, IL19, IL36RN, IL6, INHA, INHBA, LIF, NGF, NTF4, PDGFC, PDGFD, TGFB1, TGFB3, VEGFC
HAN_SATB1_TARGETS_DN	1e-05	0.00036	431	DNAJB6, SRGN, GRAMD3, INHBA, DUSP1, SLC2A3, TGFBI, SYNGR3, SFXN3, NPC1, CHST3, BDNF, QKI, QPCT, TPM1, SHANK2, COL4A5, LIF, KIAA1033, ADM, PCSK5, MITF, OSMR, SERPINH1, TMEM45A, P4HA1, CDH6, RHOB, IL6, NR3C1, C4orf19, MYL9, NEDD9, CXADR, MSMO1, IL32, PTGS2, FYN, TOX, TMEM132A, CLDN1, C8orf4, CXCL1, MAPK8IP2, MLLT11, DNAJB4, CHST15, GGT1, CALD1, DDIT4, PRKAG2, KAL1, OSTM1, FBXO10, TMEM2
KONDO_EZH2_TARGETS	1e-05	0.00036	225	DOCK4, EPHA5, LPAR6, EARS2, HIST1H4H, NCF4, ADCY7, EDIL3, GPC6, STMN3, KAL1, COL8A1, SERPINE1, NPAS2, CPE, PRR16, FAM43A, IGFBP3, NDST2, ABI3BP, RGMB, TMEM45A, AOX1, PPP1R3B
SCHOEN_NFKB_SIGNALING	1e-05	0.0004	34	MMP9, EDN1, THBS1, PTGS2, FN1, IGFBP3, BIRC3, CYR61
VERRECCHIA_DELAYED_RESPONSE_TO_TGFB1	1e-05	0.0004	39	NME4, NOTCH2, ITGB8, ILK, THBS1, COL8A1, ITGA4, MMP2, EFNA5
REACTOME_FORMATION_OF_THE_TERNARY_COMPLEX_AND_SUBSEQUENTLY_THE_43S_COMPLEX	1e-05	0.00059	48	RPS12
GARGALOVIC_RESPONSE_TO_OXIDIZED_PHOSPHOLIPIDS_BLUE_UP	1e-05	0.00059	122	INHBA, KLHL28, DNAJB1, HSPB8, ATF3, BRF2, PMAIP1, MAFK, RGMB, RELN, NFIL3, SLC19A2, DNAJB6, TSC22D3
JEON_SMAD6_TARGETS_UP	1e-05	0.00059	24	FILIP1L, SERPINE1, THBS1, TRIO, SERPINH1, JUN, CSF1
AZARE_NEOPLASTIC_TRANSFORMATION_BY_STAT3_UP	1e-05	0.0006	114	PALLD, DDX58, COL5A1, FN1, AOX1, THBS1, SRGN, TGFBR1, ARL4C, CLDN1, NF2, CALD1, CDV3, PID1, WIPF1, PTGS2
DASU_IL6_SIGNALING_SCAR_DN	1e-05	0.00062	16	TPM1, THBS1, SERPINE1, CYR61
HAN_JNK_SINGALING_UP	1e-05	0.00064	35	JUN, CD276, DUSP16, DUSP1, TGFBI, CTNND2, CYR61, RUNX1
RICKMAN_TUMOR_DIFFERENTIATED_WELL_VS_POORLY_DN	1e-05	0.00064	363	GPR157, MYO5A, SLC31A2, GALNT10, DAPK3, NDST1, VAMP3, GM2A, CPA4, TMSB10, KRT80, ATP6V0E1, SLC38A7, KRT17, KCTD11, IL36RN, TNFAIP1, RHOV, OSTM1, PPP2R5B, ADM, ADCY7, GOLGA7B, CDC37L1, AP3S1, ZBED2, SLC2A1, SH3PXD2B, GIPC1, NDEL1, INHBA, MAP4, DHRS7, AGPAT4, PVRL4, MAFK, LPCAT2, JUP, PTGFRN, DCBLD1, FKBP14, CSNK1E
CONCANNON_APOPTOSIS_BY_EPOXOMICIN_UP	1e-05	0.00066	234	DNAJB6, DUSP1, DUSP3, ATF3, SPP1, HEG1, ACHE, SERPINH1, GEM, SPATA2, SERPINE1, JUN, KCTD20, DNAJB1, CYB5R1, KIAA0319, HSPB1, MEST, BCL2L11, PALLD, DNAJB4, DNAJB2, CLU, TNFRSF10B, FILIP1L, SUSD5
SERVITJA_ISLET_HNF1A_TARGETS_UP	1e-05	0.00067	161	LGALS1, SEMA4F, TGFB3, CSF1, ADCY7, SERPINH1, SNCA, NOTCH2, DNM3, MAP4, HCN1, EGR2, AMY1A, ATF3, FGF13, EPHA5, SLC6A15, PLXND1, CAMK4, AKAP12, VIM
DAZARD_UV_RESPONSE_CLUSTER_G28	1e-05	0.00067	20	PTGS2, PMAIP1, ATF3
LIEN_BREAST_CARCINOMA_METAPLASTIC_VS_DUCTAL_UP	1e-05	0.0007	79	VIM, IL6, EYA1, PLAGL1, ADM, FAM127A
LABBE_TARGETS_OF_TGFB1_AND_WNT3A_UP	2e-05	0.00077	110	CYR61, SPP1, CPE, ANXA8L2, BFSP1, DUSP1, LEPROT, BPGM, IL15RA, PTGS2, NME4, INHBA, MOGS, ALOXE3, CDH2, ROBO1, RCN2, SERPINE1
REACTOME_RNA_POL_I_PROMOTER_OPENING	2e-05	0.00084	59	HIST2H3C, HIST1H2BD, HIST2H3A, HIST2H4B, HIST2H3D, HIST2H2AA3, HIST1H2BC, HIST2H2BE, HIST1H3D, HIST1H3H, HIST1H4H, HIST1H2BK
AMIT_SERUM_RESPONSE_60_MCF10A	2e-05	0.00084	57	PMAIP1, CALD1, CYR61, VGLL3, TUFT1, PTGS2, RHOB, INHBA, FN1
IKEDA_MIR30_TARGETS_UP	2e-05	0.00094	115	ASAP1, MARCKS, LPHN3, CDK6, JUN, BDNF, TNRC6A, SSBP2, CPNE8, PTPN2, AP3S1, GALNT7, B4GALT5, P4HA1, FNDC3A, IER5, BNC2, SEC23A
ELVIDGE_HIF1A_TARGETS_DN	2e-05	0.001	89	TMEM45A, VEGFC, IGFBP3, ATXN1, NR3C1, DSC2, FYN, SLC2A1, WISP2, P4HA1, SFXN3, SRPX, OLFML2A, ADM
WIEDERSCHAIN_TARGETS_OF_BMI1_AND_PCGF2	2e-05	0.00106	56	NET1, CDK6, COL5A1, ITGB8, ITGA4, JUN, TPM1, ADAM19, EDN1, CLDN1, ADM, INHBA, CPA4, FAM43A
WINTER_HYPOXIA_METAGENE	3e-05	0.00119	233	TGFB1, SPP1, SERPINE1, COL4A5, VIM, IGFBP3, MMP2, THBS1, MAP4, SLC2A1, NFIL3, NR3C1, TGFB3, JUN, FN1, SLC2A3, VEGFC, TGFBI, BTG1, IL6, COL5A1, LGALS1, P4HA1, EDN1, PTGS2, DEC1, PLAU, SIAH2, DDIT4, HLA-DQB1, ADM, CALD1
FLOTHO_PEDIATRIC_ALL_THERAPY_RESPONSE_UP	3e-05	0.00124	53	OLFML2A, CDC42EP3, VAMP3, RNF139, SLC38A2
ELVIDGE_HIF1A_AND_HIF2A_TARGETS_DN	3e-05	0.00125	102	SRPX, AKAP12, SOX9, VEGFC, TMEM45A, IGFBP3, SERPINE1, P4HA1, WISP2, SFXN3, SLC2A1, FYN, ADM, DSC2, ATXN1
NAGASHIMA_EGF_SIGNALING_UP	3e-05	0.00134	56	JUN, LIF, NEDD9, CYR61, DNAJB1, EDN1, ATF3, GEM, DUSP1, EGR2
WINZEN_DEGRADED_VIA_KHSRP	3e-05	0.00136	98	PMAIP1, SERPINI1, SMPDL3A, IL6, INHBA, F11R, PDGFC, TRPC1, GEM, BDNF, PTGS2, EDN1, CYR61, GPR1, CLDN12
NABA_COLLAGENS	3e-05	0.00144	44	COL11A1, COL12A1, COL14A1, COL22A1, COL4A1, COL4A2, COL4A5, COL5A1, COL8A1
REACTOME_ACTIVATION_OF_THE_MRNA_UPON_BINDING_OF_THE_CAP_BINDING_COMPLEX_AND_EIFS_AND_SUBSEQUENT_BINDING_TO_43S	3e-05	0.00147	56	RPS12
CREIGHTON_ENDOCRINE_THERAPY_RESISTANCE_1	4e-05	0.00161	495	LAMP2, NPY1R, RPS12, SLC38A2, COL4A5, DLC1, MREG, COL12A1, ATXN1, HMCN1, LGALS1, NRARP, NLN, VGF, ITGA2, COL5A1, NUAK1, MYO5A, SYTL5, RWDD2B, NRCAM, HEY2, PRMT2, SPIN1, ARMC10, PTPRG, PPP1R18, MB21D2, GPX8, PALLD, CADM1, MEX3C, FBL, STMN3, CALCR, MAPKAPK2, FAM155A, MARVELD1, SIAH2, SFXN3, KRT17, DHRS7, JARID2, HSPB1, MEST, C16orf45, ATP8B2, EMB, SYT1, MMS19, DENND5A, ARL2, MAP4
SENESE_HDAC3_TARGETS_UP	4e-05	0.00164	475	FN1, TEAD1, GEM, LTBP2, OPN3, IL6ST, PHLDB2, BIRC3, TNFRSF10B, ATF3, ITGB8, CDK6, IL32, PDP1, CXADR, TRIO, KLHL28, VAMP3, SRPX, TUBA1A, VEGFC, ARSJ, DCBLD1, TGFBR1, PLAU, SLC6A15, ADAM19, RHOB, IDS, PMAIP1, DOCK4, EDIL3, GM2A, HHIP, INPP5A, PDGFC, SYTL5, MEX3C, PTPN12, SPP1, PTPRB, MMP9, LPHN3, ARL4C, FAM198B, E2F5, HMGA2, PGM2L1, NPAS2, CDV3, ANKRD46, BTG1, ZNF697, CLDN12, MAPK8IP1, DUSP16, SLC2…
WAMUNYOKOLI_OVARIAN_CANCER_LMP_DN	4e-05	0.00173	188	CALD1, CPE, TCF4, PDGFD, BNC2, PROS1, RBMS1, PKD2, BNIP2, DSE, RBFOX2, ZFPM2, FGF13, TMEM45A, COL8A1, PDGFC, PTPN12, OSTM1
WEINMANN_ADAPTATION_TO_HYPOXIA_DN	4e-05	0.00174	40	MARCKS, CADM1, VEGFC, TPM1, NRCAM, MEST, IGFBP3, IL6
ONDER_CDH1_SIGNALING_VIA_CTNNB1	4e-05	0.00176	81	BIN1, LTBP2, IGFBP3, IFIH1, VCAN, SOX9, SERPINE1, GALNT10, CXADR, BIRC3, TPM1, AOX1, KAL1, MYL9, SEMA3C, CXCL1
HOSHIDA_LIVER_CANCER_SUBCLASS_S1	5e-05	0.00183	235	GEM, PEA15, IFI30, ARF5, ALOX5AP, LTBP2, SLC2A1, CXCL1, COL4A2, TCF4, COL4A1, FYB, PKD2, LGALS1, CD47, IL15RA, VCAN, SRGN, COL11A1, HLA-DQB1, CYR61, RIN2, NSMAF
KINSEY_TARGETS_OF_EWSR1_FLII_FUSION_DN	5e-05	0.00185	309	MARCKS, FN1, HMCN1, SEZ6L2, SRGAP1, IER5L, HIST2H2BE, TOX, PLAU, EYA1, RIN2, DLC1, ADM, CHPF, SLC38A7, MB21D2, RHOBTB1, BTG1, PDP1, SGSH, VIM, SLC35D2, HIST1H3H, CYR61, TMEM150A, BLCAP, RHOB, PID1, TUFT1, AMIGO2, NUAK1, C4orf48, GEM, TMEM129, COL5A1, ZNF827, EPHA3, LPAR6, PCDH18, MEF2C
HERNANDEZ_ABERRANT_MITOSIS_BY_DOCETACEL_2NM_UP	5e-05	0.00185	77	HIST2H2BE, THBD, SLCO4C1, SSBP2, FILIP1L, CHST11, BNC2, LPAR6, MARCKS, COL5A1, NPAS2, IL6
DIRMEIER_LMP1_RESPONSE_EARLY	5e-05	0.00195	64	SIAH2, JUP, EGR2, JUN, BIRC3
REACTOME_RNA_POL_I_TRANSCRIPTION	5e-05	0.00196	83	HIST2H3C, ERCC6, HIST1H2BD, HIST2H3A, HIST2H4B, HIST2H3D, HIST2H2AA3, HIST1H2BC, HIST2H2BE, HIST1H3D, HIST1H3H, HIST1H4H, HIST1H2BK
SMIRNOV_CIRCULATING_ENDOTHELIOCYTES_IN_CANCER_UP	5e-05	0.00212	156	ADM, CLU, DSE, HRASLS, EMR2, IGFBP3, SYNGR3, THBD, CDA, EPHA4, IFNGR1, SMAD7, TGFB1, CLN8, SLC22A4, PLAU, PROS1, SGSH, TGFBI, GM2A, SLC2A3, B4GALT5, THBS1
BIOCARTA_PLATELETAPP_PATHWAY	6e-05	0.00227	14	COL4A1, COL4A2, SERPINE1, PLG, COL4A5, PLAU
GAUSSMANN_MLL_AF4_FUSION_TARGETS_F_UP	6e-05	0.00238	183	FAM189B, FAM43A, LPHN3, NUAK1, PCTP, TOX, LIFR, EPHA4, OSMR, ZFP36L1, LTBP2, TGFB3, CDA, PRICKLE1, ARSB, PLXDC2, GM2A, JARID2, LHX9, IFIH1, DRAM1
PID_AVB3_INTEGRIN_PATHWAY	6e-05	0.00239	75	COL5A1, COL8A1, EDIL3, COL11A1, COL4A5, COL4A1, SPP1, F11R, CSF1, COL14A1, FN1, ILK, COL12A1
SARTIPY_BLUNTED_BY_INSULIN_RESISTANCE_UP	6e-05	0.00239	19	SERPINE1, NFIL3, PKD2, CXCL1
KIM_ALL_DISORDERS_OLIGODENDROCYTE_NUMBER_CORR_UP	6e-05	0.00239	738	NDEL1, KLK6, RPL35, ATOX1, DNAJB2, LSM7, AMPD2, ILK, BLCAP, C16orf45, CLDND1, RPLP1, SNN, VIM, TUSC3, B3GNT1, MLLT11, SYNGR3, SPAG7, CHPF, LMAN2L, PPP2R5B, RIMS3, RUNDC3A, KAL1, DGUOK, MAPK8IP2, DNAJB1, TUBB3, CTSA, LAPTM4B, UBE2E3, NAGPA, PFKP, CHST15, SEZ6L2, DAD1, LGALS1, RUSC2, TUBA1A, CDC34, ARF5, CLSTN1, DOCK4, SERPINI1, NUAK1, FAM127A, RPS12, CA11, PPID, BAP1, PRAF2, BIN1, SFXN3, ZNF365
BASSO_HAIRY_CELL_LEUKEMIA_DN	7e-05	0.00245	80	DLC1, SYT1, TACC1, RPLP1, SUSD5, THBS1, IL1R1, VAMP3, C16orf45, CYB5R1, IGFBP3, RIN2, SMPDL3A
MAHAJAN_RESPONSE_TO_IL1A_UP	7e-05	0.00259	79	NEDD9, DUSP1, IL15RA, IL6ST, IL6, NRCAM, RHOB, MAFK, THBS1
ANASTASSIOU_CANCER_MESENCHYMAL_TRANSITION_SIGNATURE	7e-05	0.00268	64	VCAN, COL5A1, OLFML2B, MMP2, PLAU, NID2, FN1, LGALS1, COL11A1, NUAK1, INHBA
NGUYEN_NOTCH1_TARGETS_DN	7e-05	0.00268	86	CYR61, EXT1, SERPINH1, IL1R1, FNDC3A, ITGA2, PTGS2, TFAP2A, NET1, MARCKS, EPHA4, TRIO, RBMS1, CADM1
PID_INTEGRIN5_PATHWAY	8e-05	0.00268	17	ITGB5, TGFBR1, ITGA4, PLAU, FN1, CYR61, EDIL3, ITGB8
PID_INTEGRIN1_PATHWAY	8e-05	0.00268	66	COL5A1, COL11A1, TGFBI, PLAU, COL4A1, COL4A5, SPP1, ITGA4, THBS1, FN1, ITGA2
REACTOME_METABOLISM_OF_MRNA	8e-05	0.0027	209	PAIP1, RPL35, NCBP2, EXOSC7, HSPB1, RPL39, RPLP1, RPS12, ZFP36L1, UBA52, TNKS1BP1, MAPKAPK2
SMID_BREAST_CANCER_LUMINAL_B_DN	8e-05	0.00272	548	SLC6A15, ABCC2, PROS1, CYR61, RRAS2, FYN, COL14A1, MRAS, PLAGL1, IGFBP3, EDN1, GEM, DNM3, CLDN1, CHST3, GRAMD3, ANXA3, SLC2A3, CXCL1, BIRC3, SRGN, MID1, DNAJB4, TMEM45A, ADAMTS1, NFIL3, DSC2, IL6, GBP1, KRT17, ADM, KLK6, RBMS1, IL32, PFKP, ARL4C, MFAP4, BIN1, CALD1, COL4A2, SERPINH1, PTGS2, VCAN, SRPX, HRASLS, HLA-DQB1, UBE2E3, WLS
HAHTOLA_MYCOSIS_FUNGOIDES_CD4_UP	8e-05	0.00283	61	HIST2H2BE, ADM, EGR2, PTGS2, RHOB, GM2A, ATF3, MANBA, CXCL1
BURTON_ADIPOGENESIS_1	8e-05	0.00283	33	ARL4C, RHOB, NFIL3, DNAJB4, THBD, IL6, FOSL2
REACTOME_GLYCOSAMINOGLYCAN_METABOLISM	8e-05	0.00283	108	ABCC5, GPC6, B3GNT1, B4GALT7, B3GALT6, VCAN, EXT1, EXT2, DSE, NDST1, IDS, ARSB, CHST11, CHST15, CHPF2, SGSH, CHPF, NDST2, B4GALT4, B4GALT2, B4GALT5, NDST3, CHST3
CHEBOTAEV_GR_TARGETS_DN	9e-05	0.003	117	FKBP14, CPE, MYL9, IGFBP3, ZFP36L1, PTPN14, NRCAM, PALLD, NEXN, PHLDB2, TUBA8, AMY1A, CHIC1
BERENJENO_TRANSFORMED_BY_RHOA_REVERSIBLY_DN	9e-05	0.003	29	CBX1, CYR61, PHLDB2, THBS1, ADM, LATS2, INHBA, SERPINE1
YAMAZAKI_TCEB3_TARGETS_UP	9e-05	0.00303	171	SLC7A6, FNDC3A, CYR61, EXT1, COL4A5, P4HA1, TNFRSF10B, SERPINH1, FLRT3, GALNT2, RCN1, NID2, COL4A2, THBD, SRGN, COL4A1, CLU
RODWELL_AGING_KIDNEY_UP	0.0001	0.0032	458	CD47, HLA-B, DDX58, TGFBI, INHBA, C4orf48, HLA-DQB1, ARL4C, NLRC5, FN1, ASAP1, SHANK2, TMEM43, HTR7, ATP8B2, FYB, TMSB10, IL32, LEPROT, SRGN, SNCA, CST6, PPP1R18, PGM2L1, COL5A1, PCDHA9, CHST15, GPX8, QPCT, MRAS, VEGFC, SYNGR2, PRICKLE1, DRAM1, EMR2, BIRC3, CXCL1, RPL35, FAM198B, CTHRC1, TPM1, MAP4, OSMR, VIM, PPP1R14B, CLDN1, TUBA1A, NUAK1, VCAN, CDH6, CHPF2
MCBRYAN_PUBERTAL_TGFB1_TARGETS_UP	0.0001	0.00327	169	DUSP16, SIAH2, CYR61, SPIN1, SOX9, BPGM, NET1, PRKACB, STAT5B, PTPN14, MMP2, TGFBR1, FN1, RUNX1, SLC2A1, CYTH1, VCAN, PDGFC, MEF2C, IER5, TMEM2, GALNT2, CLU, QKI, EGR2, COL8A1, CALD1
JISON_SICKLE_CELL_DISEASE_UP	0.00011	0.00349	178	LAMP2, ADM, ATOX1, GM2A, CTSA, ITGB5, ANXA3, IFI30, RHOBTB1, TPM1, ATF3, MYL9, FN1, MITF, LEPROT, GBP1, HLA-DQB1, SLC2A3, SNN, SLC22A4, HIST1H2BK
HALMOS_CEBPA_TARGETS_UP	0.00011	0.00355	51	IGFBP3, PTGS2, BTG1, NFIL3, RAB32, SEMA3C, CKAP4, EPHA4, IL1R1, SLC16A7, SERPINI1
ACEVEDO_LIVER_CANCER_WITH_H3K27ME3_DN	0.00011	0.00355	204	LYST, HIST1H4H, HIST2H4B, GPC6, RUNX1, HIST1H2BD, DHRS7, NBPF15, CHST15, HIST2H3C, KIAA0895, HIST1H2BC, HIST1H2BK
DAZARD_UV_RESPONSE_CLUSTER_G2	0.00011	0.00355	30	PMAIP1, HIST2H2BE, ATF3, BAMBI
KEGG_MAPK_SIGNALING_PATHWAY	0.00013	0.0042	264	JUN, MEF2C, RRAS2, DUSP16, DUSP1, TGFB1, BDNF, TGFBR1, DUSP3, TGFB3, MAPK8IP2, MAP3K12, FGF13, MAPK8IP1, MAP2K4, HSPB1, NGF, PRKACB, RASGRP1, SRF, SOS2, RAPGEF2, DUSP8, MAPKAPK2, NTF4, MRAS, IL1R1
HSIAO_HOUSEKEEPING_GENES	0.00013	0.00423	388	RPL35, ATOX1, LGALS1, UBA52, TMSB10, HLA-DQB1, VIM, HSPB1, FYN, AP3S1, FBL, DUSP1, CLU, MARCKS, ILK, RPL39, RPLP1
KIM_WT1_TARGETS_UP	0.00014	0.0044	211	CSRNP2, CALD1, LBH, CSF1, CYR61, NPC1, TNFAIP1, THBS1, RRAS2, CSDC2, KRT17, ZFP36L1, FOSL2, CDC42SE1, SRF, SERPINE1, DAPK3, CHST3, TRIO, GEM, SENP5, AKAP12, SOX9, CDH2, ZNF365, SYDE1, NR3C1, INHBA, LIF, C3orf52, HMGA2
TIEN_INTESTINE_PROBIOTICS_2HR_DN	0.00015	0.00451	87	FLRT3, CALD1, QKI, CLU, SEC23A, RAPGEF2, CADM1, TMEM165, MMD, HOXA1, CKAP4, PRCP, PTGS2
RICKMAN_HEAD_AND_NECK_CANCER_C	0.00015	0.00451	104	ALOX12B, IL36RN, RGS20, PTGS2, IL19, KLK6, SLC6A15, HIST1H4H, CDA, SLC2A1, FLRT3, SERPINB7, HMGA2, VEGFC, ZBED2, HIST1H2BC
GALINDO_IMMUNE_RESPONSE_TO_ENTEROTOXIN	0.00015	0.00458	84	PTGS2, RHOB, EGR2, BCL2L11, STK40, DUSP1, SPP1
PANGAS_TUMOR_SUPPRESSION_BY_SMAD1_AND_SMAD5_UP	0.00015	0.00458	129	COL12A1, MMP2, ZFP36L1, TCF4, LBH, C8orf4, WIPF1, CSDC2, NEDD9, HMGA2, ENOX1, OTUD1, NR3C1, SPIN1, TGFBI, NUAK1, PTPN12
CHARAFE_BREAST_CANCER_BASAL_VS_MESENCHYMAL_DN	0.00015	0.00458	50	TRIO, NUAK1, PFKP, EDIL3, BDNF, MB21D2
MODY_HIPPOCAMPUS_NEONATAL	0.00015	0.00458	35	UBE2E3, COL4A1, CDH2, TUBB3, TUBA1A, FN1
LAIHO_COLORECTAL_CANCER_SERRATED_UP	0.00015	0.00458	108	PDGFC, ATP6V0E1, NPTN, C5orf15, IL6ST, LGALS1, RIN2, PALLD, TCF4, GBP1, CNIH4, SGCB, DAD1
BEGUM_TARGETS_OF_PAX3_FOXO1_FUSION_UP	0.00015	0.00458	60	EPHA4, TWSG1, PRKAR2B, PTPRG, CFHR1, ADAMTS1, TMEFF1, LIFR, PITX2, SEMA3C
NAKAMURA_ADIPOGENESIS_EARLY_DN	0.00015	0.00459	38	TPM1, IGFBP3, EDIL3, CALD1, ABI3BP, CYR61, SERPINE1, IL6
MAHADEVAN_GIST_MORPHOLOGICAL_SWITCH	0.00016	0.0046	15	CDH6, NEDD9, MMP2, SPP1
LINDGREN_BLADDER_CANCER_CLUSTER_2A_DN	0.00016	0.0046	135	NGRN, GRAMD1A, PLAGL1, ARL4C, ST6GAL1, DNAJC10, NFIL3, TGFB1, SGCB, TGFBR1, HIST1H2BD, SLC31A2, RNF38, TSC22D3, RHOB, MYO5A, PALLD
GHANDHI_BYSTANDER_IRRADIATION_UP	0.00016	0.00466	82	PTGS2, C8orf4, LIF, BIRC3, INHBA, CXCL1, DNAJB4, SLC6A15
HARRIS_HYPOXIA	0.00017	0.00479	80	JUN, SPP1, EDN1, P4HA1, IGFBP3, COL5A1, PTGS2, TGFB1, IL6, PFKP, SLC2A1, ADM, VIM, SLC2A3, TGFB3
KEGG_GLYCOSAMINOGLYCAN_BIOSYNTHESIS_HEPARAN_SULFATE	0.00017	0.0048	26	EXT2, EXT1, NDST3, NDST1, B3GALT6, NDST2, B4GALT7
YAGUE_PRETUMOR_DRUG_RESISTANCE_DN	0.00019	0.00546	13	COL8A1, DSE, MMP2, VCAN, CALD1, LTBP2
PLASARI_TGFB1_TARGETS_1HR_UP	0.0002	0.00553	33	SERPINE1, PTGS2, CYR61, IER5, IL6, LIF, EGR2, SMAD7
HUANG_DASATINIB_RESISTANCE_UP	0.0002	0.00553	80	TGFBI, CDC42EP3, COL5A1, IL15RA, OSMR, EXT1, PDGFC, PPP1R18, PLAU, UBE2E3, CALD1
PEDERSEN_TARGETS_OF_611CTF_ISOFORM_OF_ERBB2	0.0002	0.00553	73	TSC22D2, TMEM156, HSPB8, DNM3, UBE2E3, C3orf52, CENPV, DSC2, IDS, NPY1R, PHLDB2, LYST, LHFP
BENPORATH_PRC2_TARGETS	0.0002	0.00553	621	HES7, DCHS2, OLFML2B, NPY1R, CNNM1, GDF6, ATF3, RGS20, CTNND2, HTR7, LPHN3, LTBP2, HHIP, B4GALNT1, UNC5C, JUN, ITGA4, TMEM59L, ELMOD1, PITX2, PRKCE, ABTB2, CDK5R2, EPHA5, THBD, TRIM67, COL4A5
VANHARANTA_UTERINE_FIBROID_UP	0.00021	0.00595	44	FN1, MEST, COL4A2, LTBP2, COL4A1, HRASLS
NABA_SECRETED_FACTORS	0.00022	0.00606	342	BDNF, BMP6, CCBE1, CSF1, CXCL1, FGF13, FLG, GDF6, HHIP, HRNR, IL19, IL36RN, IL6, INHA, INHBA, LIF, NGF, NTF4, PDGFC, PDGFD, TGFB1, TGFB3, VEGFC
TAKEDA_TARGETS_OF_NUP98_HOXA9_FUSION_16D_UP	0.00022	0.00606	165	IL6ST, ZDHHC17, FN1, BCL2L11, TOX, IL31RA, ASPHD2, LBH, LIF, PTGS2, CDC42EP3, OPN3, PALLD, GEM, ADAM19, NET1, THBS1, PRKAR2B, SMPDL3A
TIAN_TNF_SIGNALING_VIA_NFKB	0.00024	0.00645	28	CXCL1, IL6, PTGS2
PICCALUGA_ANGIOIMMUNOBLASTIC_LYMPHOMA_DN	0.00024	0.00645	128	IER5, IDS, SLC2A3, WIPF1, JUN, MEX3C, BTG1, TMEM66, TSC22D3, PMAIP1, RNF139, MPZL3, TSC22D2, FOSL2
DAZARD_RESPONSE_TO_UV_SCC_DN	0.00025	0.00667	120	EXT1, THBD, CYR61, HMGA2, ANKRD46, ARL4C, ZNF146, RAPGEF2, PGRMC2, JARID2, BLCAP, DDIT4, MORC3, HEG1, SIAH2
GHANDHI_DIRECT_IRRADIATION_UP	0.00026	0.00687	104	IL6, PTGS2, CLDN1, INHBA, C3orf52, BIRC3, LIF, C8orf4, CXCL1, MYPN, TNFRSF10B, THSD1
TURASHVILI_BREAST_LOBULAR_CARCINOMA_VS_DUCTAL_NORMAL_UP	0.00026	0.00691	67	FN1, ASAP1, VCAN, CTHRC1, GPX8, INHBA, COL8A1, COL11A1, WIPF1, COL12A1, COL5A1
ZHOU_INFLAMMATORY_RESPONSE_FIMA_UP	0.00026	0.00691	476	NPAS2, KLHL28, GEM, ITGB8, MARCKS, TCTN1, WISP2, PTGS2, IL6, ADAM17, B4GALT5, IL1R1, SRGAP1, BAMBI, CLDN1, EDN1, CXCL1, CSF1, SNN, JUN, SLC6A15, DENND5A, SERPINE1, RAPGEF2, GNG4, IGFBP3, DRAM1, COL5A1
INGRAM_SHH_TARGETS_UP	0.00026	0.00694	123	SERPINC1, FILIP1L, LEPROT, THBD, MFAP3L, BDNF, DUSP1, ABCD4, CFHR1, IGFBP3, HHIP, TSC22D3, NR3C1, AKAP12, ZFP36L1, OLFML2B
REACTOME_TGF_BETA_RECEPTOR_SIGNALING_IN_EMT_EPITHELIAL_TO_MESENCHYMAL_TRANSITION	0.00027	0.00707	14	F11R, CGN, TGFB1, TGFBR1, UBA52
NOJIMA_SFRP2_TARGETS_UP	0.00027	0.00712	31	JUN, BTG1, CLU, CSF1
GARGALOVIC_RESPONSE_TO_OXIDIZED_PHOSPHOLIPIDS_TURQUOISE_UP	0.00028	0.00735	74	JUN, DUSP1, FOSL2, AKAP12, DUSP3, CLDND1, PANK3, ZNF697
KRIGE_AMINO_ACID_DEPRIVATION	0.0003	0.00768	29	SLC38A2, ATF3, FYN, DDIT4
FRASOR_RESPONSE_TO_ESTRADIOL_DN	0.0003	0.00773	78	DUSP1, CLU, ASB9, IL1R1, HIST2H2AA3, HIST2H2BE, IFI30, MMD, DDIT4, ABCC5, ANXA3, COL4A5, TGFB3
COWLING_MYCN_TARGETS	0.0003	0.00776	42	LBH, COL11A1, B4GALT4, MYL9, C4orf26, SPP1, PRR5L
FINAK_BREAST_CANCER_SDPP_SIGNATURE	0.00035	0.00878	24	HRASLS, ADM, SPP1
FARMER_BREAST_CANCER_CLUSTER_5	0.00035	0.00878	19	COL5A1, NID2, FILIP1L, DACT1
WANG_CISPLATIN_RESPONSE_AND_XPC_DN	0.00036	0.00902	222	RUNX1, FILIP1L, JUN, NUAK1, CSRNP2, PEA15, PAIP1, TMEM115, ADM, VEGFC, PTPRG, IL1R1, BTG1, MLLT11, CSF1, SMAD7, IFNGR1, TSC22D3, SLC31A2, TNFRSF10B, UBE2B, PROS1, BPGM, CDA
WOO_LIVER_CANCER_RECURRENCE_UP	0.00036	0.00902	103	PPT1, SEMA3C, PFKP, PLAGL1, MARCKS, NOTCH2, TMSB10, TGFB1, MEF2C, GEM, CXCL1, EXT1, IGFBP3, SGCB, KAL1, PLAU, SOX9, EPHA3, COL11A1
NAKAMURA_ADIPOGENESIS_LATE_DN	0.00039	0.00957	37	CYR61, IL6, TPM1, CALD1, SERPINE1, EDIL3, IGFBP3, ABI3BP
LI_CISPLATIN_RESISTANCE_UP	0.0004	0.00973	25	TMEM2, LPHN2, COL11A1, CDH2, EPHA3
SARRIO_EPITHELIAL_MESENCHYMAL_TRANSITION_DN	0.0004	0.00973	144	ATF3, LPAR6, HIST2H2BE, IL1R1, RNF145, DSC2, NFIL3, SEMA3C, F11R, BIRC3, TSC22D3, GEM, FOSL2, IFNGR1, CLU, CXCL1, BTG1, ANXA8L2, CALD1, RPLP1
GERY_CEBP_TARGETS	0.0004	0.00976	125	CYB5R1, VCAN, CD47, DUSP1, MAFK, HIST1H2BC, HIST2H3C, DNAJB2, DNAJB1, CLU, ATF3, CXCL1, NGF, TMEM45A, PEA15, SERPINI1
CHEN_HOXA5_TARGETS_9HR_UP	0.00042	0.0101	215	GEM, JUN, RLF, PMAIP1, ATF3, PNRC2, TSC22D2, TMEFF1, TRPC1, NEDD9, TUFT1, BIRC3, MORC3, ZNF227, LIF, NFIL3, TNFRSF10B, FOSL2, DUSP8, PTPN2, SNX16, PTGS2
MIKKELSEN_MCV6_HCP_WITH_H3K27ME3	0.00042	0.01023	423	TMEM59L, MMP9, C9orf172, TRHDE, ITGA2, SEMA7A, CNNM1, ADCY7, ACHE, KCNJ4, FAM83G, RELN, PTPRB, TGFBI, HTR7, STMN3, PCNXL2, ALOX12B, FAM155A, BMP6, OXTR
LEIN_MIDBRAIN_MARKERS	0.00043	0.01032	80	PCSK1N, GPR1, BNC2, TSC22D3, KANK4, STEAP2, DNM3, AMIGO2, NSMAF
ACEVEDO_LIVER_CANCER_WITH_H3K27ME3_UP	0.00044	0.0106	270	MSRB3, ZNF827, TMPRSS11E, MARK1, HTR7, SEMA3C, PALLD, CSRNP3, SSBP2, GPR1, CALD1, IL6, MUM1L1, PRMT2, PRKAR2B, TOX, OSMR, CXCL1, ELMOD1, C3orf52, DLC1
VART_KSHV_INFECTION_ANGIOGENIC_MARKERS_DN	0.00046	0.01107	137	RHOB, NOTCH2, BTG1, PDGFC, EPHA5, CXCL1, THBS1, EPHA3, DVL2, HEY2, EFNA5, PLG, MMP2, TGFB1, EPHA4
KAAB_HEART_ATRIUM_VS_VENTRICLE_UP	0.00047	0.01107	244	SMAD7, ADM, TGFB1, RELN, CD47, CPE, WISP2, FAM114A1, VCAN, CHGB, HEG1, BTG1, EPHA4, STAT5B, TRPC1, ZNF365, VIM, PRAF2, IL1R1, BAMBI
RODRIGUES_THYROID_CARCINOMA_DN	0.00047	0.01118	73	BNC2, ITGB8, FN1, ATXN1, CDC42EP3, THBD, CDK6, EFNA5, CXCL1, SRGN, CLDN1, SHANK2, COL8A1, PHLDB2, LIF, ROBO1, QKI, THBS1, AMIGO2
TARTE_PLASMA_CELL_VS_PLASMABLAST_UP	0.00048	0.0112	382	LTBP2, TGFB3, RAB32, PRKAR2B, MMP9, CHIC1, COL4A1, RPLP1, MAPKAPK2, CSF1, RUNX1, SGSH, HTR1E, DUSP1, HSPB1, QPCT, COL14A1, CLU, JUN, TPM1, MITF, RPL39, JUP, ALOX5AP, ANKRD46, MYO5A, CDR2L, HTR1B, COL11A1, BIRC3, PPM1F, CXADR, TSC22D3, SNCA, ADM, GNG4
HINATA_NFKB_TARGETS_KERATINOCYTE_UP	0.0005	0.01171	91	FN1, PLAU, VIM, IL32, SERPINE1, GBP1, MMP9, IL6
BLUM_RESPONSE_TO_SALIRASIB_UP	0.00051	0.01176	239	TP53BP2, RAB32, CSRNP2, MYO5A, NPC1, ATF3, TNFRSF10B, VIM, YIF1A, PEA15, NDEL1, PPP2R5B, NSMAF, SEZ6L2, IL6, SIAH2, HOXA1, NGF, RNF13, BTG1, LAPTM4A
VERHAAK_GLIOBLASTOMA_CLASSICAL	0.00051	0.01176	159	CDK6, ADAM19, LHFP, MCC, PTPN14, PCSK5, DLC1, RASGRP1, ITGB8, DMWD, SOX9, ZNF227, CDH2, CDH6, KLHL4, KLHL25, POMT2, TGFB3, ILK
PICCALUGA_ANGIOIMMUNOBLASTIC_LYMPHOMA_UP	0.00053	0.01226	203	CALD1, WLS, ADAMTS1, COL4A2, HSPB8, MFAP4, CLU, CTHRC1, DOCK4, FN1, MYL9, MMP9, FAM114A1, TPM1, MARCKS, NEXN, OSMR, SERPINH1, COL4A1, LIFR, COL12A1, FAM198B, ATOX1, ABI3BP, C8orf4
HATADA_METHYLATED_IN_LUNG_CANCER_UP	0.00054	0.01228	372	GFOD1, TMEM150A, CST6, COL5A1, NME4, RASGRP1, DLC1, CNBP, MEIS3, NID2, PLEKHF2, SYNGR3, TMSB10, EPHA5, CSF1, CNNM1, BOD1, CARD9, SLC29A2, AOX1, TGFBI, COL14A1, APCDD1L, TMEM101, MARVELD1, TFAP2A, NKAIN4, GRID2
SENESE_HDAC1_TARGETS_DN	0.00055	0.01256	234	TGFBI, EDIL3, TCF4, CDC42EP3, VGF, COL5A1, CPE, LYPD1, DNAJB2, TIAM2, NRBP1, PHLDB2, FAM114A1, COL11A1, BNC2, ENAH, SYTL5, COL12A1, PGRMC2, PKD2, CSDC2, EDN1, TUBA1A, STMN3, FKBP7, ZNF827
LEE_TARGETS_OF_PTCH1_AND_SUFU_DN	0.00056	0.01262	82	SYT1, CSDC2, PCSK1N, MAP4, MAPRE3, SEZ6L2, ELMOD1, TSPAN17
SEKI_INFLAMMATORY_RESPONSE_LPS_UP	0.00057	0.01273	75	GBP1, LIF, EGR2, OSMR, SH3PXD2B, CXCL1, BIRC3, C8orf4, BTG1, CSF1, TMEM2
AMUNDSON_RESPONSE_TO_ARSENITE	0.00057	0.01273	212	ADAM17, SIAH2, DNAJB4, HPS5, EXT1, TSC22D3, IL6ST, UBE2B, MMD, HIST1H2BD, ATP10D, CTSA, TNFRSF10B, CDC42EP3, CNPY2, MLLT11, DNAJB6, ATF3, TLE4, ATP6V0E1, DLC1, PTPRB, CDK6, SERPINH1
LUI_THYROID_CANCER_PAX8_PPARG_DN	0.00057	0.0128	45	PPT1, RPS12, UBE2E3, FBL
KEGG_HYPERTROPHIC_CARDIOMYOPATHY_HCM	0.00058	0.01282	83	ITGA4, TPM1, PRKAG2, ITGB5, SGCB, TGFB1, PRKAB2, ITGB8, TGFB3, ITGA2, IL6
DOANE_BREAST_CANCER_CLASSES_DN	0.0006	0.01329	33	PMAIP1, CHST3, SGCB, DSC2, SPP1
RODWELL_AGING_KIDNEY_NO_BLOOD_UP	0.0006	0.01329	208	SERPINH1, NUAK1, MRAS, MAP4, PGM2L1, PCDHA9, CTHRC1, FN1, GPX8, CLDN1, PDGFC, ABI3BP, RPL35, VEGFC, TPM1, CDH6, CKAP4, OSMR, LHFP, LEPROT, KIRREL, COL14A1, DRAM1, COL5A1, PPP1R14B, PRICKLE1, INHBA
SANA_RESPONSE_TO_IFNG_DN	0.00061	0.01332	83	MGST3, PEA15, FAM198B, PRCP, PRKAG2, INHBA, HHIP
BRUINS_UVC_RESPONSE_VIA_TP53_GROUP_B	0.00064	0.01395	528	MAPK8IP1, ABCD4, FAM198B, DRAM1, NKAIN4, PTGS2, NGF, LOXL3, SLC31A2, FAM114A1, ZCCHC3, CELSR3, EPHA3, SMAD7, MCFD2, PMAIP1, GATSL3, ANXA8L2, IL6, JUP, SERP2, LAPTM4B, SERPINE1, SEMA7A, PRR5L, HERPUD2, CHPF2, SERINC1, RRAS2, RPS12, LIF, MFAP3L, ASB9, ANXA3, ZNF821, COL4A5, CTSA, COL4A1, THBD, TMEM216, UNC5C, DNAJB1, CHPF, MAFK, IL15RA, MYADM, TSPAN17, INHBA, COL4A2, B3GNT1, DUSP1, TNFRSF10B, SPP1
DAVICIONI_MOLECULAR_ARMS_VS_ERMS_DN	0.00064	0.01395	174	PRR16, LEPREL2, RAB32, CSRNP3, HMGA2, ADA, MMP2, TMEM45A, LEPREL4, WLS, EXT1, DLC1, AMPD2, NUAK1, GALNT2, SERPINH1, MFAP4
LINDGREN_BLADDER_CANCER_HIGH_RECURRENCE	0.00066	0.01424	49	IL32, SERPINH1, NID2, FYN, COL4A2, LGALS1, ABI3BP, VCAN, BIRC3, ADAM19, MYL9, MYADM
OXFORD_RALB_TARGETS_UP	0.00066	0.0143	8	SYNGR3, COL5A1, IL32, TPM1, CLU
CERVERA_SDHB_TARGETS_2	0.00067	0.01436	109	FILIP1L, WLS, SERPINI1, CYR61, KIRREL, CDH6, DUSP1, SLC26A2, TFAP2A, NUAK1, VGLL3, LTBP2, TNFRSF19
CERVERA_SDHB_TARGETS_1_UP	0.00069	0.01469	112	TNFRSF19, PCSK5, PLXDC2, LMLN, C16orf45, TMEM156, SGCB, GPX8, MFAP4, LYPD1, KRT17, OLFML2A, WLS, SUSD5, TUBA1A, PMAIP1, INHBA, EDN1, PGM2L1, KRT80
OXFORD_RALA_AND_RALB_TARGETS_DN	0.0007	0.01472	9	TGFBI, CLU, IGFBP3, COL5A1, COL4A1
KEGG_CYTOKINE_CYTOKINE_RECEPTOR_INTERACTION	0.0007	0.01472	261	CSF1, TGFB1, TGFBR1, TGFB3, OSMR, INHBA, TNFRSF19, IL19, IL15RA, LIF, LIFR, PDGFC, VEGFC, CXCL1, CCR3, IFNGR1, TNFRSF10B, IL1R1, IL6ST, IL6
GROSS_HYPOXIA_VIA_ELK3_AND_HIF1A_UP	0.00071	0.01487	140	P4HA1, ATF3, DNAJB4, NEDD9, DUSP16, SIAH2, NAGPA, PPP1R3B, CXCL1, CDC42SE1, C8orf4, CDC42EP3, LHX9, RUSC2, SRGN, EDN1, CYR61, KCTD11, PALLD, SLC2A1
LIM_MAMMARY_LUMINAL_MATURE_DN	0.00072	0.01514	98	COL4A2, IGFBP3, COL4A1, CALD1, PKD2, PRICKLE1, SLC6A15, VIM, TLE4, TIAM2, HEY2, SERPINH1, RAP2B
NABA_ECM_GLYCOPROTEINS	0.00073	0.0153	193	ABI3BP, CTHRC1, CYR61, EDIL3, FN1, HMCN1, IGFBP3, KAL1, LTBP2, MFAP4, NID2, RELN, SPP1, SRPX, TGFBI, THBS1, WISP2
TAKEDA_TARGETS_OF_NUP98_HOXA9_FUSION_8D_UP	0.00074	0.0153	149	THBS1, IFIH1, PTGS2, GBP1, RHOBTB1, DLC1, DDX58, MEF2C, PALLD, BDNF, PRKAR2B, DDIT4, NAP1L5
SENESE_HDAC2_TARGETS_DN	0.00081	0.0167	114	LBH, CTXN1, TPM1, CLU, NEXN, DACT1, MYL9, STK40, COL11A1, JUP, SPP1, SSBP2, BNC2, RHOBTB1, KRT17, GALNT2, EDN1
GAURNIER_PSMD4_TARGETS	0.00081	0.0167	69	CXCL1, IL6, IFNGR1, TGFB1, CCR3, TGFBR1, HLA-DQB1, HLA-B
LUI_THYROID_CANCER_CLUSTER_3	0.00084	0.01717	28	RPS12, FBL, UBE2E3
AMIT_SERUM_RESPONSE_120_MCF10A	0.00084	0.01717	63	LIF, EDN1, MREG, GBP1, SOX9, C3orf52, RAP2B, CDR2L, SUN1, PLAGL2, NEDD9
ZHANG_TLX_TARGETS_60HR_UP	0.00085	0.01717	289	C8orf4, SH3BP5L, CSF1, DOPEY2, PCDH18, BTG1, MAPRE3, MANBA, CLU, TGFB3, MGST3, OPN3, ITGB5, PRMT2, DDIT4, PDGFC, SPP1, PPT1, CYB5R1, ACAD11, RNF145, ST6GAL1, HIST1H2BC, PFKP, C1orf85, AOX1, ARL4C, SLC19A2, DUSP3, TMEM43, MEF2C, DUSP8, PCSK1N
BIOCARTA_VITCB_PATHWAY	0.00085	0.0173	11	COL4A1, COL4A2, COL4A5, SLC2A3, SLC2A1
HINATA_NFKB_TARGETS_FIBROBLAST_UP	0.00086	0.01737	84	NPAS2, SERPINE1, IL6, CDH2, FN1, VIM, CXCL1
SWEET_LUNG_CANCER_KRAS_DN	0.00088	0.01758	424	THBD, MEF2C, SEMA3C, PKD2, MAP4, HIST1H2BC, SRGN, CADM1, TWSG1, SNCA, VAMP3, TMEFF1, RCN1, TMEM45A, SEMA7A, INPP5A, PTPRB, GBP1, EPHA5, CPE, MFAP4, MARCKS, BDNF, IL6ST, CYR61, MYL9, NDST1, QKI, LIFR, FYN, EDN1, JUN, TCF4, CALCR, ROBO1, BNIP2, RHOB, BMP6, BPGM, WISP2, CFHR1, STMN3, DUSP1, IFIH1, LATS2, TNFRSF19, ENAH, AKAP12, PRKCE, ZCCHC3, CD47, TUBA1A
GARCIA_TARGETS_OF_FLI1_AND_DAX1_UP	0.00088	0.01758	54	C5orf15, SLC26A11, FKBP14, LGALS1
BEGUM_TARGETS_OF_PAX3_FOXO1_FUSION_AND_PAX3	0.00089	0.01778	7	TOX, FN1
LEE_METASTASIS_AND_ALTERNATIVE_SPLICING_UP	0.00096	0.01899	73	C6, LEPREL2, CYR61, LGALS1, ITGB5, LZTR1, CCBE1, CSNK1E, NRCAM, TMEM45A, PLAGL1
CHANDRAN_METASTASIS_DN	0.00098	0.01929	288	DUSP1, ATF3, PNRC2, PDGFC, FBXO2, HSPB8, PCDH18, ITGB8, PTGS2, CTSO, SWT1, DNAJC10, NEXN, NDFIP2, EPHA3, FGF13, ZCCHC3, RWDD2B, EGR2, TRAPPC1, MCC, TMEM129, SEMA3C, DPP4
BOQUEST_STEM_CELL_CULTURED_VS_FRESH_UP	0.00099	0.01935	415	LRP1B, THBS1, IL15RA, RHOB, FN1, SRPX, CXCL1, ABI3BP, SLC19A2, GEM, DUSP1, CDC42EP3, JUN, COL11A1, MITF, C6, DNAJB1, TSC22D3, RHOBTB1, IFIH1, CDH2, INHBA, ATF3, COL14A1, OLFML2A, PMAIP1, SRGN, COL4A5, ITGA4, CPE, MARK1, PRKAR2B, MFAP4, SLC2A3, C8orf4, EGR2, NPY1R, EPHA3, IER5, MCFD2, SERPINE1, OXTR, TP53BP2
BURTON_ADIPOGENESIS_PEAK_AT_2HR	0.00103	0.02007	50	PTGS2, CXCL1, CDR2L, DUSP1, CYR61, THBS1, DNAJB1, SEMA3C, DNAJB6, DNAJB4, ADM, SERPINE1, RHOB, IL6
NIELSEN_LEIOMYOSARCOMA_CNN1_DN	0.00104	0.02022	20	PLAGL1, TOX, TCF4, AMPD2, MMP2
REACTOME_CHONDROITIN_SULFATE_DERMATAN_SULFATE_METABOLISM	0.00105	0.02045	47	GPC6, B4GALT7, B3GALT6, VCAN, DSE, IDS, ARSB, CHST11, CHST15, CHPF2, CHPF, CHST3
KIM_LRRC3B_TARGETS	0.0011	0.02115	30	CXCL1, HLA-B, HLA-DQB1, GM2A
VECCHI_GASTRIC_CANCER_EARLY_DN	0.0011	0.02115	343	PRKACB, CLU, PID1, ADA, HSPB8, LIFR, NR3C1, CPE, TSC22D3, HHIP, FIGN, C6, KANK4, SETBP1, MAMDC2, PDGFD, RIMS3, PDGFC, RGMB, SLC16A7, CLDND1, CHGB, SRPX, MUM1L1, SERPINI1, LPHN3
PRAMOONJAGO_SOX4_TARGETS_UP	0.0011	0.02115	52	NFIL3, ZFP36L1, JUN, BTG1, ADM, SERPINE1, SLC2A3
BAKKER_FOXO3_TARGETS_UP	0.00111	0.02125	60	BTG1, CHIC1, PGM2L1, AMPD2, NF2, NKIRAS2
STANHILL_HRAS_TRANSFROMATION_UP	0.00115	0.02191	8	DUSP1, HSPB1, JUN
GAUTSCHI_SRC_SIGNALING	0.00116	0.02202	8	TGFB1, SMAD7, SERPINE1
SILIGAN_BOUND_BY_EWS_FLT1_FUSION	0.00117	0.02202	46	TNFRSF10B, NFIL3, TNRC6A, SYTL5, NR5A2, LRP1B, GALNT10
DACOSTA_ERCC3_ALLELE_XPCS_VS_TTD_DN	0.00117	0.02202	36	SSBP2, KAL1, DLC1, VCAN
GARGALOVIC_RESPONSE_TO_OXIDIZED_PHOSPHOLIPIDS_MAGENTA_UP	0.00119	0.02224	26	BPGM, PTGS2, ZSWIM6, FOSL2, LATS2, DUSP16
MASRI_RESISTANCE_TO_TAMOXIFEN_AND_AROMATASE_INHIBITORS_DN	0.0012	0.02228	20	CALD1, KRT17, WISP2
LINSLEY_MIR16_TARGETS	0.0012	0.02228	197	PACS1, FAM189B, MAPRE3, CDC37L1, EPHA4, TNFRSF10B, SERPINE1, SPAG7, TARBP2, HDHD1, MAP4, LIMK1, EXT2, CDK6, LAPTM4A, DNAJB6, TACC1, TBCEL
MIKKELSEN_MEF_ICP_WITH_H3K4ME3_AND_H3K27ME3	0.00121	0.02228	38	SERPINI1, NPY1R, SYT1, LRRTM3
CHEN_LVAD_SUPPORT_OF_FAILING_HEART_UP	0.00121	0.02228	101	DDIT4, CDC37L1, CALD1, CSDC2, JUN, MFAP4, SERPINE1, RRAS2, SLC38A2, CYR61, TSC22D3, C9orf3, ATF3, CLU, NFIL3, IER5, FOSL2, CHST3
GARGALOVIC_RESPONSE_TO_OXIDIZED_PHOSPHOLIPIDS_YELLOW_DN	0.00124	0.02282	19	PCTP, ZNF827, B4GALT5, RNF145
TORCHIA_TARGETS_OF_EWSR1_FLI1_FUSION_TOP20_DN	0.00125	0.02285	18	GALNT7, TMSB10, CDC42EP3, LGALS1
RUTELLA_RESPONSE_TO_CSF2RB_AND_IL4_UP	0.00126	0.02285	326	HSPB1, NET1, KAL1, SERPINE1, ROBO1, MREG, CSNK1E, DNAJB6, CYTH1, LTBP2, TFG, FILIP1L, SPP1, NPC1, SYNGR3, MARCKS, BIRC3, ATP6V0E1, ADAM19, MMP9, CRYZ, ZDHHC18, CD47, LAMP2, IL6ST, MMP2, RUNX1, B4GALT5, MPZL1, DOCK4, IER5, INHBA, BTG1, IL1R1, GM2A, DAD1
NABA_ECM_REGULATORS	0.00127	0.02293	232	ADAM17, ADAM19, ADAMTS1, ADAMTS16, ADAMTS6, CD109, CST6, CTSA, CTSL, CTSO, LOXL3, MMP2, MMP9, P4HA1, PCSK5, PLAU, PLG, SERPINB7, SERPINC1, SERPINE1, SERPINH1, SERPINI1
TURASHVILI_BREAST_LOBULAR_CARCINOMA_VS_LOBULAR_NORMAL_DN	0.00127	0.02293	72	COL8A1, ASAP1, COL4A1, VCAN, COL4A2, FN1, CTHRC1, SRPX, WIPF1, SPP1, MMP2, COL5A1, COL11A1, COL12A1
UDAYAKUMAR_MED1_TARGETS_DN	0.0014	0.02516	226	PEA15, NGRN, ADM, FOSL2, TPM1, ADAM17, CDA, PALLD, MAPKAPK2, BTG1, HSPB8, RHOB, RHOBTB1, TSC22D3, HIST1H2BD, BMP6, ST6GAL1, LIFR, BAMBI, ATF3, TRIO, ABTB2, RNF13, ADAMTS1, TTC17, DNAJB6, SLC2A3, TUFT1
PEDRIOLI_MIR31_TARGETS_DN	0.00141	0.02527	387	SETBP1, CTSO, GPR157, CD276, LPHN3, BIRC3, NPHP3, IL32, PDGFD, NRCAM, RGS20, SPP1, NPAS2, MAFK, PLXND1, ANXA3, ROBO1, CLU, DSC2, PRCP, OPN3, LATS2, TACC1, DHRS7, AKAP12, CLN8, IFIH1
MARCHINI_TRABECTEDIN_RESISTANCE_DN	0.00143	0.02552	49	TPM1, HLA-B, ADM, DLC1, COL4A2, RUSC2
BOYERINAS_ONCOFETAL_TARGETS_OF_LET7A1	0.00146	0.02593	12	HMGA2, MED6, COL4A5, FIGN, CDC34
GROSS_HYPOXIA_VIA_ELK3_ONLY_UP	0.00147	0.026	33	RAPGEF2, THBD, ADM, NFIL3, AKAP12, IL6
BIOCARTA_AMI_PATHWAY	0.00149	0.02634	20	COL4A1, COL4A2, PROS1, PROC, PLG, SERPINC1, COL4A5
GRAHAM_CML_QUIESCENT_VS_CML_DIVIDING_UP	0.00152	0.02678	23	JUN, CXCL1
REACTOME_PACKAGING_OF_TELOMERE_ENDS	0.00155	0.02705	48	HIST1H2BD, HIST2H4B, HIST2H2AA3, HIST1H2BC, HIST2H2BE, HIST1H4H, HIST1H2BK
CORRE_MULTIPLE_MYELOMA_UP	0.00155	0.02705	67	SERPINE1, FAM155A, ITGA2, ATXN1, RNF145, FAM43A, DPP4, SNX25
WU_HBX_TARGETS_2_DN	0.00164	0.02845	15	PMAIP1, PTPN14, IL6, TGFB1
BURTON_ADIPOGENESIS_9	0.00165	0.02848	91	PTGS2, ASAP1, CYR61, JUP, GEM, IFI30, CSF1, AKAP12, CXCL1, RNF13, TPM1, THBS1, C1orf85, SPP1, NME4, LATS2, NEDD9
HIRSCH_CELLULAR_TRANSFORMATION_SIGNATURE_UP	0.00165	0.02848	237	P4HA1, PLAU, DGUOK, SLC2A3, TMEFF1, ANXA3, DUSP1, DOCK4, DHRS7, PDP1, SIAH2, MTMR11, CYTH1, FYN, PMAIP1, IL1R1, OSMR, PROS1, PTPN2, IFNGR1, ANKRD46, TNFAIP1, NPC1, IL6, GALNT2, IL15RA
VERRECCHIA_RESPONSE_TO_TGFB1_C5	0.00166	0.02854	21	MMP2, ITGB8, EFNA5, ITGA4, ILK, NME4
BROCKE_APOPTOSIS_REVERSED_BY_IL6	0.00168	0.02873	144	DUSP3, RCN2, RNF13, IL6ST, SLC2A3, MAPKAPK2, SPP1, CHST15, PTPRG, MSMO1, IFNGR1, NCBP2, HEG1, MARCKS, BCL2L11, JUN
ROY_WOUND_BLOOD_VESSEL_UP	0.0017	0.02902	49	PLAU, PEA15, COL4A1, SGCB, GBP1, GALNT2, NID2, HEG1, VCAN, CYR61
TONKS_TARGETS_OF_RUNX1_RUNX1T1_FUSION_HSC_UP	0.00172	0.02929	182	TOX, NEDD9, E2F5, SLC35D2, VCAN, CDC42EP3, RUNX1, DDX58, JUP, AMIGO2, TUSC3, SLC2A3, PALLD, LPAR6, EGR2, HIST1H2BK, ZDHHC17, BAMBI, TUBA1A, DRAM1, HSPB1, NRCAM
KEGG_TGF_BETA_SIGNALING_PATHWAY	0.00175	0.02967	85	INHBA, TGFB1, PITX2, TGFBR1, SMAD7, TGFB3, GDF6, E2F5, BMP6, THBS1
HERNANDEZ_MITOTIC_ARREST_BY_DOCETAXEL_1_UP	0.00177	0.02984	34	HIST2H2BE, VEGFC, ABI3BP, SPP1, DUSP1
UZONYI_RESPONSE_TO_LEUKOTRIENE_AND_THROMBIN	0.00177	0.02984	37	NEDD9, EGR2, DUSP1, CYR61, PTGS2, ATF3, FOSL2, ADAMTS1, GEM
PID_EPHA_FWDPATHWAY	0.00183	0.03053	34	EPHA3, EFNA5, EPHA5, FYN, EPHA4
LUI_TARGETS_OF_PAX8_PPARG_FUSION	0.00184	0.03053	34	RPS12, UBE2E3, FBL
IZADPANAH_STEM_CELL_ADIPOSE_VS_BONE_DN	0.00184	0.03053	105	MEST, LTBP2, CA11, MFAP4, PRKAG2, TCF4, ANXA3, AKAP12, NUAK1
KYNG_DNA_DAMAGE_BY_4NQO	0.00184	0.03053	37	ADAMTS1, ITGB5, HSPB8, NET1, ATOX1
WAMUNYOKOLI_OVARIAN_CANCER_GRADES_1_2_DN	0.00193	0.03183	62	SLC26A11, IL1R1, PDGFD, DOCK4, SNCA, CPE
LEONARD_HYPOXIA	0.00197	0.03223	47	NR3C1, P4HA1, FOSL2, DUSP1, SLC2A3, SERPINE1, RASGRP1, SLC2A1, PFKP, DDIT4, NFIL3
REACTOME_REGULATED_PROTEOLYSIS_OF_P75NTR	0.00197	0.03223	10	ADAM17
FRIDMAN_IMMORTALIZATION_DN	0.00198	0.03223	33	IGFBP3, HPS5, SERPINE1, FILIP1L, C9orf3
TSAI_RESPONSE_TO_RADIATION_THERAPY	0.00198	0.03223	32	IL6, THBS1, CYR61, VEGFC, SERPINE1, COL4A1
SASSON_RESPONSE_TO_GONADOTROPHINS_DN	0.00198	0.03223	86	TPM1, AKAP12, ADCY7, PMAIP1, ARL4C, THBS1, ILK, TUBA1A, ITGB5, GEM, GBP1
LINDGREN_BLADDER_CANCER_CLUSTER_3_DN	0.00201	0.03253	217	ITGA2, NDST2, TUSC3, NME4, ABCC5, RPS12, TARBP2, LPCAT2, ABCD4, ZNF827, CFHR1, COL4A3BP, ZSWIM6, COL4A5, TMEM216, EXT1, ATXN1, KRT17, NPAS2, LPAR6
REACTOME_RESPONSE_TO_ELEVATED_PLATELET_CYTOSOLIC_CA2_	0.00202	0.03253	80	CLU, FN1, LAMP2, SERPINE1, PLG, SRGN, PROS1, TGFB1, TGFB3, THBS1, VEGFC
BROWNE_HCMV_INFECTION_12HR_UP	0.00204	0.03273	106	ZBTB5, PLAGL2, B4GALT5, WDR82, MFAP3L, KIAA0895, PHACTR4, MAP2K4, PITX2, ITGA2, CYTH1
BIOCARTA_CTCF_PATHWAY	0.00207	0.03323	23	TGFB1, TGFBR1, TGFB3
LINDVALL_IMMORTALIZED_BY_TERT_DN	0.00211	0.03362	79	CXCL1, FN1, SH3PXD2B, LTBP2, ADM, ITGB5, VCAN, IL6, CYR61, AKAP12, CCBE1, ARL4C
GEORGANTAS_HSC_MARKERS	0.00214	0.03399	67	HIST2H2AA3, HIST2H2BE, HLA-DQB1, HSPB1, HIST1H2BK, RAPGEF2, IL6ST, IDS, HIST1H3H, HIST1H3D, FAM198B, PDGFD, BIRC3, HIST1H2BD, HIST1H2BC, PPM1F
REACTOME_METABOLISM_OF_RNA	0.00218	0.0346	254	PAIP1, RPL35, NCBP2, EXOSC7, HSPB1, RPL39, RPLP1, RPS12, ZFP36L1, UBA52, TNKS1BP1, MAPKAPK2
DAZARD_UV_RESPONSE_CLUSTER_G24	0.00221	0.03496	26	HIST2H2BE, BAMBI, HIST2H2AA3, FLG
ACEVEDO_FGFR1_TARGETS_IN_PROSTATE_CANCER_MODEL_DN	0.00223	0.03511	295	HIST1H4H, MUM1L1, WDR91, EYA1, EPHA3, CLDND1, CLDN1, ABI3BP, ATXN1, CAMK4, FLRT3, MYL9, TPM1, HHIP, TSC22D3, MMD, CALD1, INHA
NIKOLSKY_BREAST_CANCER_8P12_P11_AMPLICON	0.00226	0.03548	53	RNF170, TM2D2, TACC1, BRF2, C8orf4
IKEDA_MIR30_TARGETS_DN	0.00234	0.03669	27	MMD, BCL2L11, PRICKLE1, RNF139, ZDHHC17, LPHN3, TMEFF1
LABBE_TGFB1_TARGETS_UP	0.00244	0.03793	101	TCF4, ANXA8L2, QKI, CPE, ROBO1, PLG, CYR61, RCN2, SMAD7, VIM, SERPINE1, HIVEP1, FBXO16, PTGS2, HMGA2
KANG_AR_TARGETS_UP	0.00244	0.03793	17	TGFB3, COL4A2, COL5A1, MMP9, COL4A1, TUFT1, MMP2
MARTORIATI_MDM4_TARGETS_FETAL_LIVER_UP	0.00247	0.03831	216	LSM7, NPM3, PTPN14, USF1, CPNE2, DDIT4, C1orf51, ZNF365, NME4, TMEM45A, COMMD2, PMAIP1, RAP2B, CDC34, SLC2A3, ADM, P4HA1, PFKP, RPS12, ANKRD37, SLC19A2
SARTIPY_NORMAL_AT_INSULIN_RESISTANCE_UP	0.00248	0.03831	34	SLC2A1, THBS1, STK40, EGR2
KRIEG_HYPOXIA_VIA_KDM3A	0.00252	0.03855	52	BIRC3, HMGA2, EDN1, VEZT, CXCL1, ADM, SERPINE1
DAZARD_UV_RESPONSE_CLUSTER_G1	0.00252	0.03855	64	NF2, CST6, COL11A1, C2orf27A, IL6, NCBP2
MCCLUNG_CREB1_TARGETS_UP	0.00252	0.03855	98	MEF2C, SERPINI1, LAPTM4B, HIVEP1, TUBB3, OSBPL1A, BDNF, STMN3, MGST3, SEMA7A
BIERIE_INFLAMMATORY_RESPONSE_TGFB1	0.00253	0.03863	5	CXCL1, PTGS2
ROVERSI_GLIOMA_LOH_REGIONS	0.00257	0.03897	43	ATXN1, LPHN3, EPHA5
LEIN_NEURON_MARKERS	0.00257	0.03897	64	LHX9, MAP2K4, MYO5A, C16orf45, SYT1, CHGB, SYNGR3
TIEN_INTESTINE_PROBIOTICS_6HR_DN	0.00259	0.03898	160	CADM1, SPATA2, SLC7A6, TCF4, RIN2, CKAP4, RAPGEF2, ADM, PITX2, RBMS1, RBFOX2, BAMBI, HDHD1, SLC19A2, CDC42EP3, QKI, MMD, SMPDL3A, BTG1, CALD1
LIAO_HAVE_SOX4_BINDING_SITES	0.0026	0.03898	40	PTPN14, VCAN, GNG4, SEMA3C, SLC2A1, MAP4
RIGGI_EWING_SARCOMA_PROGENITOR_UP	0.0026	0.03898	410	JARID2, HIST1H2BC, ASAP1, HIST1H4H, CSRNP3, EMR2, HIST1H2BD, FLRT3, EPHA3, TCF4, ALK, LRRC4C, BAMBI, CALCB, PGM2L1, EGR2, CLDN1, STEAP2, EPHA4, NPY1R, CDC37L1, COL11A1, ST6GAL1, SPP1, SLC26A2, LBH, OPN3, TGFB1, KRT17, PRR5L, STMN3, ITGA4, CST6, PTGS2, MMP9, NRCAM, MFAP4, FAM43A, ZSWIM6, TRHDE, MAMDC2, RELN, HSPB8, HMCN1
ZHANG_TLX_TARGETS_36HR_UP	0.00265	0.03963	219	PRMT2, CSF1, DUSP3, LATS2, DVL2, DUSP8, TM2D2, RNF145, AOX1, DDIT4, FAM127A, BTG1, JUN, OPN3, KIAA0319L, B4GALT2, HIST1H2BC, NDST1, SLC19A2, PPP2R5B, IER5, MAPK8IP1, TGFB3
BIOCARTA_VIP_PATHWAY	0.00274	0.0409	26	EGR2, PRKAR2B, PRKACB
FRIDMAN_SENESCENCE_UP	0.00276	0.04095	77	SERPINE1, RHOB, FILIP1L, VIM, IGFBP3, THBS1, HPS5, PEA15, C9orf3, TFAP2A, FN1
REACTOME_RNA_POL_I_RNA_POL_III_AND_MITOCHONDRIAL_TRANSCRIPTION	0.00277	0.04095	116	HIST2H3C, ERCC6, HIST1H2BD, HIST2H3A, BRF2, HIST2H4B, HIST2H3D, HIST2H2AA3, HIST1H2BC, HIST2H2BE, HIST1H3D, HIST1H3H, HIST1H4H, HIST1H2BK
SCIAN_INVERSED_TARGETS_OF_TP53_AND_TP73_DN	0.00277	0.04095	31	ATF3, DNAJB6, BTG1
DANG_MYC_TARGETS_DN	0.00285	0.04193	30	ZFP36L1, ILK, TGFB1, SERPINE1, SFXN3
REACTOME_P75NTR_SIGNALS_VIA_NFKB	0.0029	0.04255	13	NGF, UBA52
NAKAMURA_ADIPOGENESIS_EARLY_UP	0.00291	0.0426	63	LIFR, FAM198B, GM2A, LHFP, FYN, COL8A1, NFIL3, MYADM, IL1R1
ALTEMEIER_RESPONSE_TO_LPS_WITH_MECHANICAL_VENTILATION	0.003	0.04361	127	GEM, GBP1, ATF3, THBS1, OSMR, AKAP12, IFIH1, ADM, PLA2G7, VCAN, SERPINE1, NFIL3, CXCL1, IL6, ADAM19
YAO_TEMPORAL_RESPONSE_TO_PROGESTERONE_CLUSTER_16	0.003	0.04361	76	MEST, NME4, VCAN, SRPX, PRAF2, LEPREL2, COL4A2, TMEM45A, COL4A1, MSMO1
WANG_METHYLATED_IN_BREAST_CANCER	0.00301	0.04367	35	INHBA, THBS1, TNFRSF10B, PTPRG, DUSP1, KRT17, FYN
IYENGAR_RESPONSE_TO_ADIPOCYTE_FACTORS	0.00307	0.0444	10	ATF3, SOX9, ITGA2
KRIEG_HYPOXIA_NOT_VIA_KDM3A	0.00314	0.04515	697	PPP2R5B, ANXA3, QKI, TRIO, CTHRC1, RGMB, SLC38A2, TP53BP2, ASAP1, PFKP, TPM1, NR3C1, TMSB10, IGFBP3, SLC39A13, LHFP, ARL4C, NEXN, ITGB5, RIN2, B4GALNT4, THBD, DSC2, TUBA8, PLAGL1, JUN, PPP1R14B, PEA15, PACS1, IER5, BFSP1, IER5L, DDIT4, SLC2A1, OLFML2A, DRAM1, SIAH2, MYADM, HIST1H2BD, NUAK1, PDGFC, MAFK, SMAD7, DNAJB6, P4HA1, FUT11, CXCL1, SLC31A2, VIM, NFIL3, RUNX1, IL6, DUSP1, HIST2H2AA3, TUBB3,…
GNATENKO_PLATELET_SIGNATURE	0.00315	0.04515	45	CLU, HIST2H2AA3, HIST2H2BE
AFFAR_YY1_TARGETS_UP	0.00317	0.04527	209	TNFRSF10B, BDNF, TPM1, MMP2, PMAIP1, HIST2H2AA3, CTNND2, CLU, NID2, SLC2A3, DUSP1, ABCD4, HHIP, BLCAP, HIST1H2BC, BMP6, TLE4, FYB, ANXA8L2, B4GALT4, GBP1, ABCC5
REACTOME_CHONDROITIN_SULFATE_BIOSYNTHESIS	0.00317	0.04527	19	VCAN, CHST11, CHST15, CHPF2, CHPF, CHST3
TOMIDA_LUNG_CANCER_POOR_SURVIVAL	0.00318	0.04527	5	DAD1, CKAP4
SANA_TNF_SIGNALING_UP	0.00321	0.04547	82	BIRC3, INHBA, GBP1, IL32, RHOB, SERPINE1, CSF1, IFI30, IFIH1, BPGM, HLA-B, DRAM1, CTHRC1
MISSIAGLIA_REGULATED_BY_METHYLATION_UP	0.00322	0.04547	123	DNAJB2, DUSP1, SERPINE1, IGFBP3, HIST1H2BK, IL32, ATOX1, ITGA2, ATP6V0E1, IFNGR1, BIRC3, PTGS2, ATF3
TSENG_ADIPOGENIC_POTENTIAL_DN	0.00325	0.04569	46	TGFBI, COL4A2, IL6ST, THBD, IL1R1
ZHONG_RESPONSE_TO_AZACITIDINE_AND_TSA_UP	0.00325	0.04569	179	HIST1H2BD, OXTR, DNAJB2, LIFR, MPZL1, MMP2, TSC22D2, AKAP12, RAPGEF2, SENP5, SLC7A6, SERPINI1, IFI30, F11R, EGR2, ATF3, C3orf52, JUN, CDR2L, PRKAB2, TRIO
MITSIADES_RESPONSE_TO_APLIDIN_UP	0.00327	0.04575	418	CYR61, MARCKS, IFT57, RUNX1, BRF2, JUN, TSC22D3, RAPGEF2, ALOX5AP, NGRN, JARID2, DGUOK, SLCO4C1, LAPTM4A, SPATA2, RBMS1, UBE2B, MORC3, ATP6V0E1, GEM, SLC35F5, C3orf52, BDNF, NDEL1, EGR2, HIST1H2BK, BCL2L11, DIABLO, EXT1, TUFT1, KSR1, PPP2R5B, DUSP1, RHOB, PEA15, HIST1H2BD, TTC17, CLDND1
FORTSCHEGGER_PHF8_TARGETS_DN	0.00327	0.04575	740	MARVELD1, PAFAH1B2, ANXA8L2, KRT80, C3orf52, BLCAP, SPIN1, HEG1, PCNXL2, IDS, TGFBR1, DDX58, RGMB, F11R, AOX1, SLC39A13, SFXN3, KDELC1, ITGB8, OXCT1, CDV3, BIRC3, ILK, IFIH1, MTMR11, NF2, LGALS1, MAP3K12, CGN, TUFT1, B4GALT5, PHLDB2, PNRC2, DNAJB6, DEF8, NDFIP2, NAP1L5, CD47, KIRREL, ST6GAL1, FN1, AGPAT4, EXT1, KCTD11, SETBP1, SLC7A6, LGALSL, PPP1R18, EDN1, CXADR, TMEM25, FAM127A, PTPN12, GPSM1, …
KEGG_SYSTEMIC_LUPUS_ERYTHEMATOSUS	0.00331	0.04613	134	HIST2H3C, C6, HIST2H4B, HLA-DQB1, HIST1H2BD, HIST1H2BK, HIST1H4H, HIST2H2BE, HIST1H3D, HIST2H2BF, HIST1H3H, HIST2H3A, HIST1H2BC, HIST2H3D, HIST2H2AA3
KEGG_GRAFT_VERSUS_HOST_DISEASE	0.00333	0.04616	37	HLA-B, HLA-DQB1, IL6
AMIT_SERUM_RESPONSE_240_MCF10A	0.00333	0.04616	56	GRAMD3, CLDN1, PRKAG2, SERPINE1, THBS1, B4GALT4, AKAP12, ITGA2, GBP1
SABATES_COLORECTAL_ADENOMA_DN	0.00339	0.0467	271	NR5A2, CDA, FN1, TUSC3, DUSP1, UNC5C, CLU, CHGB, ABI3BP, EPHA3, SLC22A4, MFAP4, LIFR, SLC26A2, NR3C1, SETBP1, EDIL3, GPC6, MAMDC2, CPNE8, AKAP12
SHEPARD_CRUSH_AND_BURN_MUTANT_UP	0.0034	0.0467	191	ATF3, GCNT4, CYR61, C6, KRT17, PTGS2, JUN, C8orf4, FBL, B3GNT1, SERPINH1, FN1, MMP2, MMP9, TUBA8, HARS2
BIOCARTA_ERYTH_PATHWAY	0.0034	0.0467	15	TGFB1, IL6, TGFB3
BIOCARTA_IL1R_PATHWAY	0.00344	0.04697	32	JUN, TGFB1, IL1R1, TGFB3, IL6
WANG_LSD1_TARGETS_DN	0.00344	0.04697	38	PCSK1N, BTG1, RIMS3, SYT1, EGR2, CPE, CHGB
GENTLES_LEUKEMIC_STEM_CELL_UP	0.00352	0.04784	27	SETBP1, LGALSL, MEF2C, ABCC2, SLC37A3, BIRC3
PID_FRA_PATHWAY	0.00356	0.04827	37	MMP9, MMP2, JUN, FOSL2, PLAU, LIF, THBD, IL6
DURAND_STROMA_S_UP	0.00357	0.04833	285	ADAM19, CLDN1, EFNA5, EMB, B4GALNT1, TSC22D3, IL1R1, JUP, LHX9, LTBP2, MARCKS, MEST, MMP2, NID2, OSMR, ST6GAL1, SPP1, TFAP2A, TGFBI, WISP2, PLAGL1, FYB, DHRS7, PLXND1, RHOBTB1, GATSL3, HSPB8, LPHN2, LGALSL, CTSO, TRAM1L1, A4GALT, LRRC4C
MAINA_VHL_TARGETS_UP	0.00359	0.04847	9	FILIP1L, MYL9
ROZANOV_MMP14_TARGETS_UP	0.00363	0.04887	262	HLA-B, LOXL3, COL5A1, RWDD2B, TMEM45A, RIN2, RBFOX2, ADA, DDIT4, CHST15, CALD1, COL4A2, PMAIP1, TMEM59L, HIST1H2BD, COL4A1, AMIGO2, FN1, HHIP, NR3C1, C9orf3, SERPINH1, HEG1, CPE, IL32, IL1R1, ST6GAL1, TPM1, LEPRE1, PLXND1, FKBP7
TIAN_TNF_SIGNALING_NOT_VIA_NFKB	0.00367	0.0491	21	JUN, EXT1
GAVIN_FOXP3_TARGETS_CLUSTER_P7	0.00367	0.0491	86	WLS, QPCT, AGPAT4, ADAMTS6, TMSB10, SNN, LYST, DENND5A, GRAMD3, AMIGO2, JUN
QI_HYPOXIA	0.00369	0.04924	138	ADM, PFKP, SOX9, DUSP1, CD109, RHOBTB1, COL12A1, P4HA1, BCL2L11, PPP1R3B, SIAH2, IGFBP3, ZNF469, DDIT4, C1orf51, SLC2A1, SLC19A2
HOLLEMAN_VINCRISTINE_RESISTANCE_ALL_DN	0.00388	0.05164	19	RPS12, LSM7, VIM, TMSB10
ROZANOV_MMP14_TARGETS_SUBSET	0.00396	0.05255	33	NR3C1, FN1, HHIP, COL4A1, COL5A1, LEPRE1, SERPINH1, COL4A2, LOXL3, CALD1, PLXND1
DEBIASI_APOPTOSIS_BY_REOVIRUS_INFECTION_UP	0.00406	0.05369	307	RLF, DUSP3, PTPN2, HIST2H2BE, HIST2H2AA3, SLC2A3, KIAA1033, NR3C1, PANK3, GBP1, TMCC1, DUSP8, ATF3, TRPC1, GEM, CYR61, RBMS1, RRAS2, JUN, MID1, ADM, PMAIP1, DNAJB6, DUSP1, MAP2K4, CXCL1
BIOCARTA_CD40_PATHWAY	0.00411	0.05419	14	DUSP1
ZIRN_TRETINOIN_RESPONSE_UP	0.00418	0.055	20	NID2, SLC38A2, AKAP12, VGLL3
GOTZMANN_EPITHELIAL_TO_MESENCHYMAL_TRANSITION_UP	0.00421	0.05526	68	MAP4, CSF1, FN1, COL4A2, JUN, CDH2, INHBA, PROS1, TGFB3, SERPINE1, COL4A1, EDN1, CLU
DANG_REGULATED_BY_MYC_DN	0.00425	0.05563	249	FN1, ZFP36L1, AKAP12, ILK, VAMP3, LAMP2, ADM, HSPB1, CDH2, RPS12, GM2A, EDN1, THBS1, COL5A1, FOSL2, DUSP1, PEA15, CD47, SERPINE1, TGFB1, BDNF, INHBA, CALD1, PMAIP1, MCC, SFXN3, SNCA, TPM1
KEGG_TYPE_I_DIABETES_MELLITUS	0.00427	0.05565	41	HLA-B, CPE, HLA-DQB1
ZHU_SKIL_TARGETS_UP	0.0043	0.05586	20	ITGA2, SERPINE1, PLAU, FN1
ABBUD_LIF_SIGNALING_2_UP	0.00442	0.0573	14	PFKP, COL11A1
DAVICIONI_RHABDOMYOSARCOMA_PAX_FOXO1_FUSION_DN	0.00446	0.05767	15	TCF4, IGFBP3, COL11A1, PDP1, MARCKS
FUNG_IL2_TARGETS_WITH_STAT5_BINDING_SITES	0.00454	0.05848	7	LIF
SESTO_RESPONSE_TO_UV_C3	0.00455	0.05848	20	HIST2H2BE, PTGS2, SOX9, PMAIP1, ATF3, DUSP1
VETTER_TARGETS_OF_PRKCA_AND_ETS1_UP	0.00459	0.05893	15	ARL4C, FN1, RUNX1, TRPC1
WALLACE_PROSTATE_CANCER_RACE_UP	0.00461	0.05896	284	CLU, FYB, ADAMTS1, HLA-B, MMP9, HLA-DQB1, THBD, DLC1, RASGRP1, NFIL3, OLFML2A, TLE4, WIPF1, GBP1, ITGA4, FYN, SRGN, C8orf4, ALOX5AP, ADCY7, ARL4C, HSPB8, CDH2
WILCOX_RESPONSE_TO_PROGESTERONE_DN	0.00466	0.05939	63	INHBA, FN1, THBS1, MMP2, PCDHGA1, COL11A1, IGFBP3, PLAU, BDNF, PIEZO1, MYL9, OXTR
SUNG_METASTASIS_STROMA_UP	0.00468	0.0594	107	COL12A1, P4HA1, CDH6, TRIO, COL5A1, VCAN, PTGFRN, CD276, KAL1, PTGS2, PROS1, TUSC3, CDC42EP3
CHEN_HOXA5_TARGETS_6HR_DN	0.00469	0.0594	5	TUBA1A
RICKMAN_HEAD_AND_NECK_CANCER_B	0.00469	0.0594	45	SYT1, COL11A1, HRASLS
KEGG_GLYCOSAMINOGLYCAN_BIOSYNTHESIS_KERATAN_SULFATE	0.00478	0.06037	15	B3GNT1, B4GALT2, B4GALT4
DORN_ADENOVIRUS_INFECTION_12HR_UP	0.00482	0.06071	29	TSC22D3, DDX58, HIST1H2BK, CYR61, CYTH1
JI_CARCINOGENESIS_BY_KRAS_AND_STK11_DN	0.00486	0.06104	17	VEGFC, NEDD9, LOXL3, FN1, MMP2
PETRETTO_CARDIAC_HYPERTROPHY	0.00493	0.06175	33	FN1, IGFBP3
WONG_ENDMETRIUM_CANCER_DN	0.00496	0.06192	78	COL14A1, PID1, TRPC1, MUM1L1, CCBE1, SRPX, VGLL3
DIAZ_CHRONIC_MEYLOGENOUS_LEUKEMIA_DN	0.00501	0.06241	115	SGCB, RPS12, SLC16A7, KCNE1L, DACT1, LHFP, RPL39, CDH2, IFI30, ADA, TGFBI, HLA-B, RPLP1
REACTOME_NRIF_SIGNALS_CELL_DEATH_FROM_THE_NUCLEUS	0.00507	0.06289	14	NGF, UBA52
LI_CISPLATIN_RESISTANCE_DN	0.00508	0.06289	33	MARCKS, BAMBI, CFHR1, AMIGO2, MEST, ADM
ENK_UV_RESPONSE_KERATINOCYTE_UP	0.00514	0.06349	526	JUN, BAMBI, QPCT, NME4, CST6, LGALS1, CDA, TGFB1, CXCL1, GEM, DUSP1, HSPB1, HIST1H3H, ADM, NDEL1, HIST1H2BC, IFI30, TUBB3, JUP, CYR61, BTG1, ATF3, ATP6V0E1, DUSP8, BLCAP, RPL35, DNAJB2, SMAD7, BPGM, PEA15
KEGG_NEUROACTIVE_LIGAND_RECEPTOR_INTERACTION	0.0052	0.06411	269	NPY1R, PLG, GRID2, HTR7, HTR1F, ADRA1B, OXTR, LPAR6, HTR1B, HTR1E, CALCR, NR3C1
ROETH_TERT_TARGETS_UP	0.00525	0.06451	14	HEG1
JOHNSTONE_PARVB_TARGETS_1_DN	0.00531	0.06502	58	RBMS1, ATP10D, LIFR, ITGB8, DSE, APCDD1L, GPX8, C9orf3, QKI
PID_GLYPICAN_1PATHWAY	0.00535	0.06512	27	TGFB3, TGFBR1, TGFB1, FYN, SERPINC1
IVANOVSKA_MIR106B_TARGETS	0.00536	0.06512	87	PKD2, TNFAIP1, CDC37L1, HDHD1, MAPRE3, TNFRSF10B, HPS5, TMEM25, NPAS2, PLAGL2, LIMK1, ZBTB5
PID_UPA_UPAR_PATHWAY	0.00536	0.06512	41	PDGFD, TGFB1, FN1, ITGB5, PLG, PLAU, MMP9, SERPINE1
NIELSEN_SCHWANNOMA_UP	0.00537	0.06512	16	SLC26A2
REN_MIF_TARGETS_DN	0.0054	0.06523	5
YAO_HOXA10_TARGETS_VIA_PROGESTERONE_DN	0.00541	0.06523	17	FN1
REACTOME_ADHERENS_JUNCTIONS_INTERACTIONS	0.00542	0.06524	27	CDH2, CDH6, CADM1, JUP, PVRL4
LU_TUMOR_VASCULATURE_UP	0.00555	0.06659	29	SPP1, VCAN, PMAIP1, MMP9
REACTOME_NFKB_IS_ACTIVATED_AND_SIGNALS_SURVIVAL	0.00557	0.06672	10	NGF, UBA52
PID_AP1_PATHWAY	0.00573	0.06844	70	NR3C1, PLAU, MMP9, IL6, DUSP1, FOSL2, CYR61, EDN1, BCL2L11, TGFB1, ATF3, JUN
TRAYNOR_RETT_SYNDROM_UP	0.0058	0.06912	40	DPP4, TNFRSF19, IL6, SLC16A7, CALD1, PRICKLE1, AKAP12
SIMBULAN_UV_RESPONSE_NORMAL_UP	0.00585	0.0695	9	IL6
BILD_HRAS_ONCOGENIC_SIGNATURE	0.00598	0.07063	246	CHST11, TTC8, AKAP12, RUNX1, PHACTR4, TNFRSF10B, SLC2A3, ZNF827, CSNK1E, PTGS2, MID1, ZBED2, CXCL1, FLRT3, COL12A1, FN1, LIF, ITGA2, DUSP1, KANK4, EPHA4, SLC6A15, TNRC6A, TPM1
BIOCARTA_ALK_PATHWAY	0.00598	0.07063	37	MEF2C, TGFB1, TGFBR1, TGFB3
YAGI_AML_WITH_INV_16_TRANSLOCATION	0.00599	0.07063	409	VIM, HARS2, ZBTB39, PKD2, SPP1, IDS, PFKP, HTR7, CTSO, CSNK1E, NR3C1, OSMR, PMAIP1, CYTH1, TMSB10, RUNX1, TACC1, MAPKAPK2, ABCC2, ATP6V0E1, HSPB1, BIN1, HIST2H2BE, RPLP1, ARL4C, DOCK4, MEST, MED6, KLHL25, PGRMC2
ZAIDI_OSTEOBLAST_TRANSCRIPTION_FACTORS	0.00612	0.072	14	JUN, FOSL2
CHICAS_RB1_TARGETS_CONFLUENT	0.00616	0.07233	540	ADAM19, CADM1, MSRB3, FN1, RGMB, PALLD, LTBP2, SEMA3C, VGLL3, PDGFD, CPA4, PRKAG2, LHFP, LBH, CPE, ITGA4, GBP1, WDR41, OSBPL1A, CDC42EP3, PRICKLE1, OXTR, CLU, HEG1, MEST, GPC6, IL32, TPM1, HSPB1, GALNT10, THBS1, CTHRC1, ZNF469, NOTCH2, TRAPPC1, VIM, SNN, ATP6V0E1, CDH6, SYT1, FAM198B, TNFRSF19, COL5A1, PEA15, ARL4C, SERPINE1, RELN, STMN3, OPN3, FAM127A, TUBB3, ABI3BP, EPHA4, CROT, OLFML2A, RRAS2,…
WANG_RESPONSE_TO_PACLITAXEL_VIA_MAPK8_UP	0.00621	0.07261	13	HIST2H2BE, ANXA3
YAMANAKA_GLIOBLASTOMA_SURVIVAL_UP	0.00622	0.07261	10	RAB32, SLC2A3, STK40
DER_IFN_ALPHA_RESPONSE_UP	0.00625	0.0728	74	IFI30, BTG1, PMAIP1, GBP1, IL6, VEGFC
TARTE_PLASMA_CELL_VS_B_LYMPHOCYTE_UP	0.00632	0.0734	76	IL15RA, SERPINI1, SRGN, YIF1A, CKAP4
JOHNSTONE_PARVB_TARGETS_2_UP	0.00638	0.07393	134	KCTD13, MAMDC2, SERPINE1, TGFB1, EMB, HEG1, TRAPPC1, HLA-B
RAO_BOUND_BY_SALL4	0.0064	0.07404	220	RHOB, LPAR6, COL4A2, CYB5R1, RNF13, AKAP12, PDGFC, EYA1, ZFP36L1, EXOSC7, FLRT3, SLC38A2, FAM196B, IL6ST, PTGFRN, FN1, RGS20, ZNF280C, JARID2, GPR1, TMEFF1, VEGFC, TM2D2, SLCO4C1
MAHADEVAN_RESPONSE_TO_MP470_DN	0.00653	0.07523	19	DUSP1, CYR61, ATF3, NFIL3, GEM
MCDOWELL_ACUTE_LUNG_INJURY_UP	0.00654	0.07523	45	TGFBI, TPM1, DUSP1, CYR61, PLA2G7, SPP1, AKAP12, OSMR
HOOI_ST7_TARGETS_UP	0.00658	0.07549	82	CDA, RGMB, ANXA3, MEST, ATF3, ADAMTS6, SERPINE1, IL32, SYT1, NLN, IL6ST, IL31RA, NEXN, COL4A3BP, CCBE1
ZHOU_INFLAMMATORY_RESPONSE_LPS_UP	0.00663	0.07563	375	SRGAP1, PTGS2, CLDN1, IL6, MARCKS, ADAM17, IFIH1, SNN, IL1R1, CXCL1, EDN1, IGFBP3, DENND5A, BAMBI, DDX58, SYDE1, RAPGEF2, ITGB8, GYS2, SERPINE1, NEXN, ADM, DRAM1, RPE65, C14orf1
NEWMAN_ERCC6_TARGETS_DN	0.00665	0.07563	38	COL11A1, ADAMTS1, NGF, SERPINE1, LBH
PID_HIF2PATHWAY	0.00665	0.07563	34	SERPINE1, SLC2A1
POMEROY_MEDULLOBLASTOMA_DESMOPLASIC_VS_CLASSIC_DN	0.00665	0.07563	59	RPL39, TCF4, VCAN, LTBP2
REACTOME_SIGNALING_BY_ACTIVATED_POINT_MUTANTS_OF_FGFR1	0.0067	0.07581	11
FINETTI_BREAST_CANCERS_KINOME_BLUE	0.0067	0.07581	21	MAP3K12
LINDSTEDT_DENDRITIC_CELL_MATURATION_A	0.00682	0.07695	67	CXCL1, PLA2G7, GBP1, INHBA, IL6
JECHLINGER_EPITHELIAL_TO_MESENCHYMAL_TRANSITION_UP	0.00691	0.07779	69	SERPINH1, CDH2, PLA2G7, CXCL1, VIM, ADA, INHBA, MMP2
RICKMAN_TUMOR_DIFFERENTIATED_WELL_VS_MODERATELY_DN	0.00697	0.07821	109	GOLGA7B, HIST1H2BC, RRAS2, AGPAT4, KRT17, CPA4, IL36RN, MAP4, FAM83B
WESTON_VEGFA_TARGETS_12HR	0.00698	0.07821	34	OXTR, BDNF, RHOB, VIM, IGFBP3, GEM, MEST, MMP2, COL5A1, CFHR1
YAMASHITA_LIVER_CANCER_WITH_EPCAM_UP	0.00702	0.07849	52	RPL35, RPS12, BAMBI, PTPN12
REACTOME_GLYCOPROTEIN_HORMONES	0.00709	0.07908	12	INHA, INHBA
TORCHIA_TARGETS_OF_EWSR1_FLI1_FUSION_DN	0.00713	0.07932	309	FYN, PTPN14, PDGFD, CDC42EP3, EMB, OXCT1, TTC8, LATS2, GALNT7, IFNGR1, NLRC5, MMD, TMSB10, NDST1, TUFT1, WIPF1, HMGA2, ATXN1, SLC7A6, LGALS1, NR3C1, IL31RA, GPR125, KIAA0895, RCN1, BAMBI, MEF2C, MPZL1, LPHN2, VIM
MARTORIATI_MDM4_TARGETS_NEUROEPITHELIUM_UP	0.00718	0.07951	167	SLC2A3, NME4, ZNF365, CALD1, VCAN, CTHRC1, ADM, DDIT4, PIEZO1, PLXDC2, CPNE2, PMAIP1, PROS1, ANKRD37, LYPD1, SLC2A1, PTPN14, CDK6, SLC19A2, CDC34, PFKP, P4HA1
OZANNE_AP1_TARGETS_DN	0.00718	0.07951	5	CADM1, FN1
LEIN_PONS_MARKERS	0.0074	0.08176	87	SPP1, PCSK1N, KANK4, HSPB8, TSC22D3, CROT, AKAP12, STEAP2
LU_TUMOR_ENDOTHELIAL_MARKERS_UP	0.00747	0.08221	22	VCAN, MMP9, PMAIP1
MARTINEZ_RB1_TARGETS_DN	0.00748	0.08221	526	PDGFC, BAMBI, SRGN, TNRC6A, CYR61, HIST1H2BD, SFXN3, CLU, C5orf15, MYEOV2, NSMAF, EGR2, SSBP2, NDEL1, MAP4, PEA15, MKL1, TNFRSF19, DOPEY2, PITX2, ALOX5AP, ATF3, TGFBI, COL11A1, LTBP2, NDST2, SOX9, MORC3, MARCKS, QPCT, ITGA4, PRKCE
KERLEY_RESPONSE_TO_CISPLATIN_DN	0.00763	0.08367	5
KEGG_LYSOSOME	0.00776	0.08489	119	PPT1, NAGPA, LAMP2, LAPTM4A, GM2A, CTSO, ARSB, IDS, SGSH, MANBA, LAPTM4B, AP3S1, NPC1, CTSA
GRAESSMANN_APOPTOSIS_BY_SERUM_DEPRIVATION_UP	0.00793	0.08653	533	SLC2A3, OSMR, DLC1, LIFR, UBA52, HIST2H3C, IL18BP, FNDC3A, IFIH1, RUNX1, MMD, RIN2, IL1R1, PPID, CXCL1, HSPB1, C8orf4, DNAJC27, WISP2, CSF1, PHLDB2, RPL35, LTBP2, HMGA2, FLCN, MEST, COL14A1, ABCC5, ADCY7, SLC29A2, PLEKHF2, PTPN14, DNM3, ZFP36L1, PLAGL1, ABI3BP, NEDD9
WANG_ESOPHAGUS_CANCER_PROGRESSION_UP	0.00808	0.08762	8	MYADM, LEPREL4
DACOSTA_UV_RESPONSE_VIA_ERCC3_XPCS_DN	0.00808	0.08762	84	IL6, CDH2, E2F5, HEG1, SOS2, TMCC1, TSC22D2, DOCK4, FAM155A, BDNF
TSUNODA_CISPLATIN_RESISTANCE_UP	0.00809	0.08762	14	VIM, CYR61, PLAU
BROWNE_HCMV_INFECTION_20HR_UP	0.0081	0.08762	232	ZBTB5, PCDHGA12, HIST1H3H, BAP1, USP6NL, PPP2R5B, RHOB, MAP2K4, PTPRB, SIAH2, DUSP3, MED6, CDC34, DUSP8, PANK3, PLAGL2, B4GALT5, CDR2L
TOMLINS_PROSTATE_CANCER_DN	0.00816	0.0881	40	TACC1, SEC23A, AKAP12, CLU
NADELLA_PRKAR1A_TARGETS_DN	0.00819	0.08822	8	HMGA2, CDH2
PURBEY_TARGETS_OF_CTBP1_AND_SATB1_UP	0.00834	0.08959	78	TUBA1A, DGUOK, PAIP2, COL5A1, TMEM45A, SLC2A3
KEGG_ARRHYTHMOGENIC_RIGHT_VENTRICULAR_CARDIOMYOPATHY_ARVC	0.00837	0.08967	74	JUP, ITGA4, DSC2, ITGB5, CDH2, SGCB, ITGB8, ITGA2
FOSTER_TOLERANT_MACROPHAGE_UP	0.00839	0.08967	147	TGFBI, RASGRP1, THBS1, C9orf43, IFT57, MREG, ZDHHC18, SLC31A2, GEM, IL18BP, RAB32, AGTRAP, CXADR, SMAD7
ENGELMANN_CANCER_PROGENITORS_UP	0.00845	0.09019	46	MYO5A, B4GALNT1, WIPF1, GEM, BAMBI, THBD, IGFBP3, MB21D2
LEE_NEURAL_CREST_STEM_CELL_UP	0.00849	0.09036	140	LPAR6, CRYZ, SPP1, CDH6, MEF2C, COL14A1, DLC1, TGFBI, ITGA4, LGALS1, RHOB, C3orf52, PITX2, DACT1, TFAP2A, MITF, SEMA3C
LIU_TARGETS_OF_VMYB_VS_CMYB_DN	0.00854	0.09074	41	DALRD3, IL6, PALLD, COL4A2, VCAN, TSC22D3, OXTR, MAPKAPK2
BRIDEAU_IMPRINTED_GENES	0.00863	0.09146	59	MEST, CALCR, QPCT, NAP1L5, PLAGL1
RAMJAUN_APOPTOSIS_BY_TGFB1_VIA_SMAD4_DN	0.00865	0.09148	8	TNFRSF10B, MAPK8IP1
RODRIGUES_NTN1_TARGETS_UP	0.0088	0.09285	16	BDNF
GENTILE_UV_HIGH_DOSE_UP	0.00883	0.09289	25	PMAIP1, TSC22D3, ATF3, HIST2H2AA3
CHIBA_RESPONSE_TO_TSA	0.0089	0.09342	46	DNAJB1, RHOB, CYR61, DUSP1, CLU
KIM_WT1_TARGETS_12HR_DN	0.00896	0.09391	202	DUSP1, TMEM45A, EXT1, NF2, DLC1, THBS1, SEMA3C, ZFP36L1, BDNF, CDV3, TNFAIP1, HMGA2, NEDD9, TUFT1, SMAD7, CALD1, CYR61, SYNGR2, AMIGO2, INHBA
TSUNODA_CISPLATIN_RESISTANCE_DN	0.009	0.09411	50	PTGS2, GALNT2, RHOB, C8orf4, ANXA8L2, CLU, FN1
MIKKELSEN_NPC_ICP_WITH_H3K4ME3	0.00905	0.09432	426	SLC38A7, COL4A5, FAM189B, TGFB3, AOX1, GPX8, LPAR6, SLC9A9, LRRTM3, PRCP, KCTD20, FKBP14, ADAMTS6, LOXL3, INHA, BPGM, CTSO, RIN2, SYT1, CSRNP3, SERPINI1, FKBP7, C16orf45, FLRT3, FBXO16, CALD1, AGPAT4, C8orf4, CTU1, SFXN3, ALOXE3, LRRC4C
WIERENGA_STAT5A_TARGETS_GROUP2	0.00907	0.09432	58	TSC22D2, CKAP4, SLC2A3, PLAU, NFIL3, SPP1
KEGG_BASAL_CELL_CARCINOMA	0.00908	0.09432	55	HHIP, DVL2
ZHU_CMV_24_HR_DN	0.00912	0.09438	89	VCAN, SERPINE1, IGFBP3, THBS1, NR3C1, TPM1, ADM, RUNX1, MITF
HOELZEL_NF1_TARGETS_DN	0.00913	0.09438	101	LHX9, PRICKLE1, LATS2, BDNF, HMCN1, FN1, LPHN3, PCDH18, ADAMTS1, ADM
ZHANG_RESPONSE_TO_CANTHARIDIN_UP	0.00917	0.09456	19	NFIL3, PMAIP1
ZHANG_TARGETS_OF_EWSR1_FLI1_FUSION	0.00928	0.09554	87	EGR2, CSNK1E, ST6GAL1, SYT1, PFKP
MCCLUNG_DELTA_FOSB_TARGETS_2WK	0.00956	0.09821	46	CLN8, MEF2C, BDNF, ASAP1, SERPINI1, MGST3
RUTELLA_RESPONSE_TO_HGF_UP	0.00962	0.09833	403	ATP6V0E1, MITF, MARCKS, BIRC3, HSPB1, LTBP2, SERPINE1, TFG, NPC1, CXCL1, FILIP1L, LEPROT, COL4A3BP, SPP1, GM2A, IL1R1, IL6ST, CNPY2, OSBPL1A, INHBA, MMP9, DAD1, KAL1, CRYZ, SYNGR3, RUNX1, MMP2, CD47, MREG, ROBO1, CHST15, MPZL1, RIN2, DNAJB6, B4GALT5, CHPF2, DOCK4, PLA2G7, LAMP2
PID_SYNDECAN_1_PATHWAY	0.00962	0.09833	46	COL11A1, COL12A1, COL5A1, COL4A5, COL14A1, TGFB1, COL8A1, MMP9, COL4A1
REACTOME_NITRIC_OXIDE_STIMULATES_GUANYLATE_CYCLASE	0.00964	0.09833	25
GESERICK_TERT_TARGETS_DN	0.00971	0.09863	21	SIAH2, NFIL3, EGR2
VERRECCHIA_RESPONSE_TO_TGFB1_C6	0.00971	0.09863	5	COL8A1
REACTOME_GLYCOSPHINGOLIPID_METABOLISM	0.00973	0.09863	37	GM2A, ARSB, CTSA, ARSJ
REACTOME_FGFR1_LIGAND_BINDING_AND_ACTIVATION	0.00985	0.09965	14
WIKMAN_ASBESTOS_LUNG_CANCER_DN	0.01004	0.10139	26	RUNX1, MYO5A, ITGA4, LZTR1
REACTOME_SIGNALLING_BY_NGF	0.01007	0.10141	212	BCL2L11, NET1, ADCY7, DUSP3, TIAM2, MEF2C, NGF, PCSK5, PRKACB, PRKAR2B, PRKCE, SOS2, ADAM17, TRIO, UBA52, CAMK4, MAPKAPK2
VERRECCHIA_RESPONSE_TO_TGFB1_C4	0.01009	0.10144	13	NOTCH2, THBS1
WORSCHECH_TUMOR_REJECTION_DN	0.01013	0.10155	10	TNFAIP1, TIAM2
FARMER_BREAST_CANCER_CLUSTER_4	0.01019	0.10182	16	CLDN1, ADM
CLASPER_LYMPHATIC_VESSELS_DURING_METASTASIS_DN	0.0102	0.10182	36	CDH2, SEMA3C, CXCL1, VCAN, LTBP2, COL5A1, ROBO1
PASQUALUCCI_LYMPHOMA_BY_GC_STAGE_UP	0.01025	0.10214	270	NFIL3, FKBP14, PRAF2, GYLTL1B, ITGB5, IL6ST, CNPY2, LAPTM4B, OSBPL1A, MAMDC2, TMEM150A, ADA, LAPTM4A, CKAP4, PRICKLE1, CDV3, RHOB, MCFD2, RHOBTB1, CHST11, DUSP16, FNDC3A
VERRECCHIA_EARLY_RESPONSE_TO_TGFB1	0.01028	0.10228	58	ITGB5, VCAN, IGFBP3, JUP, CDH6, SERPINE1, NOTCH2, RHOB, FN1
ZHENG_RESPONSE_TO_ARSENITE_DN	0.01046	0.10376	17	PHLDB2, ADAMTS1
KIM_GLIS2_TARGETS_UP	0.01061	0.10507	83	COL14A1, LTBP2, MFAP4, SERPINE1, TGFBI, HLA-DQB1, VIM, COL4A1, OSMR
ZIRN_TRETINOIN_RESPONSE_WT1_UP	0.01066	0.10532	22	DLC1, CD109, AKAP12, IGFBP3
REACTOME_AXON_GUIDANCE	0.01069	0.10539	240	MYL9, COL4A1, COL4A2, COL4A5, COL5A1, PLXND1, FYN, RGMB, ITGA2, RHOB, LIMK1, NRCAM, ENAH, SRGAP1, ROBO1, SIAH2, SOS2, TRIO, SEMA7A, UNC5C
REACTOME_PREFOLDIN_MEDIATED_TRANSFER_OF_SUBSTRATE_TO_CCT_TRIC	0.01087	0.10693	27	TUBB3, TUBA1A
BIOCARTA_INFLAM_PATHWAY	0.01097	0.10762	29	CSF1, TGFB1, TGFB3, IL6
SENESE_HDAC1_TARGETS_UP	0.01098	0.10762	435	PLAU, CDV3, ZBED2, SRPX, IL6ST, TEAD1, RGMB, TGFBR1, NSMAF, PTPN12, TNFRSF10B, TMEM156, SLC7A6, DUSP3, ITGA2, DOCK4, FN1, PNRC2, IDS, SLC6A15, C4orf26, GEM, MMP9, SRGN, CXADR, TRIO, COL22A1, CDK6, OSMR, VEGFC, KIRREL, NPAS2, BIRC3, CHST11, CLDN12, GM2A, MEX3C, ADAMTS6
ZHENG_IL22_SIGNALING_UP	0.01109	0.10842	53	OXTR, DSC2, THBD, PVRL4, INHBA, CLDN1, SLC25A30
AMIT_EGF_RESPONSE_480_HELA	0.01127	0.10994	159	NEDD9, COL4A1, BIN1, ITGA2, PLAU, SYDE1, COL4A2, SERPINH1, SERPINE1, KRT17, CHST11, ITGB5, TUBB3, TRIO, AMIGO2, NET1, DAPK3, CDV3, EXT1, OSMR
LU_TUMOR_ANGIOGENESIS_UP	0.0113	0.11005	25	VCAN, MMP9, FYN, SPP1, EDN1
REACTOME_INTEGRIN_CELL_SURFACE_INTERACTIONS	0.01133	0.11008	78	RASGRP1, COL4A1, COL4A2, COL4A5, FN1, ITGA2, ITGB5, ITGB8, F11R, SPP1, THBS1
AMIT_EGF_RESPONSE_240_MCF10A	0.01139	0.1103	20	AKAP12, PLAU
LI_WILMS_TUMOR_VS_FETAL_KIDNEY_2_DN	0.0114	0.1103	51	ITGA2, COL4A2, CDH6, THBS1, COL4A1, SPP1, INHBA, COL5A1, SEMA3C
MAHADEVAN_IMATINIB_RESISTANCE_UP	0.01149	0.11095	22	BAMBI, PDGFC
YAMASHITA_METHYLATED_IN_PROSTATE_CANCER	0.01155	0.1113	56	GYS2, SERPINE1, CALCB, PRAF2, KLK6, SPP1
ZHANG_ANTIVIRAL_RESPONSE_TO_RIBAVIRIN_DN	0.01158	0.1113	50	RRAS2, SERPINE1, GEM, VEGFC, JUN, RGS20
LIANG_SILENCED_BY_METHYLATION_2	0.0116	0.1113	52	THBD, PTGS2, IL6, INHBA, KRT17
WATANABE_RECTAL_CANCER_RADIOTHERAPY_RESPONSIVE_DN	0.01165	0.1113	90	MAP4, SEC23A, AP3S1, LGALS1, RCN2, NID2, HARS2
MOREIRA_RESPONSE_TO_TSA_UP	0.01167	0.1113	28	TGFB1
MIKHAYLOVA_OXIDATIVE_STRESS_RESPONSE_VIA_VHL_DN	0.01171	0.1113	6	HSPB1
SIMBULAN_UV_RESPONSE_IMMORTALIZED_DN	0.01172	0.1113	31	SEMA3C, THBD, TACC1, CALD1, ITGA2, FN1, THBS1
GAZDA_DIAMOND_BLACKFAN_ANEMIA_PROGENITOR_UP	0.01173	0.1113	39	SLC2A3, LEPROT, RRAS2, MAP2K4, DNM3
REACTOME_SIGNALING_BY_TGF_BETA_RECEPTOR_COMPLEX	0.01174	0.1113	60	E2F5, SMAD7, SERPINE1, F11R, CGN, TGFB1, TGFBR1, UBA52
REACTOME_ANTIGEN_PRESENTATION_FOLDING_ASSEMBLY_AND_PEPTIDE_LOADING_OF_CLASS_I_MHC	0.01177	0.11136	20	SEC24B, SEC23A, HLA-B
GAUSSMANN_MLL_AF4_FUSION_TARGETS_E_UP	0.01179	0.11136	91	TGFBI, ADM, FLRT3, CLU, CTHRC1, PMAIP1
HUANG_FOXA2_TARGETS_DN	0.01182	0.11137	36	SPP1, SSBP2, TGFBI, ST6GAL1, PROS1, SRPX
KIM_ALL_DISORDERS_CALB1_CORR_UP	0.01195	0.11233	530	RNF13, PPID, SERPINI1, CLSTN1, PFKP, BLCAP, CHGB, SYT1, ZNF365, RUNDC3A, DUSP8, TUBB3, PRKACB, UBE2E3, ABCC5, SERINC1, SLC6A15, MGST3, TMEM66, DUSP3, PRKAR2B, TUSC3, MLLT11, FAM127A, RCN2, MAP2K4, NDEL1, NPTN, SEC23A, SEC24B, DOCK4, ANKRD46, CSRNP2, SPAG7, BAP1, OSBPL1A, MARCKS, SYNGR3
CHEN_HOXA5_TARGETS_6HR_UP	0.01197	0.11233	10
MIKKELSEN_IPS_HCP_WITH_H3_UNMETHYLATED	0.01201	0.11248	77	NAP1L5, SLC45A1, GOLGA7B, COL8A1, PCDHA9
RUTELLA_RESPONSE_TO_HGF_VS_CSF2RB_AND_IL4_DN	0.01206	0.11264	238	BIRC3, ZDHHC18, ADAM19, MREG, HSPB1, CRYZ, INHBA, TFG, MARCKS, NET1, RUNX1, VCAN, CSNK1E, CYTH1, IL6ST, SYNGR3, IL1R1, PPM1F, ITGA4, ROBO1, IER5, FILIP1L, DNAJB6, BTG1
STEGER_ADIPOGENESIS_DN	0.01207	0.11264	25	PLA2G7, MMP2
RANKIN_ANGIOGENIC_TARGETS_OF_VHL_HIF2A_DN	0.01235	0.11473	8	RHOB, PLXND1
KEGG_DILATED_CARDIOMYOPATHY	0.01236	0.11473	90	ADCY7, ITGA4, TPM1, ITGB5, SGCB, TGFB1, ITGB8, TGFB3, ITGA2, PRKACB
ZWANG_CLASS_2_TRANSIENTLY_INDUCED_BY_EGF	0.01237	0.11473	45	CCNJ, LIFR, INHBA
YANAGIHARA_ESX1_TARGETS	0.01247	0.11548	29	MARCKS, NEXN, IL6ST
BREDEMEYER_RAG_SIGNALING_VIA_ATM_NOT_VIA_NFKB_UP	0.01254	0.11586	46	THBD, JUN, DUSP16, IL6ST, PKD2
PAPASPYRIDONOS_UNSTABLE_ATEROSCLEROTIC_PLAQUE_DN	0.01259	0.11611	42	HSPB1, LHFP, TPM1, SUSD5, PKD2
MCCABE_HOXC6_TARGETS_CANCER_DN	0.01267	0.11658	20	PIEZO1, IGFBP3
AMIT_SERUM_RESPONSE_40_MCF10A	0.01294	0.11871	31	ADM, GM2A, DUSP1, THBS1, JUN, ATF3
BASSO_CD40_SIGNALING_UP	0.01295	0.11871	100	IFI30, MAPKAPK2, MEF2C, DDIT4, LGALS1, HLA-DQB1, SYNGR2, SNN, ZFP36L1, SRGN
KEGG_CELL_ADHESION_MOLECULES_CAMS	0.01307	0.11958	130	NRCAM, CD276, ITGA4, CADM1, CDH2, ITGB8, VCAN, HLA-DQB1, CLDN1, HLA-B, F11R, MPZL1
BUDHU_LIVER_CANCER_METASTASIS_DN	0.01341	0.1225	7
HEDENFALK_BREAST_CANCER_BRACX_UP	0.01351	0.12296	20	CHPF, UBA52
RAMJAUN_APOPTOSIS_BY_TGFB1_VIA_SMAD4_UP	0.01352	0.12296	7	BCL2L11, TGFB1
KIM_BIPOLAR_DISORDER_OLIGODENDROCYTE_DENSITY_CORR_DN	0.0136	0.12346	86	SERPINE1, COL8A1, MAFK, EFNA5
INGRAM_SHH_TARGETS	0.01366	0.12379	7	THBD, TSC22D3
WU_ALZHEIMER_DISEASE_UP	0.01371	0.12379	13	ABTB2
LU_TUMOR_VASCULATURE_DN	0.01374	0.12379	13	ABI3BP, PRKAR2B, MUM1L1
QI_PLASMACYTOMA_DN	0.01374	0.12379	98	CSNK1E, ITGB5, MMP2, USF1, IGFBP3, LZTR1, COL4A2, PVRL4
BOYLAN_MULTIPLE_MYELOMA_PCA3_UP	0.01395	0.12532	73	ABTB2, ATXN1, CDK6, ZNF827, LAPTM4B, LGALSL, ATF3, KIF13A, RAB30, JUN, ENAH
TAKEDA_TARGETS_OF_NUP98_HOXA9_FUSION_10D_UP	0.01396	0.12532	181	FN1, GEM, GBP1, DLC1, CADM1, PALLD, CDC42EP3, TMEM45A, PRKAR2B, PTGS2, IFIH1, DDX58, IL31RA, TOX, NEXN, MFAP3L, THBS1
REACTOME_FGFR2C_LIGAND_BINDING_AND_ACTIVATION	0.01401	0.12552	12
WANG_MLL_TARGETS	0.01419	0.12684	281	FUT11, ADM, MMP2, SLC16A7, ADAM19, THBD, IL6, COL14A1, AMIGO2, EMB, PITX2, ABI3BP, B4GALNT4, TOX, FNDC3A, TGFBI, GDF6, VEGFC
LE_SKI_TARGETS_DN	0.01435	0.12804	8
REACTOME_P75NTR_RECRUITS_SIGNALLING_COMPLEXES	0.01441	0.12839	11	NGF, UBA52
SEITZ_NEOPLASTIC_TRANSFORMATION_BY_8P_DELETION_DN	0.01451	0.12882	30	CST6, RCN2, COL8A1, SLC19A2, QPCT, DDIT4
BAELDE_DIABETIC_NEPHROPATHY_DN	0.01452	0.12882	424	VIM, FYN, FOSL2, PRKAR2B, MORC3, NEDD9, CALD1, TSC22D3, SLC2A3, VCAN, LEPROT, ATXN1, ITGB5, TUSC3, OSMR, CDC42EP3, SEMA3C, DUSP1, SERINC1, BIRC3, TMEM66, RBMS1, CD47, PALLD, ADM, MYL9, NPTN, SSBP2, KLK6, SERPINE1, TLE4, CYR61, B3GNT1, CXADR, PTPN14, CDV3, NR3C1, PRKACB
OSWALD_HEMATOPOIETIC_STEM_CELL_IN_COLLAGEN_GEL_UP	0.01456	0.12893	226	JUN, PTGS2, ARL4C, ATF3, TFAP2A, TCF4, ATP6V0E1, CDC42EP3, IER5, NR5A2, IL6, BIRC3, RUNX1, EGR2, AMIGO2, TLE4, CXCL1, DUSP1, GALNT2, ZFP36L1, PAFAH1B2
BIOCARTA_AKAP13_PATHWAY	0.01461	0.12913	12	PRKAR2B, PRKACB
REACTOME_CLASS_C_3_METABOTROPIC_GLUTAMATE_PHEROMONE_RECEPTORS	0.01466	0.12933	14
HUI_MAPK14_TARGETS_UP	0.01482	0.13033	20	DUSP8, JUN, GNG4
REACTOME_CELL_CELL_JUNCTION_ORGANIZATION	0.01484	0.13033	56	CDH2, CDH6, CADM1, JUP, F11R, PVRL4, CLDN12, CLDN1
VILIMAS_NOTCH1_TARGETS_UP	0.01485	0.13033	51	RRAS2, EGR2, BIRC3, TOX, NRARP
STREICHER_LSM1_TARGETS_DN	0.015	0.13112	19	TNFRSF10B, IL6, TGFB1, IL15RA
PID_IL23_PATHWAY	0.01502	0.13112	37	ALOX12B, IL6, CXCL1, IL19
KEGG_AXON_GUIDANCE	0.01503	0.13112	127	ROBO1, LRRC4C, SEMA3C, SEMA4F, EFNA5, SRGAP1, UNC5C, LIMK1, SEMA7A, EPHA5, EPHA3, EPHA4, FYN
NEWMAN_ERCC6_TARGETS_UP	0.01515	0.13196	24	PCSK5, PMAIP1
KAAB_FAILED_HEART_ATRIUM_DN	0.01524	0.1323	138	LSM7, PTPRB, ATP6V0E1, DGUOK, TNFAIP1, OSMR, NPTN, LAPTM4A, IFNGR1
GRANDVAUX_IRF3_TARGETS_UP	0.01525	0.1323	15	PMAIP1, B4GALT5, GBP1, NR3C1
KIM_GERMINAL_CENTER_T_HELPER_DN	0.01528	0.1323	22	LRRTM3, DUSP8, DOCK4
REACTOME_PLATELET_ACTIVATION_SIGNALING_AND_AGGREGATION	0.01536	0.13276	196	RASGRP1, CLU, FN1, FYN, GNG4, RHOB, LAMP2, SERPINE1, PLG, SRGN, PRKCE, PROS1, TGFB1, TGFB3, THBS1, VEGFC
MIZUKAMI_HYPOXIA_DN	0.01551	0.13379	6
LU_EZH2_TARGETS_DN	0.01559	0.13428	366	ASB13, EIF1AD, SERPINH1, CLDN1, FKBP14, RPIA, BMP6, SEC24B, UBE2E3, RBFOX2, LHFP, ADM, PAIP1, THBS1, PLAU, ADAMTS1, ABCC5, CALD1, SGCB, SEMA3C, ENAH, TACC1, PALLD, PTPN12, ANKRD46, SRPX, RNF38, CCBE1, SLC7A6, PHACTR4, SLC22A4, NPC1, ADIPOR1, CXADR, EXT2, IGFBP3, HEG1, COL4A1, GRAMD3
NAKAYAMA_FGF2_TARGETS	0.01576	0.13539	29	MSMO1, GATSL3, COL8A1, COL4A1, ARL15
VERNELL_RETINOBLASTOMA_PATHWAY_DN	0.01578	0.13539	22	CPA4, SERPINE1, ITGB8, HIST2H2BE
AMUNDSON_POOR_SURVIVAL_AFTER_GAMMA_RADIATION_8G	0.01598	0.13685	94	ASB13, FAM114A1, SYDE1, ENAH, LHFP, AKAP12, DRAM1, VAMP3, CDK6, CKAP4, DENND5A, TFAP2A, SEMA3C, IL6ST
NABA_BASEMENT_MEMBRANES	0.01605	0.1372	40	HMCN1, NID2, COL4A1, COL4A2, COL4A5
RANKIN_ANGIOGENIC_TARGETS_OF_VHL_HIF2A_UP	0.0161	0.13739	5	PLG
SATO_SILENCED_BY_METHYLATION_IN_PANCREATIC_CANCER_2	0.01615	0.13756	46	CSF1, HOXA1, IL1R1
MAGRANGEAS_MULTIPLE_MYELOMA_IGLL_VS_IGLK_DN	0.01618	0.13756	23	DUSP1
KRIGE_RESPONSE_TO_TOSEDOSTAT_24HR_DN	0.01646	0.13975	956	NLN, PAFAH1B2, TCF4, UBL5, SLC2A1, SRGN, MARCKS, CDK6, NME4, GFOD1, GALNT2, B3GNT1, LAPTM4B, RPIA, COL4A2, DNAJB1, ASB13, B4GALT5, ITGA4, GM2A, DUSP3, PPP1R14B, TLE4, IFT57, EXOSC7, PRKACB, MPZL1, RAB32, ATOX1, SLC7A6, CENPV, LYST, SLC29A2, MOGS, ABCC5, PRKAR2B, TET1, DEF8, SLC19A2, SYNGR2, C4orf48, NCBP2, PEX5, EARS2, NAGPA, MYEOV2, LPCAT2, KTI12, HNRNPA1L2, MREG, HRASLS, SLC38A5, NPM3, LSM7, EN…
APPIERTO_RESPONSE_TO_FENRETINIDE_UP	0.01664	0.14095	38	MYADM, CYR61, PRKACB, CCNJL, CYB5R1
MARKEY_RB1_ACUTE_LOF_UP	0.01684	0.14209	211	GBP1, IGFBP3, HIST2H3C, FNDC3A, SRGN, SMPDL3A, IL18BP, DHRS7, SEMA7A, SGCB, PLA2G7, TMEM45A, PCSK5, PFKP, NCF4, FKBP7, HIST1H2BC, IFIH1, AP3S1, TGFBI
FONTAINE_THYROID_TUMOR_UNCERTAIN_MALIGNANCY_DN	0.01686	0.14209	25	BAP1, ITGA4
REACTOME_RECEPTOR_LIGAND_BINDING_INITIATES_THE_SECOND_PROTEOLYTIC_CLEAVAGE_OF_NOTCH_RECEPTOR	0.01687	0.14209	11	NOTCH2, ADAM17, UBA52
KRIGE_RESPONSE_TO_TOSEDOSTAT_6HR_UP	0.01691	0.14209	872	TSC22D3, NKIRAS2, ZSWIM6, DDIT4, ATXN1, TCF4, SLC38A2, MLLT11, RAB32, GALNT2, FBL, F11R, SSBP2, FOSL2, LGALS1, RAPGEF2, BTG1, IFT57, GPR125, CDK6, TNFRSF10B, ENAH, TUBA1A, ANXA3, FYN, ALOX5AP, SLC38A5, B4GALT4, DNAJC10, TLE4, PKD2, ATF3, SNX16, NLN, PMAIP1, EARS2, MYO5A, TGFBR1, C4orf48, NFIL3, CSRNP2, NPM3, NR3C1, PLAGL2, NPHP3, KSR1, GFOD1, RCN1, ABCC5, SLC2A3, SGCB, ASPHD2, TMEM87B, KTI12, EMR…
TSAI_DNAJB4_TARGETS_DN	0.01692	0.14209	6	CALD1, HMGA2
SASSON_RESPONSE_TO_FORSKOLIN_DN	0.017	0.14247	87	TPM1, ITGB5, AKAP12, PMAIP1, ARL4C, GBP1, GEM, TUBA1A, THBS1, ILK, ADCY7
SAKAI_TUMOR_INFILTRATING_MONOCYTES_UP	0.01728	0.14423	26	TEAD1
VANDESLUIS_COMMD1_TARGETS_GROUP_3_DN	0.01729	0.14423	37	TGFBI, TRAM1L1, TUBB3, NRARP, MFAP4
LINDSTEDT_DENDRITIC_CELL_MATURATION_D	0.0173	0.14423	66	CDH2, EGR2, TPM1, TGFBI, LAPTM4A, IFNGR1, NCBP2, ADCY7
PID_IL12_STAT4_PATHWAY	0.01749	0.14544	33	TGFB1, JUN
MIKKELSEN_PLURIPOTENT_STATE_DN	0.01753	0.14544	8	CDK6
HOLLEMAN_VINCRISTINE_RESISTANCE_ALL_UP	0.01754	0.14544	27	SPATA2, LBH, RBMS1
COATES_MACROPHAGE_M1_VS_M2_UP	0.0176	0.14564	77	TGFBI, ARSB, NRCAM, RCN1, CADM1, PLXDC2, FILIP1L, ADA
VERHAAK_GLIOBLASTOMA_PRONEURAL	0.01762	0.14564	174	TMCC1, LPHN3, MLLT11, GNG4, TMEFF1, DNM3, HRASLS, CBX1, ZNF821, BAI3, MARCKS, CSNK1E, GRID2
PACHER_TARGETS_OF_IGF1_AND_IGF2_UP	0.01772	0.14599	35	MID1, MFAP3L
MCMURRAY_TP53_HRAS_COOPERATION_RESPONSE_DN	0.01773	0.14599	67	HEY2, PITX2, PLXDC2, PMAIP1, PVRL4
CLAUS_PGR_POSITIVE_MENINGIOMA_DN	0.01787	0.14665	12	NLN, HEG1
REACTOME_SIGNALING_BY_BMP	0.01787	0.14665	22	SMAD7
CAIRO_HEPATOBLASTOMA_UP	0.01802	0.14724	202	RNF38, CKAP4, DRAM1, HSPB1, MARCKS, HMGA2, RELN, ROBO1, MPZL1, PALLD, TACC1, JARID2, C14orf1, BAMBI, TUFT1, RHOBTB1, CBX1, SLC26A2
BASSO_HAIRY_CELL_LEUKEMIA_UP	0.01805	0.14724	5
FERRARI_RESPONSE_TO_FENRETINIDE_UP	0.01805	0.14724	21	ATF3, DDIT4, PTGS2, SEMA3C
BIOCARTA_CTL_PATHWAY	0.01807	0.14724	13
CLASPER_LYMPHATIC_VESSELS_DURING_METASTASIS_UP	0.01817	0.14781	19	TGFB3, EDN1, ADM, CXADR, F11R, THBS1
TAKEDA_TARGETS_OF_NUP98_HOXA9_FUSION_10D_DN	0.0184	0.14941	132	MREG, DOCK4, MMP9, SRPX, ANXA3, IL1R1, CXCL1, TGFBI, LGALSL, PID1, RASGRP1, PLA2G7, OLFML2B, PCSK5
BIOCARTA_STEM_PATHWAY	0.01849	0.14994	15	CSF1, IL6
GREENBAUM_E2A_TARGETS_DN	0.01858	0.15038	20	GBP1, TMSB10, GM2A, TRMT112
AMIT_EGF_RESPONSE_60_HELA	0.01865	0.15052	44	CYR61, FOSL2, ZFP36L1, LIF, SERPINE1, SLC2A3, PMAIP1, RHOB
HELLER_SILENCED_BY_METHYLATION_DN	0.01866	0.15052	102	GPR125, THBS1, SERPINH1, SLC6A15, ATF3, AMY1A, DDIT4, DNAJB1, SLCO4C1, DNAJB4
HEDVAT_ELF4_TARGETS_UP	0.01882	0.15151	12
CHASSOT_SKIN_WOUND	0.0189	0.15195	10	EGR2, JUN
KEGG_PATHWAYS_IN_CANCER	0.01909	0.15301	325	JUN, TFG, FN1, BIRC3, JUP, HHIP, PTGS2, STAT5B, TGFB1, TGFBR1, TGFB3, FGF13, RUNX1, MITF, MMP2, COL4A1, COL4A2, MMP9, DAPK3, VEGFC, SOS2, SLC2A1, DVL2, ITGA2, CDK6, IL6
ST_WNT_BETA_CATENIN_PATHWAY	0.0191	0.15301	34	DACT1
HELLER_HDAC_TARGETS_SILENCED_BY_METHYLATION_DN	0.01935	0.15473	270	CADM1, HSPB1, CHST15, DNAJB4, SERPINH1, GGT1, SETBP1, ITGA4, WIPF1, NUAK1, TCF4, FNDC3A, ST6GAL1, QPCT, RHOBTB1, NSMAF, DDIT4, ITGB5, NR3C1, DNAJB1, ATF3
RAY_ALZHEIMERS_DISEASE	0.01948	0.15554	13
WIERENGA_STAT5A_TARGETS_UP	0.0197	0.15691	208	ADM, C1orf51, SPP1, PCSK9, TSC22D2, ITGA2, A4GALT, NFIL3, SLC2A3, PLAU, CKAP4, BTG1, TGFBR1, PGM2L1, DDIT4, TLE4, CTXN1
KIM_WT1_TARGETS_8HR_UP	0.01972	0.15691	162	CHST3, DNAJB1, SERPINE1, GEM, PEA15, JUN, CDR2L, LEPROT, RLF, PDGFC, IL6ST, SERPINH1, QKI, CSF1, DNAJB4, ADM, SOX9, CSDC2, PLXND1, ADAM19
KHETCHOUMIAN_TRIM24_TARGETS_UP	0.01978	0.15712	46	TGFB1, VIM, LGALS1, COL4A1, SERPINE1, COL4A2, SPP1
ZHENG_FOXP3_TARGETS_IN_THYMUS_UP	0.01984	0.15712	186	TRIO, HERPUD2, NR3C1, DENND5A, JARID2, CPE, TOX, UBAC2, LATS2, SLC37A3, ABTB2, EXT1, IDS, STAT5B
REACTOME_P75_NTR_RECEPTOR_MEDIATED_SIGNALLING	0.01987	0.15712	79	BCL2L11, NET1, TIAM2, NGF, SOS2, ADAM17, TRIO, UBA52
ENK_UV_RESPONSE_EPIDERMIS_DN	0.01988	0.15712	501	PTGS2, TGFBI, ARL4C, ADAMTS1, RLF, DAPK3, DNAJB4, KRT17, ITGA2, CADM1, TCF4, MGST3, SMAD7, TNFRSF10B, RHOB, FYN, EXT1, DNAJB1, ADM, GALNT2, SOS2, INPP5A, HSPB8, IGFBP3, EGR2, CYTH1, DNAJB2, B4GALT5, JARID2, TP53BP2, FILIP1L, PLAGL1, TUBA1A, SSBP2, PROS1, THBD, OPN3, CLDN1, HSPB1, ROBO1, PLAU, NDEL1, DUSP8, TMEM2, MAPKAPK2, ATF3, PDGFC
SCHRAETS_MLL_TARGETS_UP	0.01995	0.15742	35	GM2A, CADM1, HOXA1
ABRAHAM_ALPC_VS_MULTIPLE_MYELOMA_DN	0.0203	0.15989	19	TGFB1, CD47, IL6ST
GUO_HEX_TARGETS_UP	0.02048	0.16099	80	LIFR, ABCD4, EPHA4, AKAP12, EXT1
GAUSSMANN_MLL_AF4_FUSION_TARGETS_B_UP	0.02051	0.16099	25	COL11A1, BTG1
KIM_ALL_DISORDERS_DURATION_CORR_UP	0.02055	0.16105	9	CSRNP3, SPIN1
SMIRNOV_RESPONSE_TO_IR_2HR_UP	0.02062	0.16129	50	ATF3, JUN, PMAIP1, SOX9, IER5, TNFRSF10B
ABBUD_LIF_SIGNALING_2_DN	0.02077	0.16222	7	PITX2
IVANOVA_HEMATOPOIESIS_STEM_CELL_LONG_TERM	0.0209	0.16298	295	SETBP1, ATXN1, NPY1R, FLRT3, SLC6A15, ZBTB39, ZDHHC17, CHIC1, C1orf52, KCTD11, SLC9B2, MARK1, LHX9, PLXDC2, FKBP7, KRT17, EPHA5, PRR16, PITX2, EXT2
BROWNE_HCMV_INFECTION_24HR_DN	0.02105	0.16367	147	MGST3, MTMR11, CTSO, GPR176, RIN2, EXT1, SEMA3C, COL8A1, RRAS2, MEST, IGFBP3, TEAD1, PRKAB2, THBS1, CALD1, ITGA2, SGCB, BTG1
KEEN_RESPONSE_TO_ROSIGLITAZONE_DN	0.02106	0.16367	105	DUSP1, DNAJB2, RCN2, SPP1, SRGN, PHLDB2, CLU, TPM1, CXCL1, ENAH, MMP9, BNIP2, ATF3, CPE, ANXA3, BPGM
BIOCARTA_HIF_PATHWAY	0.02133	0.16526	15	JUN, EDN1
REACTOME_SIGNALING_BY_GPCR	0.02134	0.16526	888	RASGRP1, LPAR6, NET1, ADCY7, CCR3, ADM, OR10A5, ADRA1B, EDN1, OPN3, TIAM2, GNG4, CXCL1, EMR2, HTR1B, HTR1E, HTR1F, HTR7, RHOB, NPY1R, OXTR, PRKACB, PRKAR2B, PRKCE, SOS2, TRIO, CALCB, CAMK4, RGS20
REACTOME_GRB2_SOS_PROVIDES_LINKAGE_TO_MAPK_SIGNALING_FOR_INTERGRINS_	0.02141	0.16558	15	FN1
JOHNSTONE_PARVB_TARGETS_1_UP	0.02146	0.16571	6	SERPINE1, PEA15, CST6
AMIT_EGF_RESPONSE_40_HELA	0.02159	0.16639	42	DUSP1, ATF3, JUN, SEC23A, SLC2A3, PTGS2, IL6
DIRMEIER_LMP1_RESPONSE_LATE_DN	0.02163	0.16643	32	ARF5, BTG1
BIOCARTA_PS1_PATHWAY	0.02186	0.1678	14	ADAM17
REACTOME_NETRIN1_SIGNALING	0.02188	0.1678	38	FYN, RGMB, ROBO1, SIAH2, TRIO, UNC5C
REACTOME_SIGNALING_BY_PDGF	0.02228	0.17049	118	ADCY7, COL4A1, COL4A2, COL4A5, COL5A1, PLG, PRKACB, PRKAR2B, PRKCE, PDGFC, SPP1, STAT5B, THBS1, PDGFD, CAMK4
OSADA_ASCL1_TARGETS_DN	0.0223	0.17049	24	TGFBI, BIRC3, DUSP1, SEMA3C
ST_DIFFERENTIATION_PATHWAY_IN_PC12_CELLS	0.02239	0.17072	45	TUBA1A, JUN, MAPK8IP2, MAPK8IP1, MAP2K4, EGR2
BIOCARTA_TNFR2_PATHWAY	0.0224	0.17072	17	DUSP1
HOELZEL_NF1_TARGETS_UP	0.02265	0.17231	133	ATXN1, HHIP, FAM114A1, SERPINE1, NRCAM, RELN, DRAM1, ITGA2, HSPB8
LIN_MELANOMA_COPY_NUMBER_DN	0.02269	0.17235	41	LPAR6, ATAD1, FNDC3A, C14orf2, PFKP
BIOCARTA_PGC1A_PATHWAY	0.02279	0.17281	23	MEF2C, CAMK4
CHIANG_LIVER_CANCER_SUBCLASS_CTNNB1_DN	0.0229	0.17288	165	CTHRC1, VCAN, MMP9, CHST11, ADAMTS1, EGR2, COL5A1, SERPINE1, MMD, AMIGO2, GLIS3, GALNT7, RASGRP1, MYL9, TMEM45A, CDA, MCC, SRPX, GEM
JONES_TCOF1_TARGETS	0.0229	0.17288	5	PMAIP1
TOOKER_GEMCITABINE_RESISTANCE_UP	0.02291	0.17288	77	BAMBI, ILK, PALLD, MEF2C, DHRS7, ABCC2
PETRETTO_HEART_MASS_QTL_CIS_UP	0.02302	0.17341	28	ADRA1B, CARD9, NET1, C5orf15
TCGA_GLIOBLASTOMA_COPY_NUMBER_DN	0.02315	0.17414	29	QKI, FNDC3A, SLC45A1, ATAD1
ZHAN_LATE_DIFFERENTIATION_GENES_UP	0.02332	0.17517	32	PPT1, P4HA1, BMP6, ITGA4, ATOX1, MCFD2
REACTOME_SMAD2_SMAD3_SMAD4_HETEROTRIMER_REGULATES_TRANSCRIPTION	0.02341	0.17517	25	E2F5, SMAD7, SERPINE1, UBA52
FONTAINE_PAPILLARY_THYROID_CARCINOMA_DN	0.02343	0.17517	72	JUP, LMLN, E2F5, BAP1, MFAP3L
BIOCARTA_FIBRINOLYSIS_PATHWAY	0.02346	0.17517	12	SERPINE1, PLAU, PLG
PID_BMP_PATHWAY	0.02352	0.17517	42	RGMB, SMAD7, BAMBI, BMP6
NIKOLSKY_BREAST_CANCER_19Q13.4_AMPLICON	0.02353	0.17517	7	NDUFA3
LIU_TARGETS_OF_VMYB_VS_CMYB_UP	0.02356	0.17517	16	WLS, IL18BP, CD109
HONMA_DOCETAXEL_RESISTANCE	0.02358	0.17517	34	PPP1R14B
SEIKE_LUNG_CANCER_POOR_SURVIVAL	0.02365	0.17517	10	CSF1
HUPER_BREAST_BASAL_VS_LUMINAL_UP	0.02366	0.17517	53	AMIGO2, FLRT3
HOEGERKORP_CD44_TARGETS_DIRECT_UP	0.02374	0.17544	26	IL6, PLG, SERPINC1, MITF
KORKOLA_YOLK_SAC_TUMOR_UP	0.02377	0.17544	19	SLC2A3
MARTINEZ_RESPONSE_TO_TRABECTEDIN_UP	0.02387	0.17572	68	UBA52, CTSA, LAPTM4A, TUSC3, RHBDD2, ARL2, ATF3
REACTOME_N_GLYCAN_ANTENNAE_ELONGATION	0.02388	0.17572	14	ST6GAL1, B4GALT4, B4GALT2, B4GALT5
FRASOR_TAMOXIFEN_RESPONSE_DN	0.02412	0.1772	11	SOX9
BILANGES_SERUM_RESPONSE_TRANSLATION	0.02434	0.17849	36
REACTOME_HEPARAN_SULFATE_HEPARIN_HS_GAG_METABOLISM	0.02439	0.17864	51	GPC6, B4GALT7, B3GALT6, VCAN, EXT1, EXT2, NDST1, IDS, SGSH, NDST2, NDST3
WU_HBX_TARGETS_3_DN	0.02452	0.17924	13	PMAIP1, IL6, TGFB1
DAVICIONI_RHABDOMYOSARCOMA_PAX_FOXO1_FUSION_UP	0.0247	0.18032	59	MMD, NRCAM, JUN, PPP1R14B, PRKAR2B, ALK, EYA1, TMEFF1, PDGFD
BRUECKNER_TARGETS_OF_MIRLET7A3_UP	0.02486	0.18122	105	RHOV, GLIS3, PTPN12, BTG1, SLC38A2, VCAN, CXADR, AKAP12, GFOD1, CHGB, LYST, CLU, CDK6, B4GALT5
REACTOME_SEROTONIN_RECEPTORS	0.02502	0.1821	12	HTR1B, HTR1E, HTR1F, HTR7
PID_IL12_2PATHWAY	0.02508	0.18221	63	IL1R1
GRAHAM_NORMAL_QUIESCENT_VS_NORMAL_DIVIDING_UP	0.02548	0.18457	63	HIST1H2BK, HIST2H2BE, PTGS2, CXCL1, INHBA
REACTOME_PEPTIDE_HORMONE_BIOSYNTHESIS	0.02548	0.18457	14	INHA, INHBA
CHAN_INTERFERON_PRODUCING_DENDRITIC_CELL	0.02559	0.1851	12
GRAESSMANN_RESPONSE_TO_MC_AND_SERUM_DEPRIVATION_UP	0.02566	0.18532	207	DNM3, RIN2, LIFR, MMD, PHLDB2, DLC1, ADCY7, CSF1, WISP2, IFIH1, ABI3BP, DNAJC27, MEST, NEDD9
OXFORD_RALA_TARGETS_DN	0.02571	0.18535	9	COL5A1, KIAA0319L, IGFBP3
SOUCEK_MYC_TARGETS	0.02575	0.18535	8	CXCL1
LEE_SP4_THYMOCYTE	0.0258	0.18545	13	CLDN1
CHIARADONNA_NEOPLASTIC_TRANSFORMATION_KRAS_CDC25_DN	0.02584	0.18545	49	AP3S1, PTGS2, OSMR, IL1R1, WISP2, EMB, CXCL1, LTBP2, PROS1
REACTOME_PHOSPHOLIPID_METABOLISM	0.02598	0.18616	195	COL4A3BP, GM2A, ARSB, ACHE, CTSA, LPCAT2, AGPAT4, ARSJ
WNT_SIGNALING	0.02603	0.18625	89	DVL2, JUN, PITX2
HILLION_HMGA1_TARGETS	0.02612	0.18663	88	ACHE, HSPB1, TGFB3, RPS12, LIMK1, CLU
GENTILE_UV_LOW_DOSE_DN	0.02619	0.18686	66	DDIT4, HMGA2, SEMA3C, RBMS1, CDH2, VEGFC, C16orf45, EXT1
LUND_SILENCED_BY_METHYLATION	0.02633	0.18756	16	TMEM101, ADAM17, CLU
NIELSEN_MALIGNAT_FIBROUS_HISTIOCYTOMA_UP	0.02638	0.18765	18	SRPX, LIF, CXCL1, PLAU
FAELT_B_CLL_WITH_VH_REARRANGEMENTS_UP	0.02643	0.18769	48	YIF1A, SUN1, NPTN, RUNX1, PLAGL1, NCF4, TUBA1A
HADDAD_B_LYMPHOCYTE_PROGENITOR	0.02662	0.18873	272	PKD2, RASGRP1, LBH, ZFP36L1, MEF2C, HIST1H2BD, BTG1, NID2, HIST1H3H, COL5A1, KIAA1033, TCF4, AKAP12, DACT1, TMCC1, SNN, E2F5, RHOB, KIF13A, TLE4, GPR125, CHST15, JUN, SIAH2, HIST1H4H, SSBP2, PLEKHF2, RIMS3
COULOUARN_TEMPORAL_TGFB1_SIGNATURE_UP	0.0269	0.1904	108	CXCL1, DDIT4, VIM, SMAD7, FOSL2, SOX9, TGFBR1, SLC35D2, TBCEL, IFNGR1, NET1, BTG1, SERPINE1, CSNK1E, NGF
MORI_SMALL_PRE_BII_LYMPHOCYTE_UP	0.02693	0.1904	82	ACHE, RELN, SPIN1, TMSB10, MYO5A, PTPRB, MARCKS, EPHA3
CHENG_TAF7L_TARGETS	0.02707	0.1911	6
REACTOME_GPCR_LIGAND_BINDING	0.02715	0.19136	390	LPAR6, CCR3, ADM, ADRA1B, EDN1, OPN3, GNG4, CXCL1, EMR2, HTR1B, HTR1E, HTR1F, HTR7, NPY1R, OXTR, CALCB
VARELA_ZMPSTE24_TARGETS_UP	0.02719	0.19136	38	DDIT4, MAPKAPK2, ATF3
CHIANG_LIVER_CANCER_SUBCLASS_POLYSOMY7_DN	0.02734	0.1921	24	RCN1, DRAM1, BAMBI, RHOBTB1, ROBO1, ASAP1, SLC16A7
TSENG_IRS1_TARGETS_DN	0.02742	0.19242	133	ZNF821, IL6ST, ADM, MGST3, LIFR, DENND5A, IL1R1, THBD, COL4A1, TGFBI, TMEM45A, COL4A2
NAKAMURA_TUMOR_ZONE_PERIPHERAL_VS_CENTRAL_UP	0.02749	0.19261	272	FN1, AKAP12, THBS1, PEA15, C4orf48, TGFBI, LATS2, PALLD, TUFT1, ADAMTS1, INHBA, NID2, CENPV, COL4A1, ANXA3, TCF4, TACC1, ITGB5, QKI, MMP2, CALD1, AMIGO2, COL12A1, TPM1, CD47, TUBA1A, BDNF, VCAN, CLN8, HMGA2, PGM2L1, ZBED2, MLLT11, NET1, ADAM19, FGF13
REACTOME_P130CAS_LINKAGE_TO_MAPK_SIGNALING_FOR_INTEGRINS	0.02772	0.19393	15	FN1
LEIN_LOCALIZED_TO_PROXIMAL_DENDRITES	0.02782	0.19432	35	CHGB, IDS, MMD
MARTORIATI_MDM4_TARGETS_NEUROEPITHELIUM_DN	0.02812	0.1959	156	OXCT1, ITGB8, STMN3, FYN, PGM2L1, PEA15
SMID_BREAST_CANCER_RELAPSE_IN_LIVER_DN	0.02813	0.1959	10
REACTOME_SPHINGOLIPID_METABOLISM	0.02843	0.19771	67	COL4A3BP, GM2A, ARSB, CTSA, ARSJ
YANAGISAWA_LUNG_CANCER_RECURRENCE	0.02854	0.19809	8	RPL39, TMSB10
HUTTMANN_B_CLL_POOR_SURVIVAL_DN	0.02857	0.19809	58	ATP10D, USP6NL, MEF2C, RRAS2, BIRC3
REACTOME_METABOLISM_OF_STEROID_HORMONES_AND_VITAMINS_A_AND_D	0.02869	0.1986	34	STARD4
TING_SILENCED_BY_DICER	0.02873	0.1986	29	CYR61, PANK3, VIM, LHFP, RASGRP1
TAKEDA_TARGETS_OF_NUP98_HOXA9_FUSION_8D_DN	0.02883	0.199	196	PID1, CXCL1, DOCK4, PCSK5, PLA2G7, JUN, CLU, IFNGR1, SRPX, TGFBI, ADAM19, FYB, ATP10D, PPP1R3B, RAPGEF2, SLC26A11, FAM198B, RAB30, MMP9, SLC16A7
REACTOME_HS_GAG_BIOSYNTHESIS	0.02899	0.19979	30	GPC6, EXT1, EXT2, NDST1, NDST2, NDST3
SHIN_B_CELL_LYMPHOMA_CLUSTER_6	0.02914	0.20057	11	PTGS2, HOXA1
REACTOME_PLATELET_HOMEOSTASIS	0.02925	0.201	75	GNG4, PPP2R5B
HANSON_HRAS_SIGNALING_VIA_NFKB	0.02931	0.20117	22
GAUSSMANN_MLL_AF4_FUSION_TARGETS_E_DN	0.02937	0.20125	21	TUBB3, PLAGL1
REACTOME_SIGNALING_BY_NOTCH2	0.02942	0.20129	12	NOTCH2
REACTOME_POTASSIUM_CHANNELS	0.02968	0.20279	98	KCNH4, GNG4, HCN1, KCNA7, KCNJ4
KUWANO_RNA_STABILIZED_BY_NO	0.02981	0.20324	7	PTGS2
GAJATE_RESPONSE_TO_TRABECTEDIN_UP	0.02983	0.20324	66	SRGN, OLFML2A, CLU, TGFBI, IL6, TUBA1A, MSMO1, NID2, ATF3, PROS1, CPE
YAGI_AML_RELAPSE_PROGNOSIS	0.02995	0.2034	34	RAB32, CDK6
CHANG_IMMORTALIZED_BY_HPV31_DN	0.03	0.2034	62	BPGM, LYST, PEA15, DSC2, KLK6, GBP1, PTGS2
LEE_AGING_CEREBELLUM_DN	0.03004	0.2034	83	TUBA8, VAMP3, SLC6A15, ACHE, SNCA, CYR61, THBS1, SERPINH1, NPY1R
KEGG_N_GLYCAN_BIOSYNTHESIS	0.03008	0.2034	46	DAD1, TUSC3, ST6GAL1, B4GALT2, MGAT5B, MOGS
JAATINEN_HEMATOPOIETIC_STEM_CELL_UP	0.03009	0.2034	299	GPR125, SSBP2, COL5A1, LAPTM4B, PLAGL1, JUP, TUSC1, WDR91, MSRB3, RHOBTB1, RCN1, KDELC1, PKD2, PDGFC, CDK6, NKAIN2, GALNT7, CTHRC1, HSPB1, SAMD13, HMGA2, CD109, MEST, PAIP1
THEILGAARD_NEUTROPHIL_AT_SKIN_WOUND_UP	0.03013	0.2034	77	IL1R1, HIVEP1, PLAU, TGFBR1
CHEMELLO_SOLEUS_VS_EDL_MYOFIBERS_UP	0.03016	0.2034	35	HSPB1, HIST2H2AA3
ALFANO_MYC_TARGETS	0.03026	0.20369	234	OXCT1, ASB13, PTPN12, RAPGEF2, DNAJB6, PEX5, ADM, CYR61, PLAU, AKAP12, LAPTM4A, CDC42EP3, TP53BP2, SOX9, MARCKS, B3GNT1, SYNGR2, E2F5, CELSR3, FILIP1L, ITGB5, ABCC5, FYN
PID_CD40_PATHWAY	0.03029	0.20369	30	JUN, BIRC3, MAP2K4
CHEN_ETV5_TARGETS_SERTOLI	0.03044	0.20441	18	THBD, ARSB, IL6
PID_IL27_PATHWAY	0.03052	0.20465	26	IL6, TGFB1, IL6ST
CAVARD_LIVER_CANCER_MALIGNANT_VS_BENIGN	0.0307	0.2056	30	DPP4, SPP1
COLDREN_GEFITINIB_RESISTANCE_UP	0.03095	0.2067	79	CDH2, PTPRG, NSMAF, QPCT, LEPRE1, C16orf45, MLLT11
LINDSTEDT_DENDRITIC_CELL_MATURATION_B	0.03096	0.2067	51	MARCKS, IL15RA, HIVEP1, ADM, BTG1, SIAH2, BIRC3
REACTOME_PI3K_CASCADE	0.03126	0.20844	68	PRKAG2, PRKAB2
FOURNIER_ACINAR_DEVELOPMENT_LATE_UP	0.0314	0.20907	11	TCF4
ST_GA12_PATHWAY	0.03146	0.20914	23	JUN
KIM_MYCL1_AMPLIFICATION_TARGETS_UP	0.0319	0.2118	11
BRUNO_HEMATOPOIESIS	0.0321	0.21275	65	NET1, RCN1, HIST1H2BC, ST6GAL1, ENAH, PFKP, CPE, MSMO1, PTGS2
SASSON_FSH_RESPONSE	0.03214	0.21275	9	DUSP1, NPY1R, FOSL2
MIZUKAMI_HYPOXIA_UP	0.03225	0.21293	12	TGFB3, ADM
PARK_OSTEOBLAST_DIFFERENTIATION_BY_PHENYLAMIL_UP	0.03233	0.21293	12	THBS1, CLDN1
CHO_NR4A1_TARGETS	0.03233	0.21293	31	BIRC3, ATF3
MIKKELSEN_DEDIFFERENTIATED_STATE_UP	0.03234	0.21293	8	JARID2
REACTOME_NCAM1_INTERACTIONS	0.03268	0.21487	39	COL4A1, COL4A2, COL4A5, COL5A1
LI_WILMS_TUMOR_VS_FETAL_KIDNEY_1_UP	0.03277	0.21508	181	SYNGR2, ATP10D, OLFML2A, LAMP2, ANXA3, BPGM, LEPROT, MSMO1, NR3C1, PLAU, SPP1, COL4A5, CRYZ, CTSO, PGRMC2, CLU, IL1R1, SEMA3C, SMPDL3A, MITF, OXCT1, PRCP
LU_AGING_BRAIN_UP	0.03281	0.21508	257	COL4A5, RGS20, VCAN, SERPINH1, VAMP3, PALLD, BAMBI, DDIT4, GIPC1, ANXA3, TP53BP2, FYN, MFAP3L, RIN2, GPR125, LAMP2, NPC1, TLE4, CALD1, EYA1, VIM, QKI, LEPROT
REACTOME_TRAF6_MEDIATED_NFKB_ACTIVATION	0.033	0.21599	21	DDX58, IFIH1, RNF135
ST_STAT3_PATHWAY	0.03309	0.21599	11	IL6
BROWNE_HCMV_INFECTION_1HR_UP	0.03315	0.21599	59	IL6ST, UBE2B, NDST1, RASGRP1, BCL2L11, CXCL1, IL6, HTR7
GUTIERREZ_MULTIPLE_MYELOMA_DN	0.03315	0.21599	33	CD47, ATP6V0E1, RHOB
REACTOME_ANDROGEN_BIOSYNTHESIS	0.03324	0.21599	9
REACTOME_CELL_DEATH_SIGNALLING_VIA_NRAGE_NRIF_AND_NADE	0.03328	0.21599	58	BCL2L11, NET1, TIAM2, NGF, SOS2, TRIO, UBA52
REACTOME_DIABETES_PATHWAYS	0.03331	0.21599	128	YIF1A, CPE, EXOSC7, IGFBP3, MMP2, MYO5A, ATF3, PLG, FKBP14, PPP2R5B, ARFGAP1, PLA2G7
GALIE_TUMOR_ANGIOGENESIS	0.03331	0.21599	8	PTGS2, TGFB1
NEMETH_INFLAMMATORY_RESPONSE_LPS_UP	0.03342	0.21637	88	SLC2A1, TGFB1, MYADM, RCN1, MLLT11, MAPKAPK2, SRGN, PTGS2, ATF3
CHUANG_OXIDATIVE_STRESS_RESPONSE_UP	0.03348	0.21646	27	EDN1, JUN, LIF
SMID_BREAST_CANCER_RELAPSE_IN_PLEURA_UP	0.03355	0.21662	5	SYNGR3
CHIARADONNA_NEOPLASTIC_TRANSFORMATION_CDC25_DN	0.03362	0.21676	153	QKI, NEDD9, COL4A1, TUBA8, ADM, SEMA3C, ANXA8L2, HIST1H2BC, MGST3, CYB5R1, COL11A1, IFI30, TMEM43, DUSP1, TMEM45A, GIPC1, COL4A2, RNF13, AKAP12, TM2D2
BIOCARTA_MTA3_PATHWAY	0.03391	0.21837	18	TUBA1A, HSPB1
WENG_POR_DOSAGE	0.03404	0.21889	21	LGALS1, LGALSL
GARGALOVIC_RESPONSE_TO_OXIDIZED_PHOSPHOLIPIDS_GREY_DN	0.03419	0.2194	63	PHLDB2, HEY2, C8orf4, TFAP2A, GBP1, CROT, PGRMC2, MB21D2, SMAD7, LYPD1
REACTOME_SIGNALING_BY_NOTCH3	0.03421	0.2194	12
BIOCARTA_INTRINSIC_PATHWAY	0.0343	0.21951	23	COL4A1, COL4A2, PROS1, PROC, SERPINC1, COL4A5
TSENG_ADIPOGENIC_POTENTIAL_UP	0.03433	0.21951	28	BPGM, BMP6
ZHU_CMV_8_HR_UP	0.03454	0.22042	47	PTGS2, GBP1, IL6, HIST2H2AA3
KEGG_HEMATOPOIETIC_CELL_LINEAGE	0.0346	0.22042	85	ITGA4, CSF1, IL1R1, ITGA2, IL6
OSMAN_BLADDER_CANCER_DN	0.03461	0.22042	362	C12orf57, IDS, DDX58, LBH, HIST1H4H, MPZL1, CD47, HIST2H2BE, PRMT2, DIABLO, CHST11, CDV3, UBA52, MPZL3, BCL2L11, SPATA2, SNN, ABCC5, TLE4, RPL35, OST4, UBE2B, SLC7A6, ATP8B2, FBL
DEBOSSCHER_NFKB_TARGETS_REPRESSED_BY_GLUCOCORTICOIDS	0.03472	0.22074	24	EDN1, PTGS2, IL6
KEGG_ALLOGRAFT_REJECTION	0.03475	0.22074	35	HLA-B, HLA-DQB1
JISON_SICKLE_CELL_DISEASE_DN	0.03481	0.22082	174	CSNK1E, B3GNT1, TGFB1, TMEM66, BTG1, RPLP1, TSC22D3, MAPK8IP1, CELSR3, FBL, ASB9, FYN
KEGG_HEDGEHOG_SIGNALING_PATHWAY	0.03495	0.22141	56	HHIP, CSNK1E, PRKACB, BMP6
KIM_BIPOLAR_DISORDER_OLIGODENDROCYTE_DENSITY_CORR_UP	0.03518	0.22257	665	SERPINI1, FAM127A, VIM, MGST3, RPS12, SPAG7, RUNDC3A, ATOX1, SNN, SLC6A15, PRAF2, TUSC3, PPP2R5B, FBL, CLSTN1, CSRNP2, CHPF, DGUOK, MLLT11, NDEL1, C16orf45, ARF5, B3GNT1, TUBB3, LZTR1, UBE2E3, LGALS1, SYNGR3, ABCC5, RELN, KAL1, BIN1, BLCAP, RPLP1, BAP1, CA11, CHST15, CPE, RIMS3, RPL35, CNBP, DAD1, PRCP, MARCKS
DUNNE_TARGETS_OF_AML1_MTG8_FUSION_DN	0.03526	0.22273	19	EDIL3, FOSL2, SLC2A3, MEF2C
JU_AGING_TERC_TARGETS_UP	0.03533	0.22273	10	MMP2, TNFRSF19
SCHAEFFER_PROSTATE_DEVELOPMENT_12HR_DN	0.03535	0.22273	55	COL8A1, INHBA, LYPD1, CALCB, TUBB3, TGFBI, NUAK1
REACTOME_NEGATIVE_REGULATORS_OF_RIG_I_MDA5_SIGNALING	0.03543	0.22292	30	DDX58, IFIH1, UBA52, NLRC5, RNF135
KOYAMA_SEMA3B_TARGETS_UP	0.03564	0.22377	269	TGFBI, SLC31A2, SYT1, THBS1, SERPINE1, NDST1, SRPX, FBXO27, PRR5L, PLAU, DMWD, TMEM216, TTC17, DDIT4, MID1, HEG1, NPAS2, CTHRC1, KSR1, LTBP2, DLC1, SERPINI1, PANK3, AOX1
PLASARI_NFIC_TARGETS_BASAL_DN	0.03566	0.22377	18	EPHA3, MFAP4, STARD4
REACTOME_CELL_JUNCTION_ORGANIZATION	0.03582	0.22424	77	CDH2, CDH6, CADM1, ILK, JUP, F11R, PVRL4, CLDN12, CLDN1
HASINA_NOL7_TARGETS_UP	0.03583	0.22424	13	ADM, SOS2
ZHOU_TNF_SIGNALING_4HR	0.03614	0.2259	54	IL32, CYR61, CDC34, CXCL1
WILLERT_WNT_SIGNALING	0.03623	0.22612	22	NSMAF, VCAN, SLC2A1
YOSHIOKA_LIVER_CANCER_EARLY_RECURRENCE_UP	0.03646	0.22729	37	JAGN1, NCF4, KRT17, RAD54L2, PEX5, NLRC5
BIOCARTA_NOS1_PATHWAY	0.03656	0.22741	21	PRKAR2B, PRKACB
FARDIN_HYPOXIA_11	0.03658	0.22741	32	FUT11, IGFBP3, ANKRD37, SLC2A3, BTG1, DDIT4
BIOCARTA_SHH_PATHWAY	0.03665	0.22755	16	PRKAR2B, PRKACB
RAMJAUN_APOPTOSIS_BY_TGFB1_VIA_MAPK1_UP	0.0368	0.22816	6	BCL2L11
TURJANSKI_MAPK8_AND_MAPK9_TARGETS	0.0369	0.2285	8	JUN
ZHENG_FOXP3_TARGETS_IN_T_LYMPHOCYTE_UP	0.037	0.22885	12	IFT57, RRAS2
BIOCARTA_CACAM_PATHWAY	0.03719	0.22973	13	CAMK4
GENTILE_UV_LOW_DOSE_UP	0.03748	0.23119	27	IFI30, HIST2H2AA3, PMAIP1
KIM_PTEN_TARGETS_UP	0.03753	0.23119	18	GALNT10, CPA4, PLAU
MOHANKUMAR_TLX1_TARGETS_DN	0.03762	0.23143	172	STEAP2, GPC6, LRP1B, DSC2, C3orf52, CDH6, FAM198B, FIGN, WLS, PROS1, HHIP, PHLDB2, FGF13, CALCR, MARCKS, EPHA4, CADM1
BIOCARTA_NTHI_PATHWAY	0.03772	0.23178	23	NR3C1, DUSP1, TGFBR1
REACTOME_ACTIVATED_POINT_MUTANTS_OF_FGFR2	0.03781	0.23201	16
HERNANDEZ_ABERRANT_MITOSIS_BY_DOCETACEL_4NM_UP	0.03823	0.23423	23	HIST2H2BE, GEM, MITF, RASGRP1
BIOCARTA_IL17_PATHWAY	0.03827	0.23423	15	IL6
REACTOME_TRANSPORT_TO_THE_GOLGI_AND_SUBSEQUENT_MODIFICATION	0.03871	0.23662	33	SEC24B, SEC23A, ST6GAL1, B4GALT4, B4GALT2, MCFD2, B4GALT5
WINTER_HYPOXIA_UP	0.03881	0.23687	89	PTGFRN, P4HA1, VEZT, SLC2A1, CNIH4, COL4A5, B4GALT2, ANKRD37, KCTD11, PLAU, KRT17
REACTOME_ENDOSOMAL_VACUOLAR_PATHWAY	0.03894	0.23691	8	HLA-B
MAHADEVAN_RESPONSE_TO_MP470_UP	0.03895	0.23691	19	CXCL1
WHITESIDE_CISPLATIN_RESISTANCE_DN	0.03904	0.23691	13
NUTT_GBM_VS_AO_GLIOMA_UP	0.03905	0.23691	46	GALNT2, TP53BP2, VIM
MALIK_REPRESSED_BY_ESTROGEN	0.03906	0.23691	12
BIOCARTA_CYTOKINE_PATHWAY	0.03932	0.23799	21	IL6
KOINUMA_COLON_CANCER_MSI_DN	0.03934	0.23799	8	LAPTM4B
GROSS_ELK3_TARGETS_DN	0.03947	0.23845	32	IL6, ADAMTS1, PTGS2
CASORELLI_APL_SECONDARY_VS_DE_NOVO_UP	0.0397	0.23952	37	NAGPA, CLU, CNIH4
REACTOME_TGF_BETA_RECEPTOR_SIGNALING_ACTIVATES_SMADS	0.03986	0.24001	24	SMAD7, TGFB1, TGFBR1, UBA52
LINDVALL_IMMORTALIZED_BY_TERT_UP	0.03992	0.24001	74	ADAMTS1, SLC38A2, CALD1, VAMP3, EXT1
KARLSSON_TGFB1_TARGETS_UP	0.03993	0.24001	121	CDC34, LMLN, HMGA2, EXT1, NUAK1
NAGASHIMA_NRG1_SIGNALING_DN	0.04002	0.24014	54	THBS1, TSC22D2, DDIT4, MID1
VALK_AML_CLUSTER_9	0.04006	0.24014	34	TGFBI, MTMR11
BURTON_ADIPOGENESIS_PEAK_AT_0HR	0.04025	0.24099	60	CYB5R1, TGFB3, ASAP1, MAP4, VEGFC, CSF1, COL8A1, SPP1, MYL9, TPM1, MARCKS, COL11A1
VERHAAK_AML_WITH_NPM1_MUTATED_UP	0.0405	0.24199	179	MARCKS, VCAN, THBS1, COL4A5, HIST1H3H, GGT1, RUNX1, LAPTM4B, IL6, SMPDL3A, PDGFD, MMP2, CLU, HIST1H2BC, PRKAR2B, CARD9, CHST15, IFI30, HIST2H2BE
CAFFAREL_RESPONSE_TO_THC_8HR_5_UP	0.04052	0.24199	13	ZFP36L1
KAAB_FAILED_HEART_VENTRICLE_DN	0.04087	0.24369	41	SLC31A2, IFNGR1, DEXI
REACTOME_INTERACTION_BETWEEN_L1_AND_ANKYRINS	0.04091	0.24369	21	NRCAM
GOLDRATH_IMMUNE_MEMORY	0.04104	0.24414	64	SEMA4F, IL15RA, SOS2, PROS1, SLC2A1, PRKCE
HOSHIDA_LIVER_CANCER_SURVIVAL_UP	0.04109	0.24414	73	CTNND2, TCF4, EPHA4, WIPF1, TSC22D2, IFI30, FILIP1L, TRIO, ANXA3, COL4A1
WANG_PROSTATE_CANCER_ANDROGEN_INDEPENDENT	0.04118	0.24439	58	FN1, SGSH, PRKAR2B, ITGB5
REACTOME_DEVELOPMENTAL_BIOLOGY	0.04128	0.24451	384	CDH2, MED6, MYL9, COL4A1, COL4A2, COL4A5, COL5A1, EGR2, PLXND1, NR5A2, FYN, RGMB, ITGA2, RHOB, LIMK1, MEF2C, NRCAM, ENAH, SRGAP1, ROBO1, SIAH2, BNIP2, SOS2, TCF4, TGFB1, TRIO, SEMA7A, UNC5C
IGLESIAS_E2F_TARGETS_UP	0.04135	0.24451	151	NPTN, TMEM45A, COL4A1, NID2, PKD2, CADM1, LAPTM4A, ANXA3, RHOB, SERPINH1, CD47, LGALS1, THBS1, TUBA1A
REACTOME_REGULATION_OF_HYPOXIA_INDUCIBLE_FACTOR_HIF_BY_OXYGEN	0.04138	0.24451	23	UBA52
DORN_ADENOVIRUS_INFECTION_48HR_DN	0.04141	0.24451	40	CYTH1, CYR61, IL6
REACTOME_POST_CHAPERONIN_TUBULIN_FOLDING_PATHWAY	0.04156	0.24505	18	TUBB3, TUBA1A
SAMOLS_TARGETS_OF_KHSV_MIRNAS_DN	0.04163	0.24505	58	C11orf58, FN1, SRGN, SPP1, HDHD1, INHBA, SLC6A15, FGF13, THBS1
BIOCARTA_ACE2_PATHWAY	0.04166	0.24505	13	COL4A1, COL4A2, COL4A5
QI_HYPOXIA_TARGETS_OF_HIF1A_AND_FOXA2	0.04176	0.2453	37	LBH, NGF, FN1
REACTOME_SMOOTH_MUSCLE_CONTRACTION	0.04198	0.24635	23	MYL9, ITGB5, TPM1, CALD1
BOYLAN_MULTIPLE_MYELOMA_C_DN	0.04206	0.24646	53	KIF13A, RAB30, JUN, ENAH, SPP1, LINGO2, ZSWIM6, ATXN1, LAPTM4B
MCMURRAY_TP53_HRAS_COOPERATION_RESPONSE_UP	0.04213	0.24657	26	CADM1, PLA2G7, HMGA2, SEMA7A, CXCL1
PHONG_TNF_RESPONSE_VIA_P38_COMPLETE	0.04265	0.24893	221	TUFT1, ARL4C, ATF3, CYR61, PTGS2, TCF4, PNRC2, CSNK1E, VCAN, NR3C1, BTG1, ZBTB5, EXT1, EGR2, ENAH, MSMO1, PPM1F, PTPN12, FOSL2, MID1, PMAIP1, SSBP2, ADAM17
ZHAN_MULTIPLE_MYELOMA_MS_UP	0.04265	0.24893	46	PALLD, MITF, PCSK5, TEAD1, MARK1
KONDO_PROSTATE_CANCER_HCP_WITH_H3K27ME3	0.04271	0.24893	94	RASGRP1, CADM1, CDH6, MARK1, ILK, COL14A1, WDR91, NPY1R
INAMURA_LUNG_CANCER_SCC_DN	0.04276	0.24893	14
TONKS_TARGETS_OF_RUNX1_RUNX1T1_FUSION_SUSTAINED_IN_GRANULOCYTE_DN	0.0428	0.24893	7	ALOX5AP
GRANDVAUX_IRF3_TARGETS_DN	0.04323	0.25112	19	GEM
MCBRYAN_PUBERTAL_BREAST_4_5WK_UP	0.04358	0.25284	267	SLC2A1, PLA2G7, MARK1, EMB, PALLD, CALD1, TGFB3, THBS1, SOX9, TMEM2, FN1, RUNX1, ENAH, SFXN3, DUSP16, NFIL3, HLA-DQB1, JUN, FIGN, SPP1, VCAN, EGR2
WEIGEL_OXIDATIVE_STRESS_BY_TBH_AND_H2O2	0.04391	0.25402	36	ITGB5, SRF
BILD_CTNNB1_ONCOGENIC_SIGNATURE	0.04393	0.25402	77	LATS2, NR3C1, PLAGL1, QKI, VCAN, TMCC1, CLN8, KIAA1033, BAMBI
DELYS_THYROID_CANCER_UP	0.04394	0.25402	440	LGALS1, VCAN, MSMO1, PLXND1, ADM, COL11A1, PMAIP1, TUSC3, TMSB10, FYN, COL8A1, PTPRG, CLDN1, ALOX5AP, DPP4, CA11, SPP1, KRT17, TNFRSF10B, DSC2, SYNGR2, LIF, IFI30, PRAF2, ITGB5, IGFBP3, RCN2, HIST2H2AA3, EPHA4, ITGA2, MLLT11, RUNX1, CST6, HEY2, KLK6, C16orf45, FN1, CTSA, THBS1, CDH2, INHBA, NRCAM, QPCT, PROS1, PLAU, HMGA2
MYLLYKANGAS_AMPLIFICATION_HOT_SPOT_30	0.04413	0.25477	5	BTG1
SNIJDERS_AMPLIFIED_IN_HEAD_AND_NECK_TUMORS	0.04491	0.25856	37	BIRC3, MAPK8IP1, TACC1, CDK6
BOYLAN_MULTIPLE_MYELOMA_C_D_DN	0.04494	0.25856	244	RHOB, TMEM66, ABI3BP, NFIL3, CDH2, CPE, ITGB5, MMP9, ADA, SEMA4F, AMY1A, SLCO4C1, ARL4C, RRAS2, RAB32, FOSL2, FYB, TGFBI
LUI_THYROID_CANCER_CLUSTER_4	0.04495	0.25856	14	HLA-DQB1
DAZARD_UV_RESPONSE_CLUSTER_G4	0.04501	0.25862	21	HIST2H2AA3, TUBB3, DUSP1
HOLLMANN_APOPTOSIS_VIA_CD40_DN	0.04578	0.2624	248	TCF4, PPM1F, RWDD2B, VIM, NOTCH2, HLA-B, PLXND1, DENND5A, MPZL1, PCTP, NME4, RCN2, SERPINH1, IFIH1, IFT57, SYNGR3, C14orf2, TFG
REACTOME_GPCR_DOWNSTREAM_SIGNALING	0.04578	0.2624	782	RASGRP1, LPAR6, NET1, ADCY7, CCR3, ADM, OR10A5, ADRA1B, EDN1, OPN3, TIAM2, GNG4, CXCL1, HTR1B, HTR1E, HTR1F, HTR7, RHOB, NPY1R, OXTR, PRKCE, SOS2, TRIO, CALCB, RGS20
FUJIWARA_PARK2_HEPATOCYTE_PROLIFERATION_UP	0.04599	0.26324	10	CXCL1
NOUSHMEHR_GBM_SOMATIC_MUTATED	0.04613	0.2635	9
RASHI_RESPONSE_TO_IONIZING_RADIATION_4	0.04615	0.2635	59	LGALSL, LIFR, BCL2L11
BILANGES_SERUM_SENSITIVE_VIA_TSC1	0.04622	0.2635	23	MFAP4
ZUCCHI_METASTASIS_DN	0.04626	0.2635	42	CXCL1, LIF, BAP1
INGA_TP53_TARGETS	0.04646	0.26414	17	TNFRSF10B, THBS1, PMAIP1, IGFBP3
AMIT_DELAYED_EARLY_GENES	0.04648	0.26414	18	FOSL2, RBMS1, ZFP36L1, ATF3
YAO_TEMPORAL_RESPONSE_TO_PROGESTERONE_CLUSTER_5	0.04664	0.2647	28	RELN, ATF3, ADM
CHEN_HOXA5_TARGETS_9HR_DN	0.04676	0.2651	38	GM2A, MARCKS, PRR16, FAM127A, MYL9, SERPINH1, SYNGR2, CKAP4
ZHAN_MULTIPLE_MYELOMA_HP_UP	0.0469	0.26554	41	AMIGO2, CDV3, CCDC85A, DDX58
KRASNOSELSKAYA_ILF3_TARGETS_UP	0.04735	0.26756	38	PLAU, IL6ST, CTSO, PROS1
DURCHDEWALD_SKIN_CARCINOGENESIS_DN	0.04742	0.26756	261	TPM1, SEMA3C, NET1, BLCAP, MAFK, HOXA1, VGLL3, ASAP1, ENAH, QKI, FAM83G, GM2A, TMEM43, PHLDB2, RNF38, RUSC2, FLRT3, CPNE2, PTPN12, CADM1, SNN, RUNX1, PTGS2, TGFBI, SMAD7, PMAIP1
WU_CELL_MIGRATION	0.04742	0.26756	180	THBS1, HIST1H2BK, SOX9, VCAN, CDA, PLAGL1, CYR61, SERPINE1, ADAMTS1, MEST, RGS20, CXCL1, SRGN, CXADR, CST6, IGFBP3, ARL4C, GRAMD3, FN1, CLU, NEDD9, COL4A2, HMGA2, CHST15, PTGS2, COL4A1, PDGFC, DSE, AKAP12, VIM, TGFBI, KRT17, JUP, FYN
CUI_TCF21_TARGETS_UP	0.04752	0.26779	36	VCAN, CDH6, CADM1, EPHA4
SESTO_RESPONSE_TO_UV_C0	0.04762	0.26781	105	BAMBI, CXCL1, MCFD2, TUBA1A, DSC2, BPGM, ADM, CNBP, NCBP2
GALI_TP53_TARGETS_APOPTOTIC_UP	0.04764	0.26781	8	BIRC3
TOOKER_GEMCITABINE_RESISTANCE_DN	0.04782	0.26848	121	OSBPL1A, AKAP12, LAMP2, QKI, CLU, LGALS1, VCAN, PDGFC, PPID, SOX9, HSPB1, ANXA3, SERPINH1, CD47, RHOB, CST6
DING_LUNG_CANCER_MUTATED_SIGNIFICANTLY	0.0479	0.26861	25	EPHA3, INHBA, LRP1B, EPHA5
CHIARADONNA_NEOPLASTIC_TRANSFORMATION_CDC25_UP	0.04831	0.27029	119	IL6, PHLDB2, LAMP2, VCAN, CSF1, ENAH, EMB, AOX1, OSMR, PPID, LTBP2, ADAM19, THBS1, SLC38A2, IL1R1, HMGA2
SIG_CD40PATHWAYMAP	0.0484	0.27029	34	MAPK8IP2, MAPK8IP1, SYT1, DUSP1, MAP2K4
ZWANG_EGF_INTERVAL_UP	0.04848	0.27029	90	TEAD1, SLC25A30, TMEM156, OSMR, SLC34A1, OLFML2A
GARGALOVIC_RESPONSE_TO_OXIDIZED_PHOSPHOLIPIDS_RED_UP	0.04848	0.27029	17	DDIT4
RAO_BOUND_BY_SALL4_ISOFORM_B	0.04848	0.27029	503	PITX2, SNX16, UBE2E3, PNRC2, NPY1R, IFT57, RBFOX2, NPTN, TMEM39A, LRRTM3, GPC6, EMB, TEAD1, TUBB3, DDX58, NKIRAS2, OR10A5, CBX1, STEAP2, PLA2G7, TNFRSF19, RHBDD2, LHFP, RCN1, CD47, HIST1H2BD, SPP1, RPS12, VCAN, MPZL1, NID2, KIF13A, PTPN12, UBE2B, ADAMTS6, SPIN1, EPHA4, SMAD7, RUSC2, PPP1R3B, SLC2A3, NSMAF, DNAJB6, CSRNP3
HOLLEMAN_VINCRISTINE_RESISTANCE_B_ALL_DN	0.04865	0.2706	15	RPS12, TMSB10, VIM
PID_AVB3_OPN_PATHWAY	0.04866	0.2706	30	PLAU, MMP9, MMP2, SPP1, JUN, ILK
RUIZ_TNC_TARGETS_UP	0.0488	0.27094	152	SSBP2, SEMA3C, ROBO1, IL1R1, SPP1, PROS1, SLC6A15, COL4A5, DDIT4, CTSA, EYA1, IFIH1, BTG1, CLU, SLC2A3, BAMBI, CHST15, OLFML2B
GENTILE_UV_HIGH_DOSE_DN	0.04883	0.27094	306	SRF, ARL4C, CDV3, TLE4, SMAD7, BLCAP, RBMS1, DUSP1, RHOB, GTF2E1, SEC24B, MORC3, FILIP1L, VEGFC, BDNF, RAPGEF2, HIST2H2AA3, FOSL2, DDIT4, PMAIP1, BNIP2, HMGA2, ZNF146, NR3C1, PGRMC2, SIAH2, HDHD1, RUNX1, CYR61, ATF3, GEM, THBS1, TSC22D3, RRAS2, NFIL3, QKI
WEINMANN_ADAPTATION_TO_HYPOXIA_UP	0.04906	0.2719	28	MEST, TPM1, CADM1, MARCKS
KEGG_NOD_LIKE_RECEPTOR_SIGNALING_PATHWAY	0.0493	0.2729	62	CXCL1, BIRC3, CARD9, IL6
REACTOME_SIGNALING_BY_FGFR3_MUTANTS	0.0497	0.27479	11
REACTOME_IRON_UPTAKE_AND_TRANSPORT	0.05009	0.27647	36	ATP6V0E1
BIOCARTA_TOB1_PATHWAY	0.05012	0.27647	19	TGFB1, TGFBR1, TGFB3
BOSCO_ALLERGEN_INDUCED_TH2_ASSOCIATED_MODULE	0.05024	0.27647	144	MEF2C, TSC22D3, DACT1, SGSH, RAB30, NDFIP2, NRCAM, CSF1, SLC26A11, ASAP1, BTG1, RAP2B, DPP4, SLC37A3, SEMA7A, LIF
REACTOME_NEGATIVE_REGULATION_OF_FGFR_SIGNALING	0.0503	0.27647	36	UBA52
NIKOLSKY_BREAST_CANCER_20P13_AMPLICON	0.0503	0.27647	8
GUENTHER_GROWTH_SPHERICAL_VS_ADHERENT_UP	0.05044	0.27692	21	PCSK1N, LPHN3
BIOCARTA_PARKIN_PATHWAY	0.0505	0.27692	12	SNCA
SAGIV_CD24_TARGETS_DN	0.05076	0.27803	45	HSPB8, THBS1, PLAU, GEM, ATF3, CST6, TUFT1
IGARASHI_ATF4_TARGETS_UP	0.05093	0.27863	5	PDP1
NUTT_GBM_VS_AO_GLIOMA_DN	0.05106	0.27901	44	YIF1A
REACTOME_CRMPS_IN_SEMA3A_SIGNALING	0.05145	0.28082	14	FYN
SCHRAETS_MLL_TARGETS_DN	0.05154	0.2809	32	TGFBI, THBD, HSPB8, PITX2, LIMK1
HAN_JNK_SINGALING_DN	0.05158	0.2809	39	SEMA3C, LIFR, EMB, ANXA8L2
SEMENZA_HIF1_TARGETS	0.05174	0.28141	35	TGFB3, SLC2A1, ADRA1B, ADM, EDN1, IGFBP3, SERPINE1, SLC2A3
REACTOME_G_ALPHA_I_SIGNALLING_EVENTS	0.05185	0.2817	189	ADCY7, CCR3, OPN3, GNG4, CXCL1, HTR1B, HTR1E, HTR1F, NPY1R, RGS20
TAKEDA_TARGETS_OF_NUP98_HOXA9_FUSION_3D_UP	0.05208	0.28219	171	DDX58, IFIH1, RHOBTB1, GBP1, TOX, KIF13A, GALNT2, BAMBI, PTGS2, PHACTR4, ITGB8, NKAIN2
STAMBOLSKY_RESPONSE_TO_VITAMIN_D3_UP	0.05215	0.28219	79	CLDN1, STMN3, EPHA4, IFNGR1, MCC, CADM1, SLC26A2, RBMS1, ITGA2, KLK6, PDGFD, WLS
PID_LYMPH_ANGIOGENESIS_PATHWAY	0.05217	0.28219	25	VEGFC, MAP2K4, ITGA4, ITGA2, FN1
REACTOME_POST_NMDA_RECEPTOR_ACTIVATION_EVENTS	0.0522	0.28219	32	PRKACB, CAMK4
KIM_GERMINAL_CENTER_T_HELPER_UP	0.05229	0.28219	62	TOX, CHGB, DNAJB6, SLC35F5, PRKACB, HDHD1, EGR2, OSTM1, PTPN14
BROWNE_INTERFERON_RESPONSIVE_GENES	0.05235	0.28219	67	GBP1, CYTH1, IFI30, IL15RA
HUANG_FOXA2_TARGETS_UP	0.05242	0.28219	43	LHFP, FN1, TLE4
SUZUKI_AMPLIFIED_IN_ORAL_CANCER	0.05242	0.28219	16	MITF
PID_P38_ALPHA_BETA_DOWNSTREAM_PATHWAY	0.05286	0.28395	38	PTGS2, MITF, MAPKAPK2, JUN, HSPB1, USF1, MEF2C
KEGG_FOCAL_ADHESION	0.05287	0.28395	199	JUN, FN1, BIRC3, RELN, COL11A1, THBS1, PDGFD, ILK, ITGA4, COL5A1, COL4A1, COL4A2, ITGB5, SPP1, PDGFC, VEGFC, ITGB8, SOS2, MYL9, ITGA2, FYN
ZHAN_MULTIPLE_MYELOMA_CD2_DN	0.05332	0.28569	46	MCC, MREG, MSRB3, MB21D2, LATS2
KEGG_GLYCOSPHINGOLIPID_BIOSYNTHESIS_LACTO_AND_NEOLACTO_SERIES	0.05335	0.28569	25	B3GNT1, B4GALT2, B4GALT4
WESTON_VEGFA_TARGETS_6HR	0.05339	0.28569	58	MMP2, NID2, OXTR, CFHR1, RHOB, COL5A1, MEST, VIM, BDNF, VCAN, IGFBP3, GEM
MANTOVANI_VIRAL_GPCR_SIGNALING_DN	0.05344	0.28569	47	VCAN, HTR1B
SCHAEFFER_PROSTATE_DEVELOPMENT_12HR_UP	0.05403	0.28851	114	EPHA3, PID1, PDGFD, SLC2A1, ABI3BP, PROS1, SETBP1, PMAIP1, PDGFC, TMEM45A, SOX9, LAMP2
REACTOME_STEROID_HORMONES	0.05445	0.29044	28	STARD4
GARGALOVIC_RESPONSE_TO_OXIDIZED_PHOSPHOLIPIDS_RED_DN	0.05459	0.29087	24	RHOBTB1, SAMD13, EPHA4, NR5A2
DORN_ADENOVIRUS_INFECTION_24HR_DN	0.05467	0.29094	43	HIST1H2BK, CYTH1, CYR61, IL6
KATSANOU_ELAVL1_TARGETS_UP	0.05481	0.29135	166	RPLP1, OLFML2B, ATP10D, PITX2, LPCAT2, EPHA4, SSBP2, COL11A1, MMP2, MEST
HELLER_HDAC_TARGETS_SILENCED_BY_METHYLATION_UP	0.05546	0.29449	441	HIST1H3H, JUP, MGST3, RBFOX2, TPM1, SFXN3, PRKAR2B, SERPINI1, CDR2L, TUBA1A, AKAP12, HIST2H2BE, MAPRE3, MEF2C, ABTB2, DSE, TLE4, TUBB3, SYT1, DNM3, ENAH, BIRC3, BTG1, SPP1, HIST1H4H, GM2A, IGFBP3, RHOB, LIFR, FN1, EPHA3, NEDD9, DUSP1, DENND5A, EGR2, HIST1H2BC, TUFT1, MAPK8IP1, BIN1, HOXA1, HIST2H2AA3, COL14A1, HIST1H3D
YAMASHITA_LIVER_CANCER_STEM_CELL_UP	0.05566	0.29524	47	CSNK1E, SOX9, ASAP1, DUSP1, GYS2, CLDN1, SEMA3C, ITGB5
REACTOME_NCAM_SIGNALING_FOR_NEURITE_OUT_GROWTH	0.05576	0.29543	64	COL4A1, COL4A2, COL4A5, COL5A1, FYN
REACTOME_NEURONAL_SYSTEM	0.05588	0.29573	273	ADCY7, KCNH4, GNG4, HCN1, KCNA7, KCNJ4, ACHE, SLC38A2, PRKACB, SYT1, CAMK4
PID_TCR_JNK_PATHWAY	0.05597	0.29586	14	JUN, MAP2K4
DORN_ADENOVIRUS_INFECTION_32HR_UP	0.05606	0.29603	11	TSC22D3, HIST1H2BK
XU_GH1_AUTOCRINE_TARGETS_DN	0.05645	0.29775	133	CTNND2, BAMBI, NRCAM, IL36RN, NLN, SEMA3C, EFNA5, PTPN14, UNC5C, KRT80, THBS1, TPM1, COL12A1, RELN
AMIT_SERUM_RESPONSE_480_MCF10A	0.05654	0.29785	35	CYB5R1, CDV3, B4GALT4, TPM1, SLC26A2
THUM_MIR21_TARGETS_HEART_DISEASE_UP	0.05662	0.29795	16	LTBP2, WISP2, TGFB3
FUNG_IL2_SIGNALING_1	0.05721	0.30066	11	LIF
SHAFFER_IRF4_MULTIPLE_MYELOMA_PROGRAM	0.05726	0.30066	36	E2F5, P4HA1, CDK6, FBXO16, TUFT1, B3GNT1, NFIL3
BIOCARTA_EPHA4_PATHWAY	0.05741	0.30112	10	EPHA4, FYN
MOTAMED_RESPONSE_TO_ANDROGEN_UP	0.05796	0.3035	6	IDS
TAKEDA_TARGETS_OF_NUP98_HOXA9_FUSION_6HR_UP	0.058	0.3035	82	FAM198B, FIGN, SERPINI1, SLCO4C1, EDN1, TOX, SEMA3C, LPAR6, ITGB8
BROWNE_HCMV_INFECTION_4HR_UP	0.05815	0.30396	54	RLF, IL6ST, PMAIP1, CSRNP2, THBS1, PTGS2
KORKOLA_EMBRYONAL_CARCINOMA_UP	0.05826	0.30421	40	C12orf57, SLC2A3
BAKER_HEMATOPOESIS_STAT1_TARGETS	0.05839	0.30456	10	MMP2, MMP9
ZHAN_MULTIPLE_MYELOMA_CD1_VS_CD2_UP	0.05848	0.30469	62	KLHL4, CPNE8, GPR63, NID2, PCDH18
LEE_INTRATHYMIC_T_PROGENITOR	0.05857	0.30481	21	CDK6, MEST, RIMS3, RRAS2
HINATA_NFKB_TARGETS_KERATINOCYTE_DN	0.05908	0.30709	22	RUNX1, THBS1, KLK6
MIKKELSEN_MCV6_ICP_WITH_H3K4ME3_AND_H3K27ME3	0.0593	0.30791	32	SYT1, FAM196B
OUELLET_CULTURED_OVARIAN_CANCER_INVASIVE_VS_LMP_DN	0.05941	0.30794	33	COL11A1, MMP2
BACOLOD_RESISTANCE_TO_ALKYLATING_AGENTS_DN	0.05944	0.30794	57	VCAN, SMPDL3A, COL4A1
REACTOME_FORMATION_OF_TUBULIN_FOLDING_INTERMEDIATES_BY_CCT_TRIC	0.05956	0.30824	21	TUBB3, TUBA1A
KANG_GIST_WITH_PDGFRA_UP	0.05994	0.30985	48	TGFBI, MAPK8IP1, RELN, CPE
KAN_RESPONSE_TO_ARSENIC_TRIOXIDE	0.06006	0.31015	120	VCAN, SERPINE1, ARL4C, ADM, ATF3, JUN, TSC22D3, ATP6V0E1, THBS1, DDIT4
VERRECCHIA_RESPONSE_TO_TGFB1_C1	0.06019	0.31034	19	SERPINE1, NOTCH2, VCAN, RHOB, IGFBP3
AGARWAL_AKT_PATHWAY_TARGETS	0.06023	0.31034	9	MMP9, MMP2, PTGS2, SPP1, VEGFC
ISSAEVA_MLL2_TARGETS	0.06039	0.31082	61	SNCA, NEDD9, ANXA8L2, PLAU, CADM1, KRT17, COL5A1
SPIELMAN_LYMPHOBLAST_EUROPEAN_VS_ASIAN_2FC_DN	0.06063	0.31173	20	ADM, IL32, NFIL3, ARL4C, LPAR6
KEGG_COMPLEMENT_AND_COAGULATION_CASCADES	0.06074	0.31195	69	PLAU, C6, PROS1, PROC, SERPINE1, PLG, SERPINC1, THBD
DING_LUNG_CANCER_BY_MUTATION_RATE	0.061	0.31291	20	LRP1B, PTPRG
CEBALLOS_TARGETS_OF_TP53_AND_MYC_UP	0.06111	0.31291	21	STAT5B
NAKAMURA_CANCER_MICROENVIRONMENT_UP	0.06113	0.31291	22	RHOB, SOX9
TIEN_INTESTINE_PROBIOTICS_6HR_UP	0.06126	0.31325	55	RPL39
REACTOME_HEMOSTASIS	0.06136	0.31343	449	RASGRP1, CLU, HIST2H3C, CXADR, FN1, ZFPM2, FYN, GNG4, HIST2H3A, ITGA2, RHOB, LAMP2, SERPINC1, SERPINE1, F11R, PLAU, PLG, PPP2R5B, PRCP, SRGN, PRKACB, PRKAR2B, PRKCE, PROC, PROS1, HIST2H3D, TGFB1, TGFB3, THBD, THBS1, VEGFC, MAFK, HIST1H3D, HIST1H3H, SLC7A6, CD47, DOCK4
SHEDDEN_LUNG_CANCER_GOOD_SURVIVAL_A4	0.06171	0.31397	192	NEDD9, DLC1, RAPGEF2, QKI, ADCY7, GEM, NR3C1, DUSP1, HSPB8, CCNJL, RIMS3
LEI_HOXC8_TARGETS_DN	0.06173	0.31397	17	ADAM19, FAM43A, PLAGL1, SPP1
PYEON_CANCER_HEAD_AND_NECK_VS_CERVICAL_DN	0.06181	0.31397	27	SLC6A15
WORSCHECH_TUMOR_EVASION_AND_TOLEROGENICITY_DN	0.06185	0.31397	14	TLR6, IFNGR1
PID_BETA_CATENIN_DEG_PATHWAY	0.06189	0.31397	17	DVL2, CSNK1E
REACTOME_VOLTAGE_GATED_POTASSIUM_CHANNELS	0.06192	0.31397	43	KCNH4, KCNA7
PEPPER_CHRONIC_LYMPHOCYTIC_LEUKEMIA_UP	0.06198	0.31397	33	RPE65, HTR1B, HTR7
GALE_APL_WITH_FLT3_MUTATED_DN	0.06201	0.31397	16	HLA-B
GENTILE_UV_RESPONSE_CLUSTER_D2	0.06261	0.31619	41	RAPGEF2, GTF2E1, RUNX1, SMAD7, BDNF, THBS1
ZHOU_TNF_SIGNALING_30MIN	0.06272	0.31619	52	CXCL1, HSPB1, IL6, DUSP1, CYR61, PTGS2
KEGG_CIRCADIAN_RHYTHM_MAMMAL	0.06272	0.31619	13	NPAS2, CSNK1E
BANDRES_RESPONSE_TO_CARMUSTIN_WITHOUT_MGMT_48HR_UP	0.06284	0.31619	18	ST6GAL1
MOLENAAR_TARGETS_OF_CCND1_AND_CDK4_UP	0.06295	0.31619	62	HIST2H2BE, ATP6V0E1, ZNF462, RNF170, HIST1H4H, STARD4, SLC9B2
GOBERT_CORE_OLIGODENDROCYTE_DIFFERENTIATION	0.06298	0.31619	40	CDK6, EXT1, RNF13
BEGUM_TARGETS_OF_PAX3_FOXO1_FUSION_DN	0.06304	0.31619	44	LBH, COL5A1, SERPINE1, BIN1, SOX9
CAFFAREL_RESPONSE_TO_THC_24HR_3_UP	0.06308	0.31619	8	CNBP
PID_FGF_PATHWAY	0.0631	0.31619	55	JUN, PLAU, STAT5B, CDH2, SPP1, MMP9
REACTOME_THE_NLRP3_INFLAMMASOME	0.06312	0.31619	11
DALESSIO_TSA_RESPONSE	0.06338	0.3168	25	LGALS1, FOSL2, CLU, ATF3, HIST2H2AA3, HSPB8
IIZUKA_LIVER_CANCER_EARLY_RECURRENCE	0.06344	0.3168	11	VIM, MEF2C
VERRECCHIA_RESPONSE_TO_TGFB1_C2	0.06344	0.3168	25	CDH6, FN1, JUP
KAMMINGA_SENESCENCE	0.06356	0.31706	38	GTF2E1
PURBEY_TARGETS_OF_CTBP1_AND_SATB1_DN	0.06401	0.31894	176	HSPB1, MSTO1, SWT1, MPZL1, SMAD7, CDC42EP3, ROBO1, MAP4, SPNS1, RTKN, HOXA1, MYO5A
KEGG_GLYCOSYLPHOSPHATIDYLINOSITOL_GPI_ANCHOR_BIOSYNTHESIS	0.06415	0.31932	25	PIGY
ZHU_CMV_ALL_DN	0.0644	0.32023	126	NR3C1, ADM, TFAP2A, RUNX1, MARCKS, MITF, IGFBP3, IL6ST, SERPINE1, ZFP36L1, THBS1, RBMS1, DDIT4, VCAN, CFHR1, TPM1
GRADE_COLON_VS_RECTAL_CANCER_DN	0.06453	0.32054	51	PCSK1N, HIST2H2AA3, C15orf41
MIKKELSEN_ES_HCP_WITH_H3K27ME3	0.06483	0.32168	41	ALOX12B
REACTOME_DARPP_32_EVENTS	0.065	0.32217	24	PRKACB, PRKAR2B
HOLLEMAN_ASPARAGINASE_RESISTANCE_B_ALL_UP	0.06546	0.32382	26	FBL
RORIE_TARGETS_OF_EWSR1_FLI1_FUSION_UP	0.06548	0.32382	30	PITX2, TFAP2A
PECE_MAMMARY_STEM_CELL_DN	0.06554	0.32382	131	VCAN, TNRC6A, PCDH18, TRPC1, NSMAF, PANK3, CALD1, KLHL28, CTSO, TRIO, SLC7A6
SHIPP_DLBCL_VS_FOLLICULAR_LYMPHOMA_DN	0.06572	0.32382	44	TSC22D3, MEF2C, ITGA4, CLU
BEIER_GLIOMA_STEM_CELL_DN	0.06574	0.32382	64	SOS2, HLA-DQB1, MORN4, DHRS7, IGFBP3, DUSP3, MAPRE3
REACTOME_CREB_PHOSPHORYLATION_THROUGH_THE_ACTIVATION_OF_RAS	0.06584	0.32382	26
SPIELMAN_LYMPHOBLAST_EUROPEAN_VS_ASIAN_2FC_UP	0.06589	0.32382	13	RGS20, ROBO1, HSPB1
MALONEY_RESPONSE_TO_17AAG_UP	0.06599	0.32382	41	SERPINH1, KSR1, TARBP2, MYL9, NFIL3
REACTOME_POST_TRANSLATIONAL_MODIFICATION_SYNTHESIS_OF_GPI_ANCHORED_PROTEINS	0.06601	0.32382	26
AMUNDSON_GAMMA_RADIATION_RESISTANCE	0.06602	0.32382	20	SLC22A4
ABE_INNER_EAR	0.06617	0.32424	48	LHFP, CLU, RPL35, UBA52
OSAWA_TNF_TARGETS	0.06627	0.32439	10	TP53BP2
TONKS_TARGETS_OF_RUNX1_RUNX1T1_FUSION_SUSTAINED_IN_GRANULOCYTE_UP	0.06655	0.32511	15	JUP, HSPB1
PID_AJDISS_2PATHWAY	0.06656	0.32511	48	JUP, FYN, BDNF, CDH2, RIN2, ROBO1
SUZUKI_RESPONSE_TO_TSA_AND_DECITABINE_1B	0.06685	0.32593	22	HOXA1, C8orf4
EHRLICH_ICF_SYNDROM_UP	0.06687	0.32593	13
DASU_IL6_SIGNALING_UP	0.06698	0.3261	59	NAGPA, CD47, FAM189B, IFI30, GEM, IL6, HIST2H2BE, TGFB1
NOUZOVA_METHYLATED_IN_APL	0.06704	0.3261	60	SUSD5, SETBP1, FLCN, LPHN3, CADM1, EFNA5, EPHA5, TRHDE, HOXA1
LY_AGING_MIDDLE_UP	0.0675	0.32768	13	CST6
GAUSSMANN_MLL_AF4_FUSION_TARGETS_C_DN	0.0675	0.32768	19	TLE4, NPY1R, KLHL4
BIOCARTA_NFAT_PATHWAY	0.06761	0.32787	53	MEF2C, PRKAR2B, EDN1, CAMK4, PRKACB, LIF
WATTEL_AUTONOMOUS_THYROID_ADENOMA_DN	0.06797	0.32926	53	DUSP1, LTBP2, CYR61, NPY1R, WISP2, ATF3, RELN
XU_HGF_TARGETS_INDUCED_BY_AKT1_48HR_UP	0.06806	0.32934	13	LTBP2
REACTOME_KERATAN_SULFATE_BIOSYNTHESIS	0.06833	0.33019	26	B3GNT1, B4GALT4, B4GALT2, B4GALT5
REACTOME_CD28_DEPENDENT_PI3K_AKT_SIGNALING	0.06837	0.33019	20	FYN
REACTOME_METABOLISM_OF_CARBOHYDRATES	0.06868	0.33131	234	ABCC5, GPC6, B3GNT1, B4GALT7, B3GALT6, VCAN, EXT1, EXT2, RPIA, AMY1A, DSE, GYS2, NDST1, IDS, ARSB, CHST11, CHST15, PFKP, CHPF2, PRKACB, SGSH, SLC2A1, SLC2A3, CHPF, NDST2, B4GALT4, B4GALT2, B4GALT5, NDST3, CHST3
SATO_SILENCED_BY_DEACETYLATION_IN_PANCREATIC_CANCER	0.06892	0.33203	47	ADM, SERPINI1, ATF3
PID_INTEGRIN_A4B1_PATHWAY	0.06897	0.33203	33	ITGA4, FN1, PRKACB, THBS1, SPP1
KYNG_ENVIRONMENTAL_STRESS_RESPONSE_NOT_BY_GAMMA_IN_OLD	0.06911	0.3324	30	SGCB, ITGB8, ZFP36L1, RHOB
VICENT_METASTASIS_UP	0.06941	0.33348	14	TCF4, QPCT, SUSD5
DAUER_STAT3_TARGETS_UP	0.06977	0.33425	49	THBS1, AKAP12, ATF3, ADM, JUN, SLC2A3, HEG1, NPC1
PURBEY_TARGETS_OF_CTBP1_NOT_SATB1_UP	0.06982	0.33425	323	BIN1, EXOSC7, E2F5, RBFOX2, SRGAP1, LEPREL4, TP53BP2, C9orf3, LIFR, SERPINH1, MMP9, NR3C1, HEG1, HSPB8, B4GALT4, ARFGAP1, PTPRB, PRKAG2, JAGN1, CXCL1, HIST1H2BD, CDV3, DSC2
REACTOME_GROWTH_HORMONE_RECEPTOR_SIGNALING	0.06989	0.33425	24	STAT5B, ADAM17
REACTOME_N_GLYCAN_ANTENNAE_ELONGATION_IN_THE_MEDIAL_TRANS_GOLGI	0.0699	0.33425	18	ST6GAL1, B4GALT4, B4GALT2, B4GALT5
WANG_TNF_TARGETS	0.06993	0.33425	24	IL6, LIMK1, JUN
REACTOME_ACTIVATION_OF_CHAPERONE_GENES_BY_XBP1S	0.0703	0.33568	45	YIF1A, FKBP14, PPP2R5B, ARFGAP1
DASU_IL6_SIGNALING_DN	0.07049	0.33625	7	TPM1, SERPINE1
BILANGES_RAPAMYCIN_SENSITIVE_VIA_TSC1_AND_TSC2	0.07075	0.33718	72	CRYZ, VIM, PRCP
KYNG_ENVIRONMENTAL_STRESS_RESPONSE_NOT_BY_GAMMA_IN_WS	0.07093	0.33739	32	SOX9, ZFP36L1, NGF, SGCB, ITGB8
BONCI_TARGETS_OF_MIR15A_AND_MIR16_1	0.07094	0.33739	90	GPR63, SMAD7, ARL2, SNX16, PLAGL1, HMGA2, MAP2K4, EYA1
MASSARWEH_TAMOXIFEN_RESISTANCE_DN	0.07114	0.33782	234	MREG, CDV3, PMAIP1, COL5A1, LAMP2, TEAD1, CADM1, NRCAM, SLC26A2, CPE, COL4A5, MYEOV2, SIAH2, SYT1, AMIGO2, DLC1, PTPRG, BOD1, RHOBTB1, MAP3K12, ZSWIM6, NPY1R
BOYLAN_MULTIPLE_MYELOMA_D_UP	0.07118	0.33782	85	HSPB1, ADM, HLA-DQB1, FUT11, LPHN2
BIOCARTA_NDKDYNAMIN_PATHWAY	0.07147	0.33885	18	BIN1
BYSTRYKH_HEMATOPOIESIS_STEM_CELL_SCP2_QTL_TRANS	0.07169	0.33906	24	COL4A2, LIF
REACTOME_REGULATION_OF_RHEB_GTPASE_ACTIVITY_BY_AMPK	0.07182	0.33906	10	PRKAG2, PRKAB2
GHANDHI_DIRECT_IRRADIATION_DN	0.07182	0.33906	32	OLFML2B, TOX
CASORELLI_ACUTE_PROMYELOCYTIC_LEUKEMIA_UP	0.07189	0.33906	163	DUSP1, CHST11, JUN, SLC31A2, NFIL3, HIST1H2BK, COL4A5, HIST2H2BE, DENND5A, PLAGL1, EMR2, FGF13, RBMS1, BTG1, TSC22D3, NDST2, MGST3
AIYAR_COBRA1_TARGETS_UP	0.07192	0.33906	38	CLDN1, ENAH, PRCP, MAPK8IP2, TMEM50A
EBAUER_MYOGENIC_TARGETS_OF_PAX3_FOXO1_FUSION	0.07194	0.33906	50	BIN1, SYNGR2, MEF2C, TPM1, MRAS
VERHAAK_AML_WITH_NPM1_MUTATED_DN	0.07235	0.34053	240	MTMR11, SSBP2, TGFBI, SNCA, HSPB1, LPAR6, DSE, KCNE1L, FGF13, MEF2C, PLXND1, MREG, MMP9, ADIPOR1, ROBO1, TOX, PMAIP1, MEST, BPGM, JUP
STEIN_ESRRA_TARGETS_DN	0.07241	0.34053	101	PRKAR2B, DGUOK, PEA15, PLAU, TRIO, B3GNT1, CST6, MARCKS, MID1, TRMT112, CLDN1, TACC1, RBFOX2
IZADPANAH_STEM_CELL_ADIPOSE_VS_BONE_UP	0.07247	0.34053	122	DHRS7, SERPINI1, QKI, CDH6, HLA-B, ARL4C, CHST15, SRGN, NID2, PLAGL1, TFAP2A, HMGA2, SERP2
ONKEN_UVEAL_MELANOMA_DN	0.07271	0.34128	513	SNCA, RNF13, ROBO1, BTG1, VAMP3, MARCKS, DALRD3, PDGFC, CXADR, MEST, TUSC3, SSBP2, TFAP2A, HRASLS, LPAR6, IFT57, FYN, BAMBI, TMEFF1, SPP1, PRCP, C4orf19, PALLD, SERPINI1, PDGFD, SLC35D2, FBL, SLC6A15, KIAA0895, SOX9, ARL2, SOS2, CDV3, NEDD9, CNBP, PEX5, PRKACB, DUSP3, DLC1, SPIN1
REACTOME_TRANSPORT_OF_INORGANIC_CATIONS_ANIONS_AND_AMINO_ACIDS_OLIGOPEPTIDES	0.0728	0.34139	91	SLC26A2, SLC9A9, SLC38A2, SLC6A15, SLC34A1, SLC7A6, SLC38A5
SMID_BREAST_CANCER_NORMAL_LIKE_UP	0.07322	0.34235	461	MEF2C, TCF4, NCF4, IL6, RELN, ST6GAL1, HLA-DQB1, GEM, PDGFD, FYN, EPHA4, DPP4, SLC16A7, ITGA4, TLE4, FYB, CPE, LHFP, WIPF1, LGALSL, IL1R1, OXTR, PCSK5, PROS1, BIRC3, SRPX, THBD, BIN1, MFAP4, COL14A1, CLU, ARL4C, RBMS1, SRGN
HOQUE_METHYLATED_IN_CANCER	0.07327	0.34235	56	CADM1, TFAP2A, PTGS2, CALCR, VCAN
ZWANG_EGF_PERSISTENTLY_UP	0.07329	0.34235	31	C14orf1, SERPINB7, CPA4
FURUKAWA_DUSP6_TARGETS_PCI35_UP	0.0733	0.34235	69	IL32, IFI30, LRRC4C, OLFML2A, KRT17
MATZUK_POST-IMPLANTATION_AND_POST-PARTUM	0.07355	0.3432	14	CSF1, OXTR
AZARE_STAT3_TARGETS	0.07371	0.34358	23	CDV3, FN1, THBS1
TAVOR_CEBPA_TARGETS_DN	0.07382	0.34376	30	THBD, ITGB5
LU_AGING_BRAIN_DN	0.07398	0.34394	149	MEF2C, FGF13, CHGB, CAMK4, DUSP3, MAP2K4, PANK3
BIOCARTA_P35ALZHEIMERS_PATHWAY	0.07401	0.34394	11
REACTOME_TRANSCRIPTION	0.07434	0.34516	197	HIST2H3C, ERCC6, NCBP2, GTF2E1, HIST1H2BD, HIST2H3A, BRF2, HIST2H4B, HIST2H3D, HIST2H2AA3, HIST1H2BC, HIST2H2BE, HIST1H3D, HIST1H3H, HIST1H4H, HIST1H2BK
REACTOME_DOWNREGULATION_OF_TGF_BETA_RECEPTOR_SIGNALING	0.07443	0.34525	21	SMAD7, TGFB1, TGFBR1, UBA52
TOMIDA_METASTASIS_UP	0.07468	0.34534	26	TFAP2A, DAD1, CXCL1, CKAP4
BIOCARTA_PITX2_PATHWAY	0.07469	0.34534	15	PITX2
WIEMANN_TELOMERE_SHORTENING_AND_CHRONIC_LIVER_DAMAGE_DN	0.07472	0.34534	5
BILD_SRC_ONCOGENIC_SIGNATURE	0.07475	0.34534	60	HEG1, PRICKLE1, TMCC1
KOKKINAKIS_METHIONINE_DEPRIVATION_96HR_UP	0.07528	0.34717	116	IL6ST, PDGFD, JUN, IGFBP3, IL1R1, TNFRSF10B, RHOB, IL6, PRKACB, MMP2, HSPB1, IFNGR1, SMAD7
HOWLIN_CITED1_TARGETS_2_DN	0.07529	0.34717	17	VAMP3, BPGM
REACTOME_SIGNALING_BY_INSULIN_RECEPTOR	0.07544	0.34753	105	PRKAG2, PRKAB2, ATP6V0E1
ONDER_CDH1_TARGETS_2_DN	0.07569	0.34834	453	ARL4C, MARK1, ZBED2, CXADR, MREG, LPHN2, NRCAM, FLRT3, JUP, F11R, KRT17, SERPINB7, GM2A, PLAU, B4GALT4, IFI30, SEMA3C, CADM1, SOX9, DDX58, ST6GAL1, IFIH1, RIMS3, DSC2, QPCT, EMR2, CYB5R1, TMEM132A, CLDN1, INHBA, SNCA, ANXA3, IL15RA, ITGA2, ROBO1, CST6, MMP9, BIRC3, EDN1, GPR125, HOXA1, CXCL1, THBD, TMPRSS11E, SLC2A3, PTGS2, SLC31A2, SLC6A15
SPIRA_SMOKERS_LUNG_CANCER_UP	0.07583	0.3484	38	C6, SOX9, ANXA3
PEDERSEN_METASTASIS_BY_ERBB2_ISOFORM_4	0.07585	0.3484	106	ZNF365, TUBA1A, FN1, CPE, TACC1, ALOXE3, CALCR, MUM1L1, ARSJ, OPN3, MLLT11, COL12A1, DOCK4, CROT, DLC1
KEGG_SMALL_CELL_LUNG_CANCER	0.07624	0.34984	84	FN1, BIRC3, COL4A1, COL4A2, PTGS2, ITGA2, CDK6
REACTOME_INSULIN_RECEPTOR_SIGNALLING_CASCADE	0.07684	0.35221	84	PRKAG2, PRKAB2
BIOCARTA_PDGF_PATHWAY	0.07705	0.35284	32	JUN, SRF, MAP2K4, STAT5B
LUCAS_HNF4A_TARGETS_DN	0.07728	0.35354	6	VCAN
REACTOME_ROLE_OF_SECOND_MESSENGERS_IN_NETRIN1_SIGNALING	0.07745	0.35397	9
RASHI_RESPONSE_TO_IONIZING_RADIATION_1	0.07752	0.35398	44	ATF3, DUSP1, SLC2A1, JUN, SEC23A, PAFAH1B2
KEGG_GLYCOSPHINGOLIPID_BIOSYNTHESIS_GANGLIO_SERIES	0.07777	0.35476	15	B4GALNT1
BIOCARTA_CCR5_PATHWAY	0.07801	0.35552	17	JUN
AMIT_EGF_RESPONSE_120_HELA	0.07836	0.35665	66	TNFRSF10B, JUP, CHST3, IER5, C8orf4, GEM, BDNF, NDEL1, CYTH1, CXCL1
KUROKAWA_LIVER_CANCER_EARLY_RECURRENCE_DN	0.07848	0.35665	7	HLA-B
KANG_IMMORTALIZED_BY_TERT_UP	0.07849	0.35665	89	NRCAM, SLC29A2, TFAP2A, PDGFC, IFI30, NSMAF, BDNF, CLN8, TGFB1, CDC42EP3, COL8A1
GARGALOVIC_RESPONSE_TO_OXIDIZED_PHOSPHOLIPIDS_YELLOW_UP	0.07875	0.35707	32	NPC1
KEGG_EPITHELIAL_CELL_SIGNALING_IN_HELICOBACTER_PYLORI_INFECTION	0.0788	0.35707	67	JUN, CXCL1, MAP2K4, ADAM17, F11R, ATP6V0E1
GRADE_METASTASIS_DN	0.07881	0.35707	45	NRBP1, TFG
REACTOME_NUCLEAR_SIGNALING_BY_ERBB4	0.07913	0.35818	38	STAT5B, ADAM17
TSUTSUMI_FBXW8_TARGETS	0.07924	0.35831	9	MYPN
CHIARADONNA_NEOPLASTIC_TRANSFORMATION_KRAS_CDC25_UP	0.08007	0.36161	57	SPP1, HMGA2, LAPTM4B, TGFBI, SEMA7A
DAVICIONI_PAX_FOXO1_SIGNATURE_IN_ARMS_DN	0.08012	0.36161	19	TCF4, IGFBP3
REACTOME_FGFR4_LIGAND_BINDING_AND_ACTIVATION	0.08042	0.36257	12
MIKKELSEN_IPS_ICP_WITH_H3K4ME3_AND_H327ME3	0.08056	0.36257	124	SNCA, PCDHGA1, TGFB3, LOXL3, CXCL1, MAMDC2, CHST3, ADAMTS16
BRUINS_UVC_RESPONSE_VIA_TP53_GROUP_A	0.08056	0.36257	851	COL22A1, STEAP2, MYO5A, EGR2, TUSC3, SLC25A30, PDGFC, MB21D2, LIMK1, CSRNP3, TEAD1, MGST3, MEF2C, ARSB, BNIP2, SRPX, CTHRC1, SERPINH1, RUNDC3A, C4orf19, SNCA, TMEM150A, DOCK4, DAD1, DNAJB4, AGTRAP, PCSK1N, ATF3, MAP4, NR3C1, GM2A, CD47, AOX1, NFIL3, RNF220, PCTP, ALOXE3, LEPROT, SEZ6L2, PLXND1, MSTO1, RASGRP1
PID_SYNDECAN_3_PATHWAY	0.08074	0.363	17	FYN
BIOCARTA_DREAM_PATHWAY	0.08081	0.363	14	JUN, PRKAR2B, PRKACB
VALK_AML_CLUSTER_3	0.08092	0.36312	32	LAPTM4B, IL6ST, NET1, PDGFD, COL4A5
TONKS_TARGETS_OF_RUNX1_RUNX1T1_FUSION_SUSTAINDED_IN_ERYTHROCYTE_UP	0.08107	0.36335	44	AMIGO2, VCAN, HSPB1, NRCAM
HOSHIDA_LIVER_CANCER_LATE_RECURRENCE_UP	0.08112	0.36335	60	OSBPL1A, LEPREL4, TCF4, NGF, FAM127A, MPZL1, RASGRP1, TACC1
KEGG_ERBB_SIGNALING_PATHWAY	0.0813	0.36381	87	JUN, SOS2, MAP2K4, STAT5B
BECKER_TAMOXIFEN_RESISTANCE_DN	0.08173	0.36536	51	ADAM17, IL1R1, QKI, SEMA3C, OSBPL1A
MENSE_HYPOXIA_UP	0.08206	0.36625	95	P4HA1, MED6, ATF3, OSMR, STARD4, ADM, NFIL3, ANKRD37, SLC2A3
FAELT_B_CLL_WITH_VH_REARRANGEMENTS_DN	0.0821	0.36625	47	SLC35D2, PFKP, JARID2
REACTOME_PURINE_SALVAGE	0.08219	0.36625	13	ADA, DGUOK, AMPD2
REACTOME_ABORTIVE_ELONGATION_OF_HIV1_TRANSCRIPT_IN_THE_ABSENCE_OF_TAT	0.08224	0.36625	19	NCBP2
KYNG_DNA_DAMAGE_BY_4NQO_OR_GAMMA_RADIATION	0.08245	0.36686	15
NIELSEN_GIST_AND_SYNOVIAL_SARCOMA_DN	0.08255	0.36692	20	CXCL1, PLAU, NCF4
PID_ARF6_TRAFFICKING_PATHWAY	0.08278	0.36705	49	ITGA2, ITGA4, VAMP3, CPE, BIN1
ZHU_CMV_ALL_UP	0.08289	0.36705	120	SYNGR2, GBP1, HIST2H2AA3, LATS2, PFKP, SRF, IL6, PTGS2, MLLT11, PDP1
CHEOK_RESPONSE_TO_HD_MTX_DN	0.08294	0.36705	23	CRYZ
AMIT_EGF_RESPONSE_480_MCF10A	0.08296	0.36705	41	ARL4C, ITGA2, SOX9, MREG, PMAIP1, VEGFC, CHST11
GARGALOVIC_RESPONSE_TO_OXIDIZED_PHOSPHOLIPIDS_BLACK_UP	0.08297	0.36705	33	PLAGL1, SNX16, RGMB, LATS2
HALMOS_CEBPA_TARGETS_DN	0.08312	0.36738	46	PLAU, TRIO, CYR61, ARL4C, RHOB, MTMR11, TSC22D3, SMAD7
FULCHER_INFLAMMATORY_RESPONSE_LECTIN_VS_LPS_DN	0.08375	0.36964	437	ARL4C, OLFML2B, GBP1, ABCC5, KIAA1033, LPAR6, SSBP2, DDX58, HEG1, PRKACB, GPR1, NLN, CPNE8, PRICKLE1, HIST1H2BD, NOTCH2, FYB, PRCP, ADA, NR3C1, QKI, B4GALT5, DSC2, DUSP1, RAP2B, RBMS1, SLC26A11, COL4A3BP, MARCKS, PLEKHF2, IFIH1, EMR2, WLS, RIN2, TGFBI, IL15RA
LIU_IL13_MEMORY_MODEL_DN	0.08379	0.36964	5	BCL2L11
GALIE_TUMOR_STEMNESS_GENES	0.08394	0.36996	6
PANGAS_TUMOR_SUPPRESSION_BY_SMAD1_AND_SMAD5_DN	0.08424	0.37068	151	TOX, FAM196B, KSR1, COL4A3BP, EXT1, DNAJC10, MFAP3L, HCN1, FOSL2, PCDH18, GYLTL1B, CLN8, TMEM39A, PAIP1, LIFR
CERIBELLI_GENES_INACTIVE_AND_BOUND_BY_NFY	0.08426	0.37068	32	CXADR, PPM1F, PRMT2
DORSEY_GAB2_TARGETS	0.08435	0.37072	31	AKAP12, SMAD7, THBS1, SERPINE1
PID_HIF1A_PATHWAY	0.08446	0.37085	19
VALK_AML_CLUSTER_1	0.08466	0.3714	28	DPP4, PRR16, MEF2C, ATF3, JUN, SLC2A3
HOFFMANN_PRE_BI_TO_LARGE_PRE_BII_LYMPHOCYTE_DN	0.08476	0.3714	74	NPC1, BIN1, WLS, RCN1, ADA, EMB, SEMA7A, FAM189B
CHEN_LVAD_SUPPORT_OF_FAILING_HEART_DN	0.08482	0.3714	42	C6, PLAU, TGFBI, HEY2, MARCKS
TAKEDA_TARGETS_OF_NUP98_HOXA9_FUSION_3D_DN	0.08543	0.37372	30	NDFIP2, TGFBI, LIF, ATP10D
HAEGERSTRAND_RESPONSE_TO_IMATINIB	0.08566	0.37427	9
OXFORD_RALA_OR_RALB_TARGETS_DN	0.08573	0.37427	23	KRT17, CLU, PALLD, TPM1, CALD1
VALK_AML_WITH_T_8_21_TRANSLOCATION	0.08579	0.37427	5	FGF13, ROBO1
REACTOME_TRANSCRIPTIONAL_ACTIVITY_OF_SMAD2_SMAD3_SMAD4_HETEROTRIMER	0.08617	0.37527	36	E2F5, SMAD7, SERPINE1, UBA52
BIOCARTA_EGF_PATHWAY	0.08618	0.37527	31	JUN, SRF, MAP2K4, STAT5B
BILD_MYC_ONCOGENIC_SIGNATURE	0.0865	0.37632	195	TUBA1A, ZBED2, RUNX1, COL5A1, AKAP12, C1orf51, STMN3, PLAU, MTMR11, NTF4, LTBP2, CGN, SLC6A15, SLC29A2, PDP1
XU_GH1_AUTOCRINE_TARGETS_UP	0.08685	0.37726	235	ZNF827, ANKRD46, RNF220, CSRNP3, ABTB2, HCN1, FAM198B, LGALS1, CBX1, SLC26A2, SNCA, CPE
KEGG_TAURINE_AND_HYPOTAURINE_METABOLISM	0.08688	0.37726	10	GGT1
PHESSE_TARGETS_OF_APC_AND_MBD2_DN	0.08712	0.37756	12
LEE_LIVER_CANCER_HEPATOBLAST	0.08725	0.37756	16	PTGS2, VIM, IL6
KASLER_HDAC7_TARGETS_2_DN	0.08726	0.37756	32	TSPAN17, TNFRSF19
MARKEY_RB1_CHRONIC_LOF_DN	0.08727	0.37756	114	CADM1, ENAH, PLA2G7, HIST1H2BC, RHOB, MEST, TMEM66, EDN1, IFI30, IGFBP3, IL6, MLLT11, SRGN, NGF
PUIFFE_INVASION_INHIBITED_BY_ASCITES_DN	0.08744	0.37794	143	CDC42EP3, TP53BP2, LEPROT, PDGFC, NDEL1, PTGS2, PLEKHF2, SLC29A2, ZNHIT6, DUSP1, RRAS2, CALD1
REACTOME_POST_TRANSLATIONAL_PROTEIN_MODIFICATION	0.08761	0.37833	180	MUC12, SEC24B, SEC23A, DAD1, GALNT2, ARSB, GCNT4, GALNT7, GALNT10, PROC, PROS1, ST6GAL1, MOGS, ARSJ, TUSC3, B4GALT4, B4GALT2, MCFD2, B4GALT5
DER_IFN_GAMMA_RESPONSE_UP	0.08784	0.37877	71	BTG1, PMAIP1, GBP1, IL6, IFI30, VEGFC, IL15RA
KEGG_JAK_STAT_SIGNALING_PATHWAY	0.08787	0.37877	151	STAT5B, OSMR, SOS2, IL19, IL15RA, IFNGR1, IL6ST, LIF, LIFR, IL6
REACTOME_INTEGRIN_ALPHAIIB_BETA3_SIGNALING	0.08815	0.37961	27	RASGRP1, FN1
GRAHAM_CML_QUIESCENT_VS_NORMAL_DIVIDING_UP	0.08831	0.37996	53	RRAS2, PRKAR2B, JUN, HIST1H2BK, GBP1, PTGS2, INHBA, PMAIP1, DDIT4
JIANG_AGING_CEREBRAL_CORTEX_DN	0.08872	0.38137	54	SYT1, TUBB3, PRKACB, DAD1
MUNSHI_MULTIPLE_MYELOMA_UP	0.08888	0.38169	79	TGFB3, CSF1, DAD1, LIFR, CDV3, JUN
HAHTOLA_MYCOSIS_FUNGOIDES_SKIN_UP	0.08919	0.38269	175	SNCA, P4HA1, TCF4, PDGFD, IGFBP3, LBH, DENND5A, ARF5, MARCKS, NUAK1, TOX, TSC22D3
AMIT_SERUM_RESPONSE_20_MCF10A	0.08928	0.3827	21	JUN, ATP8B2, SNCA
KEGG_NATURAL_KILLER_CELL_MEDIATED_CYTOTOXICITY	0.08944	0.38307	130	SOS2, HLA-B, IFNGR1, TNFRSF10B, FYN
EBAUER_TARGETS_OF_PAX3_FOXO1_FUSION_UP	0.08978	0.38418	205	MAPRE3, MEF2C, FOSL2, QKI, IRGQ, BIN1, FYB, MRAS, TPM1, LIF, SYNGR2, RUSC2, ACHE, IL32, LEPREL4
SIG_PIP3_SIGNALING_IN_CARDIAC_MYOCTES	0.09004	0.38494	67	SOS2
PID_INTEGRIN2_PATHWAY	0.09058	0.38687	29	F11R, CYR61, TGFBI, PROC, PLAU
SAKAI_CHRONIC_HEPATITIS_VS_LIVER_CANCER_DN	0.09085	0.38766	36	DVL2, CLU, ACHE, NTF4
LI_AMPLIFIED_IN_LUNG_CANCER	0.09128	0.38915	176	SPP1, SYNGR2, IGFBP3, LAPTM4B, ZNF146, PLAU, CKAP4, JUP, PFKP, COL11A1, NME4, YIF1A, HSPB1, RPL35
WATANABE_ULCERATIVE_COLITIS_WITH_CANCER_DN	0.09139	0.38927	14	GBP1, NLRC5
ZHENG_FOXP3_TARGETS_IN_T_LYMPHOCYTE_DN	0.09157	0.3897	34	CPE, ABTB2, LPAR6, WIPF1
BIOCARTA_ARAP_PATHWAY	0.09172	0.39	17	CYTH1, ARFGAP1
TONKS_TARGETS_OF_RUNX1_RUNX1T1_FUSION_ERYTHROCYTE_UP	0.09183	0.39011	154	AMIGO2, EXT1, VCAN, JUN, DNAJB2, HSPB1, RASGRP1, DENND5A, ATXN1, GIPC1, BTG1, NRCAM, SSBP2
CONRAD_GERMLINE_STEM_CELL	0.09192	0.39013	13
RUTELLA_RESPONSE_TO_HGF_VS_CSF2RB_AND_IL4_UP	0.09216	0.39079	394	CHST15, COL4A3BP, ST6GAL1, OSBPL1A, DAD1, PID1, FYB, LAMP2, LEPROT, SLC2A3, MPZL1, RIN2, B4GALT5, LTBP2, NEDD9, CD47, NPC1, MEF2C, SERPINE1, DDIT4, CXCL1, MMP9, AMPD2, FYN, TLE4, GM2A, CNPY2, TRIT1, SPP1, MMP2, KAL1, ATP6V0E1, CHPF2, PLA2G7, MITF, NOTCH2, DOCK4
LIN_NPAS4_TARGETS_UP	0.09239	0.39111	154	PRKAB2, TRIM67, USF1, SLC9A9, MB21D2, ST6GAL1, DNAJC27, KIAA0319, MRAS
POS_HISTAMINE_RESPONSE_NETWORK	0.0924	0.39111	32	ENAH, NDST1, TGFB1, JUN
SMID_BREAST_CANCER_BASAL_UP	0.09273	0.39213	629	PTPN14, MLLT11, PLAGL1, SPP1, CDH2, TUSC3, CHST11, ARL4C, RBMS1, DSC2, LGALSL, CLDN1, SLC6A15, MID1, LYPD1, GBP1, PCSK1N, NFIL3, DNAJB4, ITGB8, RGS20, PFKP, SOX9, CXCL1, HRASLS, CHST3, TMEFF1, SLC2A3, SLC26A2, TMEM45A, IFIH1, SUSD5, SERPINH1, EDN1, QPCT, PPP1R14B, CALD1, ANXA3, CXADR, KRT17, MRAS, IL32, PTGS2, QKI, RRAS2, DDIT4, UBE2E3, DNM3, KLK6, ADM, COL4A2, KIRREL, ADAM17, TOX
VANDESLUIS_COMMD1_TARGETS_GROUP_4_DN	0.0929	0.39249	15	OXCT1, LHX9
SILIGAN_TARGETS_OF_EWS_FLI1_FUSION_UP	0.0931	0.39299	15	VGF
DITTMER_PTHLH_TARGETS_DN	0.09333	0.39331	73	SERPINE1, ADAMTS1, RAPGEF2, SFXN3, AOX1, MMS19, RRAS2
GAUSSMANN_MLL_AF4_FUSION_TARGETS_D_UP	0.09337	0.39331	36	SSBP2, QPCT, PLA2G7
GERHOLD_ADIPOGENESIS_DN	0.09342	0.39331	63	IL1R1, THBS1, CYR61, ANXA3, VCAN, THBD, TUBA1A, DNAJB1, FN1
CHANG_CORE_SERUM_RESPONSE_DN	0.09361	0.39371	198	MSMO1, CSF1, IL1R1, OLFML2A, FAM198B, IL6ST
REACTOME_DIGESTION_OF_DIETARY_CARBOHYDRATE	0.09374	0.39391	9	AMY1A
REACTOME_NGF_SIGNALLING_VIA_TRKA_FROM_THE_PLASMA_MEMBRANE	0.09464	0.39734	134	ADCY7, DUSP3, MEF2C, NGF, PRKACB, PRKAR2B, PRKCE, CAMK4, MAPKAPK2
ZHANG_ANTIVIRAL_RESPONSE_TO_RIBAVIRIN_UP	0.09494	0.39815	29	SOX9
SHIRAISHI_PLZF_TARGETS_DN	0.09503	0.39815	9	SERPINH1, NET1
DACOSTA_UV_RESPONSE_VIA_ERCC3_COMMON_UP	0.09523	0.39815	74	ATF3, BTG1, KCNJ4, CDC34, HIST2H2AA3, RHOB
REACTOME_PROTEIN_FOLDING	0.09524	0.39815	51	TUBB3, KIF13A, TUBA1A
NIELSEN_LEIOMYOSARCOMA_CNN1_UP	0.09527	0.39815	18	MYL9
PAPASPYRIDONOS_UNSTABLE_ATEROSCLEROTIC_PLAQUE_UP	0.09534	0.39815	51	GM2A, IFI30, F11R, PLA2G7, RBMS1, SRGN
PLASARI_NFIC_TARGETS_BASAL_UP	0.0955	0.39847	27	SEMA4F, SNCA, CLU
REACTOME_CLASS_A1_RHODOPSIN_LIKE_RECEPTORS	0.09561	0.39856	289	LPAR6, CCR3, ADRA1B, EDN1, OPN3, CXCL1, HTR1B, HTR1E, HTR1F, HTR7, NPY1R, OXTR
HOWLIN_PUBERTAL_MAMMARY_GLAND	0.09579	0.39896	65	NFIL3, AOX1
SCHRAMM_INHBA_TARGETS_DN	0.09594	0.39925	24
REACTOME_INHIBITION_OF_VOLTAGE_GATED_CA2_CHANNELS_VIA_GBETA_GAMMA_SUBUNITS	0.09621	0.39999	25	GNG4, KCNJ4
DORN_ADENOVIRUS_INFECTION_32HR_DN	0.09659	0.40002	39	CYR61, CYTH1
BROWN_MYELOID_CELL_DEVELOPMENT_DN	0.09661	0.40002	124	HLA-DQB1, BIN1, ST6GAL1
VANDESLUIS_NORMAL_EMBRYOS_UP	0.09667	0.40002	5
MASSARWEH_RESPONSE_TO_ESTRADIOL	0.09667	0.40002	60	SIAH2, PMAIP1, SLC26A2, CDV3, MREG
BIOCARTA_P38MAPK_PATHWAY	0.0967	0.40002	40	MEF2C, MAPKAPK2, HSPB1, MAP2K4, TGFB1, TGFBR1, RAPGEF2, TGFB3
REACTOME_ACTIVATION_OF_NMDA_RECEPTOR_UPON_GLUTAMATE_BINDING_AND_POSTSYNAPTIC_EVENTS	0.09681	0.40002	36	PRKACB, CAMK4
LIM_MAMMARY_LUMINAL_PROGENITOR_DN	0.09696	0.40002	14	HSPB8
TURASHVILI_BREAST_DUCTAL_CARCINOMA_VS_DUCTAL_NORMAL_DN	0.09699	0.40002	179	CDRT4, ATP10D, ATF3, SOX9, ITGB8, ZNF462, MID1, MAMDC2, RAPGEF2, KRT17, OXTR, TNFRSF10B, C8orf4, GRAMD3, DUSP1
NAISHIRO_CTNNB1_TARGETS_WITH_LEF1_MOTIF	0.097	0.40002	8	CLU, CADM1
STREICHER_LSM1_TARGETS_UP	0.09706	0.40002	43	HSPB1, FGF13, IL15RA, IL6
NIELSEN_GIST_AND_SYNOVIAL_SARCOMA_UP	0.09726	0.40039	20	COL4A5, TOX, CA11, GPR125
REACTOME_TRANSMISSION_ACROSS_CHEMICAL_SYNAPSES	0.09742	0.40039	181	ADCY7, GNG4, KCNJ4, ACHE, SLC38A2, PRKACB, SYT1, CAMK4
FU_INTERACT_WITH_ALKBH8	0.09757	0.40039	13	TRMT112
REACTOME_REGULATION_OF_INSULIN_LIKE_GROWTH_FACTOR_IGF_ACTIVITY_BY_INSULIN_LIKE_GROWTH_FACTOR_BINDING_PROTEINS_IGFBPS	0.09757	0.40039	16	IGFBP3, MMP2, PLG
KEGG_PRION_DISEASES	0.09758	0.40039	35	C6, PRKACB, FYN, IL6
SCIBETTA_KDM5B_TARGETS_UP	0.09778	0.40068	17
YAMASHITA_SILENCED_BY_METHYLATION	0.09782	0.40068	7
GROSS_HYPOXIA_VIA_HIF1A_UP	0.09807	0.40136	76	LZTR1, AMPD2, GTF2E1, CD276, CSF1, MOGS, TNRC6A, PPID, USP42
TAKEDA_TARGETS_OF_NUP98_HOXA9_FUSION_6HR_DN	0.09835	0.40216	38	SERPINE1, RHOB, MAMDC2, INHBA
BURTON_ADIPOGENESIS_11	0.09885	0.40385	54	PNRC2, RBMS1, PKD2, NR3C1, RNF13, MARCKS
FOSTER_KDM1A_TARGETS_UP	0.09896	0.40393	255	CPNE2, ADAM19, SNCA, PRICKLE1, LAPTM4B, ABCC5, RELN, QPCT, ALOX5AP, CDA, MMP2, HLA-DQB1, CTSA, RNF170, KIAA0895, HSPB8, SUSD1
PARENT_MTOR_SIGNALING_DN	0.09953	0.4059	43	ADAM19, NRCAM, SLC26A10, TGFB3
BOYAULT_LIVER_CANCER_SUBCLASS_G56_UP	0.09975	0.40641	12	DPP4, HIST1H2BK
PID_NECTIN_PATHWAY	0.09983	0.40641	30	CLDN1, F11R
AKL_HTLV1_INFECTION_DN	0.1002	0.40751	67	RPIA, PTPN2, TMEM45A, SERINC1, PTGS2, JUN, FYN, DNAJB6, LPHN2, MEF2C, CTSA
GARGALOVIC_RESPONSE_TO_OXIDIZED_PHOSPHOLIPIDS_MAGENTA_DN	0.10027	0.40751	11
NELSON_RESPONSE_TO_ANDROGEN_DN	0.10089	0.40967	18	FN1, SERPINI1
KEGG_GLYCOSAMINOGLYCAN_DEGRADATION	0.10103	0.40975	21	SGSH, IDS, ARSB
CHEOK_RESPONSE_TO_HD_MTX_UP	0.10113	0.40975	21	ARL4C, IL32
REACTOME_PEPTIDE_LIGAND_BINDING_RECEPTORS	0.10117	0.40975	177	CCR3, EDN1, CXCL1, NPY1R, OXTR
NIELSEN_SCHWANNOMA_DN	0.10183	0.41186	16	PTGFRN, RBFOX2
REACTOME_IMMUNOREGULATORY_INTERACTIONS_BETWEEN_A_LYMPHOID_AND_A_NON_LYMPHOID_CELL	0.10187	0.41186	61	CXADR, HLA-B
GAUSSMANN_MLL_AF4_FUSION_TARGETS_D_DN	0.10216	0.41242	9	GPC6
LIU_VAV3_PROSTATE_CARCINOGENESIS_DN	0.10218	0.41242	17	CLU, RASGRP1
TRAYNOR_RETT_SYNDROM_DN	0.10234	0.4127	17	SLC26A2, RUNX1, AMIGO2
ROZANOV_MMP14_CORRELATED	0.10261	0.41331	11	NR3C1
BARRIER_CANCER_RELAPSE_TUMOR_SAMPLE_UP	0.10267	0.41331	15	ATP6V0E1
ZERBINI_RESPONSE_TO_SULINDAC_UP	0.10297	0.41416	9	ATF3, IL6
SCHRAMM_INHBA_TARGETS_UP	0.10318	0.41447	7	TGFBI
REACTOME_DOWNSTREAM_TCR_SIGNALING	0.10322	0.41447	34
KEGG_ECM_RECEPTOR_INTERACTION	0.10358	0.41527	84	FN1, ITGA4, COL5A1, COL4A1, COL4A2, RELN, ITGB5, SPP1, CD47, ITGB8, ITGA2, COL11A1, THBS1
BIOCARTA_TCAPOPTOSIS_PATHWAY	0.10362	0.41527	9
DAIRKEE_TERT_TARGETS_DN	0.10368	0.41527	115	PLXND1, DACT1, ABTB2, MGAT5B, QPCT, EFNA5, CALD1, EDIL3, HSPB8, TSC22D2
REACTOME_CREB_PHOSPHORYLATION_THROUGH_THE_ACTIVATION_OF_CAMKII	0.10396	0.41584	14
REACTOME_SIGNALING_BY_NOTCH4	0.10404	0.41584	12
PID_ATF2_PATHWAY	0.10418	0.41584	59	PLAU, DUSP1, DUSP8, ACHE, ATF3, MMP2, JUN, IL6
HELLER_SILENCED_BY_METHYLATION_UP	0.10418	0.41584	274	GBP1, IL32, AKAP12, IFIH1, MMP9, ARL4C, WLS, ADAM19, DENND5A, HLA-DQB1, DDX58, PMAIP1, RELN, SNN, IGFBP3, HIST1H3D, CLU, BIRC3, NCF4, OLFML2B, TCTN1
REACTOME_PTM_GAMMA_CARBOXYLATION_HYPUSINE_FORMATION_AND_ARYLSULFATASE_ACTIVATION	0.10429	0.41591	26	ARSB, PROC, PROS1, ARSJ
REACTOME_MICRORNA_MIRNA_BIOGENESIS	0.10438	0.41591	18	TARBP2
GILMORE_CORE_NFKB_PATHWAY	0.10481	0.41728	14
SMID_BREAST_CANCER_RELAPSE_IN_BONE_DN	0.10522	0.4184	309	PTGS2, IL32, DNAJB4, KRT17, DSC2, ARL4C, TMEM45A, CDV3, SLC2A3, QKI, CHST3, KLK6, QPCT, GBP1, COL4A2, CLDN1, EDN1, SOX9, FYN, MRAS
RODRIGUES_THYROID_CARCINOMA_ANAPLASTIC_DN	0.10527	0.4184	483	SAMD13, C9orf3, SSBP2, MEF2C, CPE, GPR125, TCF4, RNF170, AKAP12, LIFR, TCTN1, MAMDC2, SNN, CSRNP3, STAT5B, FGF13, FKBP7, RILPL1, GLIS3, LPCAT2, SHANK2, CROT, SLC35D2, COL14A1, PCDH18, ABI3BP, FLRT3, NEDD9, PTPRB, RNF38, LHFP, LPHN2, CYB5R1, EGR2, LBH, PTPRG, PDGFD, ANKRD46, TMEM25
LEE_BMP2_TARGETS_UP	0.10576	0.41999	718	BTG1, CTSA, GBP1, C8orf4, QPCT, CLSTN1, MFAP4, DHRS7, MANBA, EMB, CRYZ, SPP1, ARL4C, BCL2L11, DDIT4, CDC37L1, ITGB5, CTXN1, PTPRB, AOX1, CPE, THBD, WLS, COL5A1, CSRNP3, OLFML2A, CTSO, MAMDC2, FLCN, JUN, ARMC10, ARF5, OXTR, IFIH1, DPP4, ITGB8, ZMYM6NB, PPP1R14B, MSRB3, CLU, RHOBTB1, ZFP36L1, C12orf57, SMPDL3A, RTKN, C1orf85, SLC31A2
REACTOME_RIP_MEDIATED_NFKB_ACTIVATION_VIA_DAI	0.10658	0.42288	18
MIZUSHIMA_AUTOPHAGOSOME_FORMATION	0.10674	0.42288	19
REACTOME_NRAGE_SIGNALS_DEATH_THROUGH_JNK	0.10684	0.42288	43	BCL2L11, NET1, TIAM2, NGF, SOS2, TRIO
INGRAM_SHH_TARGETS_DN	0.10685	0.42288	59	TUBA1A, BAMBI, CLU, TGFBI, DRAM1, EMB, VCAN
SCHMIDT_POR_TARGETS_IN_LIMB_BUD_DN	0.10738	0.42464	8
MURAKAMI_UV_RESPONSE_1HR_UP	0.10749	0.42471	16
MYLLYKANGAS_AMPLIFICATION_HOT_SPOT_6	0.10875	0.429	5	MAP2K4
BROWNE_HCMV_INFECTION_10HR_UP	0.10876	0.429	99	GBP1, HIST1H3D, IL6, DNAJB6, BCL2L11, CDR2L, SERPINI1
DER_IFN_BETA_RESPONSE_DN	0.10885	0.429	7	SGSH
DARWICHE_PAPILLOMA_RISK_HIGH_UP	0.10943	0.43061	143	CAMK4, ENAH, SUN1, RPL39, EXT2, LIF, KLK6, TMEM66
BIOCARTA_HER2_PATHWAY	0.10948	0.43061	22	IL6ST, IL6
PARK_APL_PATHOGENESIS_DN	0.10953	0.43061	48	IFI30, BTG1, COL4A2, CKAP4, SRF, LYST, IL32, SRGN
REACTOME_PRESYNAPTIC_NICOTINIC_ACETYLCHOLINE_RECEPTORS	0.10988	0.4316	12
PID_LIS1_PATHWAY	0.1101	0.43206	28	PAFAH1B2, CDK5R2, PLA2G7, NDEL1, RELN
REACTOME_PI_3K_CASCADE	0.11026	0.43206	54
FLECHNER_PBL_KIDNEY_TRANSPLANT_OK_VS_DONOR_UP	0.11027	0.43206	146	MORC3, ALOX5AP, CLU, TMCC1, LAMP2, RPL35, HIST1H2BK
REACTOME_DOWNREGULATION_OF_ERBB2_ERBB3_SIGNALING	0.11074	0.43337	11	UBA52
KYNG_WERNER_SYNDROM_DN	0.11079	0.43337	27	MSMO1
MCCABE_BOUND_BY_HOXC6	0.11088	0.43337	427	SYTL5, SERPINC1, BDNF, TNKS1BP1, MMD, DUSP8, PGM2L1, HIST2H2BF, PIEZO1, RUNX1, FLCN, MAPK8IP1, SRGN, ASAP1
NIKOLSKY_BREAST_CANCER_14Q22_AMPLICON	0.11172	0.4363	14	NID2
REACTOME_TRYPTOPHAN_CATABOLISM	0.11229	0.43816	11
REACTOME_COMMON_PATHWAY	0.11246	0.43816	14	SERPINC1, PROC, PROS1, THBD
MULLIGHAN_NPM1_MUTATED_SIGNATURE_1_DN	0.11248	0.43816	123	LPAR6, ARL4C, PMAIP1, KCNE1L, HEG1, HSPB1, PPM1F
SUZUKI_RESPONSE_TO_TSA_AND_DECITABINE_1A	0.11315	0.4404	22	FAM127A, LPHN2, PTGS2
BOYLAN_MULTIPLE_MYELOMA_C_CLUSTER_DN	0.11333	0.44044	29	RRAS2, HIST1H4H, TMEM66, SPP1
REACTOME_FACILITATIVE_NA_INDEPENDENT_GLUCOSE_TRANSPORTERS	0.11335	0.44044	12	SLC2A1, SLC2A3
SHETH_LIVER_CANCER_VS_TXNIP_LOSS_PAM2	0.1137	0.44122	149	CD276, ATF3, ABCC5, TUBA8, RTKN, MYADM, DNAJC10, LGALS1, TPM1
REACTOME_ENERGY_DEPENDENT_REGULATION_OF_MTOR_BY_LKB1_AMPK	0.11379	0.44122	17	PRKAG2, PRKAB2
WOTTON_RUNX_TARGETS_UP	0.11383	0.44122	20	ITGB5
DAWSON_METHYLATED_IN_LYMPHOMA_TCL1	0.11429	0.44265	57	PRR16, FIGN, EGR2, LPHN2
KEGG_ACUTE_MYELOID_LEUKEMIA	0.11467	0.44317	57	SOS2, JUP, STAT5B, RUNX1
DUTERTRE_ESTRADIOL_RESPONSE_6HR_DN	0.11478	0.44317	90	IL1R1, TGFB3, CDK6, DRAM1, SSBP2, ABCC5, NR3C1, NPHP3, GALNT10, CTNND2, NUAK1, PLEKHF2, FGF13
FIGUEROA_AML_METHYLATION_CLUSTER_3_DN	0.11478	0.44317	37	SLC45A1, MARVELD1
KEGG_CYTOSOLIC_DNA_SENSING_PATHWAY	0.11481	0.44317	56	DDX58, IL6
REACTOME_SYNTHESIS_OF_GLYCOSYLPHOSPHATIDYLINOSITOL_GPI	0.11493	0.44318	17
REACTOME_CHEMOKINE_RECEPTORS_BIND_CHEMOKINES	0.115	0.44318	52	CCR3, CXCL1
BIOCARTA_HSP27_PATHWAY	0.11515	0.44339	15	MAPKAPK2, HSPB1
GILDEA_METASTASIS	0.11545	0.44355	28	FN1, MYL9, SRGN, GBP1
REACTOME_SIGNALING_BY_FGFR	0.11546	0.44355	108	ADCY7, PRKACB, PRKAR2B, PRKCE, UBA52, CAMK4
TOMLINS_METASTASIS_UP	0.11554	0.44355	14	IER5L
YAO_TEMPORAL_RESPONSE_TO_PROGESTERONE_CLUSTER_6	0.11559	0.44355	74	TNFRSF19, HMGA2, DDIT4, IFIH1, BTG1, WLS, ARL4C, CLU
YANG_BREAST_CANCER_ESR1_LASER_DN	0.11566	0.44355	49	DSC2, ARL4C
ALONSO_METASTASIS_NEURAL_UP	0.11575	0.44355	18	MITF
CALVET_IRINOTECAN_SENSITIVE_VS_REVERTED_DN	0.11594	0.4439	5	RHOB
PID_P75_NTR_PATHWAY	0.11644	0.44545	69	BCL2L11, PRKACB, ADAM17, BIRC3, NTF4, NGF, RHOB, BDNF, DIABLO, PLG
REACTOME_NEGATIVE_REGULATION_OF_THE_PI3K_AKT_NETWORK	0.11664	0.44556	7
KEGG_RNA_POLYMERASE	0.11666	0.44556	29
IIZUKA_LIVER_CANCER_PROGRESSION_L1_G1_UP	0.11699	0.44646	25	PRCP, IGFBP3
GARGALOVIC_RESPONSE_TO_OXIDIZED_PHOSPHOLIPIDS_GREY_UP	0.1175	0.44782	16	HERPUD2, ADAMTS1, LBH
GALI_TP53_TARGETS_APOPTOTIC_DN	0.11754	0.44782	6	TNFRSF10B
KYNG_ENVIRONMENTAL_STRESS_RESPONSE_NOT_BY_4NQO_IN_OLD	0.1185	0.45111	13	SOX9
CHANDRAN_METASTASIS_TOP50_DN	0.1187	0.45152	44	C12orf57, TRAPPC1
CHANG_POU5F1_TARGETS_UP	0.11996	0.45562	15	TGFB3, COL5A1, FN1, CYR61
GRAHAM_CML_QUIESCENT_VS_NORMAL_QUIESCENT_DN	0.11997	0.45562	46	HLA-DQB1, CXCL1, HIST2H2BE, IDS
MULLIGHAN_NPM1_SIGNATURE_3_DN	0.12014	0.45589	159	PMAIP1, HSPB1, LPAR6, COL14A1, ARL4C, PPM1F, KCNE1L, HEG1
COATES_MACROPHAGE_M1_VS_M2_DN	0.1203	0.45603	74	RRAS2, FAM198B, SLC2A1, IL18BP, THBS1, ANKRD37
MEISSNER_NPC_HCP_WITH_H3K4ME2_AND_H3K27ME3	0.12037	0.45603	339	DNAH11, BNC2, AMIGO2, SEMA7A, SLCO4C1, CALCR, TMEM151A, HTR7, FAM155A, A4GALT, CNNM1, HCN1, CDK5R2, TGFB1, BMP6, PRR16, GNG4, ALK, PTGFRN, KCNA7, LTBP2, NPAS2
YAUCH_HEDGEHOG_SIGNALING_PARACRINE_UP	0.12057	0.45639	140	PCSK5, TNFRSF19, TRPC1, MED6, RELN, SLC29A2, EPHA3, BNC2
JAATINEN_HEMATOPOIETIC_STEM_CELL_DN	0.12074	0.45639	217	FYB, SGSH, VCAN, SNCA, MMP9, NEXN, CALD1, LBH, BCL2L11, CAMK4, ARL4C, QPCT, PCSK5, SLC2A3, TGFBI, RASGRP1, THBS1, ZFP36L1, BPGM, IFI30, EPHA4
TAKADA_GASTRIC_CANCER_COPY_NUMBER_DN	0.12076	0.45639	29	FNDC3A
FERRANDO_T_ALL_WITH_MLL_ENL_FUSION_UP	0.12088	0.4565	86	BIN1, CD47, BTG1, NFIL3, TCF4, TLE4, IL32, TUBA1A, VIM
ZHANG_TLX_TARGETS_DN	0.12111	0.45698	108	TGFB3, SLC19A2, AOX1, CSF1, DUSP3, HIST1H2BC, RNF145, DDIT4, BTG1, PRMT2, OPN3
PEPPER_CHRONIC_LYMPHOCYTIC_LEUKEMIA_DN	0.12129	0.45701	20	NR5A2, EXT1, PROS1
KUNINGER_IGF1_VS_PDGFB_TARGETS_DN	0.12135	0.45701	45	HMGA2, THBD, MMD, LBH, SLC37A3, ANXA8L2, IL1R1, GFOD1
DORN_ADENOVIRUS_INFECTION_48HR_UP	0.12149	0.45701	14	HIST1H2BK, TSC22D3
PID_P38_ALPHA_BETA_PATHWAY	0.12151	0.45701	31	DUSP8, DUSP16, DUSP1, FYN, MAP2K4, MAP3K12
ACEVEDO_METHYLATED_IN_LIVER_CANCER_DN	0.12215	0.45905	797	MSTO1, CLDN1, SRGN, ALOXE3, SOX9, LPCAT2, CRYZ, DPP4, OLFML2B, SH3PXD2B, ZNF462, MCC, SLC16A7, MEST, TWSG1, TIAM2, SRF, FLG, HRNR, RAPGEF2, DCHS2, MYO5A, PLAU, FYN, LPHN2, SLC2A1, LINGO2, ARSJ, KIRREL, CLN8, TYW3, FYB, PLG, AGPAT4, LRRC4C, TET1, ZFPM2, CCNJL, GALNT7
LAU_APOPTOSIS_CDKN2A_UP	0.12273	0.46073	55	RHOB, TNFRSF10B, TP53BP2, BCL2L11, BNIP2, DIABLO, CLU
XU_HGF_TARGETS_INDUCED_BY_AKT1_6HR	0.12279	0.46073	19	TSC22D2, THBS1, CYR61
REACTOME_IRAK1_RECRUITS_IKK_COMPLEX	0.12314	0.46137	10
CUI_TCF21_TARGETS_2_DN	0.12316	0.46137	803	SERPINI1, PTPRB, KANK4, MMD, DNAJB6, DUSP3, DPP4, DOCK4, TLE4, C8orf4, TMEM2, SERINC1, SLC38A9, COL4A5, AMY1A, RRAS2, SSBP2, FNDC3A, ADM, USP42, GALNT10, NEDD9, PTPRG, TPM1, MYADM, PALLD, KIAA1033, MSRB3, PLXDC2, ITGB8, CD47, ITGB5, QKI, ITGA4, THBS1, PDP1, LYST, THBD, OSMR, LIFR, VIM, RIN2, LPHN3, RILPL1, COL12A1, ADAMTS16, FYN, FUT11, MCC, RBMS1, NID2, TRPC1, HIVEP1, VGLL3, CDC42EP3, TACC1, SOS…
POOLA_INVASIVE_BREAST_CANCER_DN	0.12345	0.46209	132	OXTR, COL4A5, ACSM1, FBXO2, KRT17, NPY1R, SEZ6L2
DOANE_BREAST_CANCER_ESR1_DN	0.12369	0.46262	48	CHST3, HRASLS, DSC2, MID1
GENTILE_UV_RESPONSE_CLUSTER_D7	0.12404	0.4633	39	HDHD1, NR3C1, MORC3, RBMS1, PGRMC2, RRAS2, CDV3
AKL_HTLV1_INFECTION_UP	0.12418	0.4633	25	NET1, CBX1, LGALS1
WOOD_EBV_EBNA1_TARGETS_DN	0.12425	0.4633	47	MEST, AKAP12, TGFBI, TPM1, PTGS2, WISP2, SLC16A7
REACTOME_SIGNAL_AMPLIFICATION	0.12428	0.4633	31	GNG4
LIU_SMARCA4_TARGETS	0.12436	0.4633	57	MMP2, ZFPM2, PEA15, IL32, LPCAT2
REACTOME_RAS_ACTIVATION_UOPN_CA2_INFUX_THROUGH_NMDA_RECEPTOR	0.1248	0.46413	16
KRIGE_RESPONSE_TO_TOSEDOSTAT_6HR_DN	0.12487	0.46413	860	TET1, ITGA4, GM2A, MREG, PEX5, SRGN, NCBP2, LAPTM4B, SYNGR2, MPZL1, DNAJB1, PRMT2, NAGPA, B3GNT1, SLC2A1, B4GALT5, HNRNPA1L2, SLC19A2, UBL5, DUSP3, COL4A2, ARMC10, CENPV, GALNT2, PRKAR2B, LSM7, DRAM1, SLC7A6, IDS, PAFAH1B2, NLN, EARS2, MARCKS, MOGS, ENAH, EXOSC7, RPIA, IFT57, MYEOV2, PPP1R14B, NME4, SLC25A30, HRASLS, ASB13, HSPB1, PRCP, DEF8, SLC29A2, TUBB3, LPCAT2, LYST
DAVICIONI_PAX_FOXO1_SIGNATURE_IN_ARMS_UP	0.12488	0.46413	56	PRKAR2B, TMEFF1, ALK, PPP1R14B, ARL4C, NRCAM
BACOLOD_RESISTANCE_TO_ALKYLATING_AGENTS_UP	0.12509	0.46454	25	CYR61, TPM1
VISALA_AGING_LYMPHOCYTE_UP	0.12533	0.46493	10	FILIP1L
JU_AGING_TERC_TARGETS_DN	0.12539	0.46493	5	DPP4
DEMAGALHAES_AGING_UP	0.12562	0.46541	54	CLU, ANXA3, SPP1
REACTOME_PKB_MEDIATED_EVENTS	0.12603	0.46654	28	PRKAG2, PRKAB2
REACTOME_REGULATION_OF_AMPK_ACTIVITY_VIA_LKB1	0.1262	0.4668	14	PRKAG2, PRKAB2
BUSA_SAM68_TARGETS_UP	0.12645	0.46695	7	NR3C1
TONKS_TARGETS_OF_RUNX1_RUNX1T1_FUSION_MONOCYTE_UP	0.1265	0.46695	198	HSPB1, ST6GAL1, AMPD2, PPP1R14B, INHBA, RHOBTB1, GFOD1, EXT1, LAPTM4B, RAD54L2, MREG, GBP1, DEXI, ITGB5, PFKP, TUBB3, CSF1
TAVAZOIE_METASTASIS	0.12654	0.46695	102	ROBO1, PTGS2, ALK, ST6GAL1, ZDHHC17, KLHL28
LEIN_MEDULLA_MARKERS	0.12797	0.47172	80	STEAP2, SLC34A1, SPP1, CROT, KANK4
ZHANG_PROLIFERATING_VS_QUIESCENT	0.12803	0.47172	51	JUN, HSPB1, CDH2, DAD1, TMSB10
LEI_HOXC8_TARGETS_UP	0.12825	0.47215	11	EMB
SHI_SPARC_TARGETS_UP	0.12851	0.47274	24	SEMA4F, SEMA3C
KORKOLA_SEMINOMA_UP	0.12943	0.47549	41	SLC2A3
KYNG_ENVIRONMENTAL_STRESS_RESPONSE_NOT_BY_4NQO_IN_WS	0.12946	0.47549	39	ITGB8, SOX9, GALNT2, SGCB, RHOB
REACTOME_FORMATION_OF_THE_HIV1_EARLY_ELONGATION_COMPLEX	0.12963	0.47555	28	NCBP2
KEGG_ANTIGEN_PROCESSING_AND_PRESENTATION	0.12968	0.47555	79	HLA-B, IFI30, HLA-DQB1
BROWNE_HCMV_INFECTION_48HR_DN	0.13049	0.47794	487	SERPINH1, RBMS1, OLFML2A, OSMR, TGFBI, CDH6, SERPINB7, RRAS2, NGF, FN1, DPP4, AOX1, COL11A1, FGF13, MANBA, TRIO, SPP1, MTMR11, PRAF2, MYL9, ITGA4, IGFBP3, DUSP1, JUN, PRMT2, LTBP2, CHST3, ACHE, SLC16A7, HEG1, INHBA
SCHMAHL_PDGF_SIGNALING	0.13053	0.47794	9
GRAHAM_CML_DIVIDING_VS_NORMAL_QUIESCENT_DN	0.13112	0.47973	90	CTSO, INHBA, HLA-DQB1, CXCL1, IDS, TCF4, BIRC3, HIST2H2BE
SHIN_B_CELL_LYMPHOMA_CLUSTER_7	0.13128	0.47993	27	IL6ST
TERAO_AOX4_TARGETS_HG_UP	0.13157	0.47993	28	PEA15, NAA60, PEX5, CYTH1
BIOCARTA_TALL1_PATHWAY	0.13158	0.47993	14
TAKAO_RESPONSE_TO_UVB_RADIATION_UP	0.13167	0.47993	86	ARF5, PMAIP1
REACTOME_CGMP_EFFECTS	0.13169	0.47993	19
BROWNE_HCMV_INFECTION_4HR_DN	0.13179	0.47993	247	SMAD7, GTF2E1, NGF, ADM, DUSP1, SYNGR3, CYR61, SLC6A15, MCC, PRKAB2, LYST, RUNX1, C14orf1, ERCC6, EPHA5, JUN
DER_IFN_BETA_RESPONSE_UP	0.13196	0.48018	102	CALD1, BTG1, PMAIP1, IFI30, IL6, ITGA2, TEAD1, GBP1
RAFFEL_VEGFA_TARGETS_UP	0.1322	0.48038	9	HEY2
SMID_BREAST_CANCER_RELAPSE_IN_LIVER_UP	0.13222	0.48038	6
REACTOME_PLATELET_CALCIUM_HOMEOSTASIS	0.13239	0.48063	16
REACTOME_RNA_POL_I_TRANSCRIPTION_TERMINATION	0.13295	0.4819	20
REACTOME_KERATAN_SULFATE_KERATIN_METABOLISM	0.13302	0.4819	30	B3GNT1, B4GALT4, B4GALT2, B4GALT5
TURJANSKI_MAPK7_TARGETS	0.13305	0.4819	8	MEF2C
WANG_NEOPLASTIC_TRANSFORMATION_BY_CCND1_MYC	0.13352	0.48321	20	ATF3, IGFBP3
ASTON_MAJOR_DEPRESSIVE_DISORDER_DN	0.13374	0.48366	155	TRIO, SEMA3C, SLC31A2, EPHA5, KLK6, PLAGL2, CLDND1, SYNGR2, NPC1, COL4A5, VAMP3, BIN1, LAMP2
KEGG_CARDIAC_MUSCLE_CONTRACTION	0.13411	0.48419	72	TPM1
ONDER_CDH1_TARGETS_3_UP	0.13416	0.48419	17	TSC22D3
OKUMURA_INFLAMMATORY_RESPONSE_LPS	0.1342	0.48419	178	RUNX1, RASGRP1, MARCKS, BIRC3, THBS1, DSE, BCL2L11, ZFPM2, UBE2B
REACTOME_ACTIVATION_OF_IRF3_IRF7_MEDIATED_BY_TBK1_IKK_EPSILON	0.13445	0.48471	13	UBA52
REACTOME_AMINO_ACID_TRANSPORT_ACROSS_THE_PLASMA_MEMBRANE	0.13455	0.48471	30	SLC38A2, SLC6A15, SLC7A6, SLC38A5
MORI_PLASMA_CELL_UP	0.1348	0.48483	50	BPGM, TMEM39A, OSTC
BREUHAHN_GROWTH_FACTOR_SIGNALING_IN_LIVER_CANCER	0.1349	0.48483	22	TGFBR1, TGFB1, DACT1, SMAD7
RIGGINS_TAMOXIFEN_RESISTANCE_UP	0.13492	0.48483	65	TMEM45A, MGST3, TPM1, CTSA, ASB13, SRPX, IGFBP3
REACTOME_SIGNALING_BY_CONSTITUTIVELY_ACTIVE_EGFR	0.135	0.48483	17	UBA52
MCCABE_HOXC6_TARGETS_CANCER_UP	0.1351	0.48485	29	RUNX1
LEE_NEURAL_CREST_STEM_CELL_DN	0.13528	0.48507	112	PRR16, PLAGL1, COL4A5, ARL4C, IGFBP3, PMAIP1, MFAP3L, CROT, PALLD, AGPAT4, HLA-B, QKI, TNFRSF10B
HUMMERICH_BENIGN_SKIN_TUMOR_UP	0.13537	0.48507	18
REACTOME_RIG_I_MDA5_MEDIATED_INDUCTION_OF_IFN_ALPHA_BETA_PATHWAYS	0.13568	0.48577	72	DDX58, IFIH1, UBA52, NLRC5, RNF135
BIOCARTA_CARDIACEGF_PATHWAY	0.13577	0.48577	18	JUN, EDN1
VERHAAK_GLIOBLASTOMA_MESENCHYMAL	0.13597	0.48609	213	BNC2, PLAU, COL5A1, THBS1, IL1R1, LTBP2, DRAM1, SERPINE1, RBMS1, LGALS1, ARSJ, RAB32, TGFBI, IL15RA, DSC2, THBD, DSE, IFI30, NCF4, SYNGR2, WIPF1, ITGA4
BIOCARTA_AT1R_PATHWAY	0.13633	0.48632	33	JUN, MEF2C, MAP2K4
GAVIN_IL2_RESPONSIVE_FOXP3_TARGETS_UP	0.13635	0.48632	19
REACTOME_CYTOKINE_SIGNALING_IN_IMMUNE_SYSTEM	0.13642	0.48632	263	DDX58, FYN, GBP1, HLA-B, IFNGR1, IL1R1, IL6, IL6ST, PRKACB, PTPN2, MAP2K4, STAT5B, ADAM17, UBA52
URS_ADIPOCYTE_DIFFERENTIATION_DN	0.13645	0.48632	30	AGTRAP, FN1, MMP9, COL4A2, SNN
WANG_RESPONSE_TO_FORSKOLIN_DN	0.13662	0.48657	9
BRUINS_UVC_RESPONSE_MIDDLE	0.13677	0.48672	91	BTG1, RAP2B, CHST11, ARMC10
WENG_POR_TARGETS_LIVER_DN	0.13716	0.48774	20	RAB30
KEGG_MELANOGENESIS	0.13732	0.48777	101	EDN1, PRKACB, ADCY7, DVL2, MITF
REACTOME_CS_DS_DEGRADATION	0.13737	0.48777	12	VCAN, IDS, ARSB
REACTOME_REGULATION_OF_BETA_CELL_DEVELOPMENT	0.13752	0.48792	30	NR5A2
MARKS_HDAC_TARGETS_UP	0.13778	0.48849	22	TNFRSF10B, BCL2L11
REACTOME_NEUROTRANSMITTER_RECEPTOR_BINDING_AND_DOWNSTREAM_TRANSMISSION_IN_THE_POSTSYNAPTIC_CELL	0.13803	0.48898	133	ADCY7, GNG4, KCNJ4, PRKACB, CAMK4
EHRLICH_ICF_SYNDROM_DN	0.13821	0.48927	15	MEF2C
ST_GRANULE_CELL_SURVIVAL_PATHWAY	0.13834	0.48936	27	MAPK8IP2, JUN, MAPK8IP1, MAP2K4
FUNG_IL2_SIGNALING_2	0.1388	0.4901	12	ZBED2, CARD9
ALONSO_METASTASIS_EMT_UP	0.13883	0.4901	36	VCAN, TUBA1A, CDH2, MMP2, TUBB3
ALCALAY_AML_BY_NPM1_LOCALIZATION_UP	0.13886	0.4901	137	HIST1H2BC, ADAM17, LAPTM4B, WDR91, MMP2, CLU, HIST2H2BE, MSMO1, DSC2, PDGFD, FAM127A, COL4A5, HOXA1, SMPDL3A, DRAM1, ITGB5
MATZUK_LUTEAL_GENES	0.13912	0.49035	8
MYLLYKANGAS_AMPLIFICATION_HOT_SPOT_16	0.1392	0.49035	9	EXT1
KIM_WT1_TARGETS_12HR_UP	0.13925	0.49035	157	MYL9, HEG1, P4HA1, DDIT4, CDC42EP3, CDR2L, CSDC2, SERPINE1, BLCAP, PLAU, PEA15, DNAJB1, SERPINH1, LBH, SOX9, RBFOX2, AMPD2, GGT1, ITGB5, ADM, CSF1
ROPERO_HDAC2_TARGETS	0.14003	0.49274	102	ACHE, ASAP1, RUNX1, PCNXL2, TLR6, RBFOX2
KEGG_O_GLYCAN_BIOSYNTHESIS	0.14036	0.49352	27	GALNT10, GALNT7, GCNT4, GALNT2, B4GALT5
PLASARI_TGFB1_SIGNALING_VIA_NFIC_1HR_UP	0.14063	0.49354	33	MFAP4, DSE, OXCT1, PDP1, RAB39B
REACTOME_MTORC1_MEDIATED_SIGNALLING	0.14067	0.49354	11
BIOCARTA_CARM1_PATHWAY	0.14068	0.49354	13	PRKAR2B, PRKACB
IVANOVA_HEMATOPOIESIS_STEM_CELL	0.14128	0.49527	245	SMAD7, TEAD1, BCL2L11, SLC25A30, RILPL1, PAIP1, LAPTM4B, COL4A1, TCF4, PRKACB, PRKCE, DEF8, LYPD1, PKD2, JUN, SIAH2, GEM, IFIH1, ARL4C, DDIT4
PID_IFNG_PATHWAY	0.1416	0.49601	40	IFNGR1, SMAD7, PTPN2
GEISS_RESPONSE_TO_DSRNA_DN	0.14198	0.49689	16	PLAU
REACTOME_ERKS_ARE_INACTIVATED	0.14206	0.49689	12	DUSP3
HE_PTEN_TARGETS_UP	0.14255	0.49823	16	PLAGL1, CDK6
KONDO_HYPOXIA	0.14269	0.49834	8	IL6
KONDO_COLON_CANCER_HCP_WITH_H3K27ME3	0.14307	0.49868	6
BROWNE_HCMV_INFECTION_18HR_DN	0.14308	0.49868	173	VCAN, CTSO, THBS1, FGF13, GPR176, FYN, CDH6, TEAD1, PLXND1, RIN2, EXT1, DUSP1, LEPREL2
WIERENGA_PML_INTERACTOME	0.1431	0.49868	41	TUBA1A, TUBB3
ZEMBUTSU_SENSITIVITY_TO_DOXORUBICIN	0.14333	0.49911	17	SLC38A9, IL6ST
BIOCARTA_IL6_PATHWAY	0.14357	0.49946	22	JUN, SRF, IL6ST, IL6
MATZUK_EMBRYONIC_GERM_CELL	0.14373	0.49946	19	NANOS3
DARWICHE_SQUAMOUS_CELL_CARCINOMA_UP	0.14375	0.49946	139	KLK6, SUN1, RPL39, SPP1, ENAH, ARL2, LIF, EXT2, TMEM66, CAMK4
ZIRN_TRETINOIN_RESPONSE_WT1_DN	0.14389	0.49956	5
PID_ALPHA_SYNUCLEIN_PATHWAY	0.14424	0.50041	33	SNCA, KLK6, FYN
VERHAAK_GLIOBLASTOMA_NEURAL	0.14498	0.50251	125	ANKRD46, MGST3, SERPINI1, ANXA3, SLC16A7, CYTH1, MMD, EDIL3, SLC31A2
KIM_HYPOXIA	0.14506	0.50251	25	IL6, JUN, PFKP, SERPINE1, SLC2A1, IGFBP3
HASEGAWA_TUMORIGENESIS_BY_RET_C634R	0.14517	0.50253	11	CXCL1, COL11A1
CASTELLANO_NRAS_TARGETS_UP	0.1453	0.50259	67	FNDC3A, YIF1A, TMEM43, MEST, IFIH1, LEPREL4, ANXA8L2, GBP1
PID_LYSOPHOSPHOLIPID_PATHWAY	0.14567	0.50351	66	ADCY7, ADRA1B, IL6, MMP9, MMP2, PRKCE, JUN
PID_CIRCADIAN_PATHWAY	0.14622	0.50419	16	NPAS2, CSNK1E, DEC1
RAMPON_ENRICHED_LEARNING_ENVIRONMENT_LATE_UP	0.14632	0.50419	22	MAP4, CDH2, DAD1
REACTOME_SPRY_REGULATION_OF_FGF_SIGNALING	0.14651	0.50419	13	UBA52
WU_HBX_TARGETS_1_UP	0.14652	0.50419	16	IL6, PMAIP1, CXCL1
MATSUDA_NATURAL_KILLER_DIFFERENTIATION	0.14664	0.50419	463	TMEM43, SGCB, CXADR, NEDD9, SLC35F5, CAMK4, IFNGR1, EDIL3, MYO5A, LATS2, SLC6A15, WIPF1, GRAMD3, JUN, TCF4, TSC22D3, MYADM, EPHA3, B4GALNT1, MEF2C, STAT5B, LYST, RHBDD2, CADM1, PLAGL1, GEM, COL11A1, ATMIN, DENND5A, PTGS2
BOWIE_RESPONSE_TO_TAMOXIFEN	0.14672	0.50419	18	IFNGR1
WEST_ADRENOCORTICAL_CARCINOMA_VS_ADENOMA_DN	0.14675	0.50419	23	PLAGL1
KEGG_GAP_JUNCTION	0.14675	0.50419	89	SOS2, TUBA1A, ADCY7, PDGFD, TUBB3, PDGFC, TUBA8, PRKACB
REACTOME_GABA_RECEPTOR_ACTIVATION	0.14683	0.50419	52	ADCY7, GNG4, KCNJ4
ICHIBA_GRAFT_VERSUS_HOST_DISEASE_35D_DN	0.14725	0.50524	49	LIFR, RELN, RPAP1
APRELIKOVA_BRCA1_TARGETS	0.1476	0.50607	48	HMGA2, QKI, TUBA1A, ANXA3, TPM1, VIM
ODONNELL_TFRC_TARGETS_UP	0.14816	0.50763	388	MMP2, CST6, AKAP12, ZFP36L1, BTG1, TOX, ADAMTS1, JUN, GPSM1, MAP3K12, C3orf52, BIN1, PTPN12, ZBED2, RUNX1, SLC2A3, THBS1, DUSP1, CDC42EP3, CLDN1, NRCAM, TSC22D3, HLA-DQB1, TMEM156, CHIC1, F11R, TRIM16L, CALD1, RTKN, IDS
KUMAR_AUTOPHAGY_NETWORK	0.14843	0.50816	67	SLC26A11, FAM189B, ABTB2, CDH6, GALNT2
TESAR_ALK_AND_JAK_TARGETS_MOUSE_ES_D4_UP	0.14853	0.50816	5	TUBB3
NING_CHRONIC_OBSTRUCTIVE_PULMONARY_DISEASE_DN	0.14894	0.50918	118	IFI30, CST6, ZFP36L1, CD47, RPS12, LAPTM4A
BOYAULT_LIVER_CANCER_SUBCLASS_G56_DN	0.14907	0.50926	17	HPS5
COLLER_MYC_TARGETS_DN	0.14919	0.50926	8	TPM1
BHAT_ESR1_TARGETS_NOT_VIA_AKT1_DN	0.14944	0.50926	87	CGN, ATP8B2, EXT1, TNFRSF19, CHST15, CDK6, TSC22D3, EPHA4, DDIT4, TUFT1, ATXN1
BIOCARTA_GABA_PATHWAY	0.14948	0.50926	10
BIOCARTA_IL5_PATHWAY	0.1495	0.50926	10	CCR3, IL6
PID_SYNDECAN_4_PATHWAY	0.14978	0.50954	32	PLG, GIPC1, MMP9, THBS1, FN1
SHEDDEN_LUNG_CANCER_GOOD_SURVIVAL_A5	0.1498	0.50954	64	DNAJB2, DNAJB1, LPHN3, F11R, SEZ6L2
MORI_PLASMA_CELL_DN	0.15065	0.51187	29
HUTTMANN_B_CLL_POOR_SURVIVAL_UP	0.1509	0.51187	266	KIAA0895, AKAP12, DAPK3, GM2A, RHOB, GALNT2, PEA15, ITGA4, C16orf45, MAPKAPK2, MEST, SRPX, TMEM45A, ADAMTS6, DNAJB2, THBS1
PID_ALK1_PATHWAY	0.15094	0.51187	26	TGFB1, SMAD7, TGFB3, INHBA, TGFBR1
LIEN_BREAST_CARCINOMA_METAPLASTIC	0.15105	0.51187	35	THBS1, PKD2, EDIL3
HASLINGER_B_CLL_WITH_13Q14_DELETION	0.15112	0.51187	24	ITGB5, SSBP2, DUSP8, CTSA
WELCSH_BRCA1_TARGETS_UP	0.15114	0.51187	193	LEPROT, ZFP36L1, NR3C1, SEC23A, VAMP3, QPCT, GPR1, TUBB3, CD47, CXADR, PRCP, MEF2C, MAP2K4
MCCLUNG_CREB1_TARGETS_DN	0.15141	0.51243	56	AMY1A, CADM1, SPIN1, PLAGL1
JI_METASTASIS_REPRESSED_BY_STK11	0.15159	0.51265	26	NEDD9, ITGB5
REACTOME_GLYCEROPHOSPHOLIPID_BIOSYNTHESIS	0.15191	0.51338	82	ACHE, LPCAT2, AGPAT4
MARSHALL_VIRAL_INFECTION_RESPONSE_UP	0.15262	0.51503	7	DDIT4
VALK_AML_WITH_CEBPA	0.15262	0.51503	37	SFXN3, MEST, PRR5L, HSPB1, DLC1
COULOUARN_TEMPORAL_TGFB1_SIGNATURE_DN	0.15283	0.51536	133	RAPGEF2, RHOB, IGFBP3, TSC22D2, MSMO1, HMGA2, DUSP3, NDEL1, CDA, MAPRE3, CCDC85A, CXADR
LE_NEURONAL_DIFFERENTIATION_UP	0.1532	0.51624	17	SYNGR3
CASTELLANO_NRAS_TARGETS_DN	0.15463	0.52036	14	LIMK1, AKAP12
KUROZUMI_RESPONSE_TO_ONCOCYTIC_VIRUS	0.15464	0.52036	44	SPP1, IL36RN, IL6ST
KEGG_MELANOMA	0.15525	0.52177	71	PDGFD, FGF13, PDGFC, CDK6, MITF
KIM_ALL_DISORDERS_OLIGODENDROCYTE_NUMBER_CORR_DN	0.15538	0.52177	32	CSRNP3, SPIN1
REACTOME_INFLAMMASOMES	0.1555	0.52177	16
KYNG_NORMAL_AGING_UP	0.15551	0.52177	16	C15orf41, ITGA2
REACTOME_PECAM1_INTERACTIONS	0.15617	0.52339	9	FYN
HU_GENOTOXIC_DAMAGE_24HR	0.15626	0.52339	32
REACTOME_TRAF3_DEPENDENT_IRF_ACTIVATION_PATHWAY	0.15635	0.52339	14	DDX58, IFIH1, RNF135
REACTOME_SYNTHESIS_SECRETION_AND_DEACYLATION_OF_GHRELIN	0.15644	0.52339	15	PLA2G7
JOHANSSON_BRAIN_CANCER_EARLY_VS_LATE_DN	0.15731	0.52595	45	CSDC2, CLU, PLA2G7, CLSTN1
VALK_AML_CLUSTER_11	0.15788	0.52745	36	FYN, LPAR6
LANDIS_ERBB2_BREAST_TUMORS_65_DN	0.15855	0.52931	36	TMEM43, SRPX, MARCKS
BERENJENO_ROCK_SIGNALING_NOT_VIA_RHOA_DN	0.15879	0.52975	45	COL4A1, EXT1, QKI, TPM1, COL4A2, CSF1
ADDYA_ERYTHROID_DIFFERENTIATION_BY_HEMIN	0.15918	0.53047	72	MEF2C, ITGB5, DNAJB4, IER5, JUN, DDIT4, ATF3
KESHELAVA_MULTIPLE_DRUG_RESISTANCE	0.15923	0.53047	79	HSPB1, FN1, HIST2H2AA3, CYTH1, PCTP
JEPSEN_SMRT_TARGETS	0.15965	0.5312	33	ZBTB5
CASTELLANO_HRAS_AND_NRAS_TARGETS_DN	0.15968	0.5312	8
REACTOME_EFFECTS_OF_PIP2_HYDROLYSIS	0.16024	0.5327	22	RASGRP1, PRKCE
ZHOU_PANCREATIC_EXOCRINE_PROGENITOR	0.16045	0.53294	11	SOX9, NR5A2
HECKER_IFNB1_TARGETS	0.16061	0.53294	93	PROS1, JUP, EGR2, MYL9, HES4, DDX58, CLU, MMP9, GBP1
REACTOME_ACETYLCHOLINE_NEUROTRANSMITTER_RELEASE_CYCLE	0.16074	0.53294	10	SYT1
REACTOME_GABA_B_RECEPTOR_ACTIVATION	0.16081	0.53294	38	ADCY7, GNG4, KCNJ4
KAYO_AGING_MUSCLE_UP	0.16101	0.53294	238	CSF1, LTBP2, AOX1, INPP5A, PRKAR2B, PROC, TFAP2A, RELN, CHIC1, INHBA, ZFP36L1, SGCB, USF1, CALCR, SERPINE1
BYSTRYKH_HEMATOPOIESIS_STEM_CELL_QTL_TRANS	0.16107	0.53294	865	HOXA1, PCSK5, HIST2H3C, HTR1B, HIAT1, KIAA0319L, IL6ST, ZFP36L1, TGFB3, ANKRD46, ALK, GIPC1, TMEM129, WIPF1, RTKN, NDST2, PTGFRN, NR5A2, TM2D2, PROC, HIST1H2BD, DVL2, PLXND1, CDH6, CYB5R1, INPP5A, RAP2B, NDFIP2, PEX5, COL4A1, VEGFC, PAFAH1B2, IL18BP, CSNK1E, LIMK1, SLC38A2, MYO5A, BTG1, SLC16A7, COL12A1, ADIPOR1, ST6GAL1, THBD, DAD1, TCF4, GPSM1, TWSG1, TFAP2A, TUBA1A, EDN1, DNAJB2, INHA
HOFFMAN_CLOCK_TARGETS_UP	0.16111	0.53294	11	JUN
REACTOME_INWARDLY_RECTIFYING_K_CHANNELS	0.16178	0.5344	31	GNG4, KCNJ4
SCHAEFFER_PROSTATE_DEVELOPMENT_AND_CANCER_BOX1_DN	0.16181	0.5344	10	CLDND1
PID_INTEGRIN_CS_PATHWAY	0.16189	0.5344	26	ITGB5, ITGB8, ITGA4, ITGA2
REACTOME_FGFR_LIGAND_BINDING_AND_ACTIVATION	0.16232	0.53546	22
MISHRA_CARCINOMA_ASSOCIATED_FIBROBLAST_UP	0.16267	0.53621	24	MMP9, KRT17, PLAU, TMEM156, GEM, CTHRC1
HOLLEMAN_DAUNORUBICIN_B_ALL_UP	0.16289	0.53644	10	THBD
KYNG_RESPONSE_TO_H2O2_VIA_ERCC6_DN	0.16297	0.53644	45	GBP1, DNAJB1, SIAH2, CDC34
LAIHO_COLORECTAL_CANCER_SERRATED_DN	0.16366	0.53764	76	ZFP36L1, CCNJ, PEX5, GFOD1
VANTVEER_BREAST_CANCER_BRCA1_DN	0.16373	0.53764	42
KORKOLA_YOLK_SAC_TUMOR	0.16382	0.53764	58	HMGA2, CDH2, B4GALT4, SRGN, FLRT3
SCHLESINGER_H3K27ME3_IN_NORMAL_AND_METHYLATED_IN_CANCER	0.16386	0.53764	27	TRHDE
IKEDA_MIR1_TARGETS_UP	0.1639	0.53764	53	BDNF, FNDC3A, E2F5, EDN1, PRKACB
NATSUME_RESPONSE_TO_INTERFERON_BETA_DN	0.16436	0.53877	52	TMSB10, LGALS1, MMP2, RPLP1
PID_RHODOPSIN_PATHWAY	0.16456	0.53905	24	RPE65
ALONSO_METASTASIS_UP	0.16471	0.53917	191	HSPB1, HIST1H3D, UBL5, TUBB3, FAM114A1, TUBA1A, LAPTM4A, CDH2, MMP2, SLC38A9, VCAN, DAD1
REACTOME_IL_6_SIGNALING	0.16485	0.53922	10	IL6, IL6ST
REACTOME_G_ALPHA1213_SIGNALLING_EVENTS	0.16498	0.53927	73	NET1, ADRA1B, TIAM2, GNG4, RHOB, SOS2, TRIO
BIOCARTA_NFKB_PATHWAY	0.16568	0.54118	22	IL1R1
REACTOME_ACETYLCHOLINE_BINDING_AND_DOWNSTREAM_EVENTS	0.16611	0.54123	15
NIKOLSKY_BREAST_CANCER_15Q26_AMPLICON	0.16617	0.54123	21
MIKKELSEN_MEF_HCP_WITH_H3K27ME3	0.16629	0.54123	574	OXTR, MGAT5B, ALK, TMEM59L, C9orf172, SLCO4C1, GYLTL1B, RELN, ACHE, RUNDC3A, CHGB, HCN1, BAI3, STMN3, ALOX12B, CALCR, CNNM1, MAPK8IP2, SLC45A1, GOLGA7B, OLFML2A, KCNA7, MMP9, PCNXL2, DSC2, CDK5R2
KEGG_RENAL_CELL_CARCINOMA	0.16636	0.54123	70	JUN, SOS2, SLC2A1, FLCN, TGFB1, VEGFC, TGFB3
REACTOME_OXYGEN_DEPENDENT_PROLINE_HYDROXYLATION_OF_HYPOXIA_INDUCIBLE_FACTOR_ALPHA	0.16638	0.54123	16	UBA52
WIERENGA_STAT5A_TARGETS_GROUP1	0.16638	0.54123	128	PCSK9, TGFBR1, DDIT4, A4GALT, CTXN1, ADM, ITGA2, C1orf51
REACTOME_TRANSFERRIN_ENDOCYTOSIS_AND_RECYCLING	0.16658	0.5415	25	ATP6V0E1
NAKAYAMA_SOFT_TISSUE_TUMORS_PCA1_UP	0.16673	0.54161	73	SERPINE1, NCF4, IFI30, WISP2, HLA-DQB1, THBS1
SCHLINGEMANN_SKIN_CARCINOGENESIS_TPA_DN	0.16698	0.5419	27
REACTOME_SYNTHESIS_SECRETION_AND_INACTIVATION_OF_GIP	0.16719	0.5419	13	DPP4
PILON_KLF1_TARGETS_UP	0.16728	0.5419	491	COL4A1, CGN, TUFT1, CDH2, C9orf3, TRIO, SERPINC1, BPGM, CXADR, PLAGL1, DNAJB2, SNCA, DNAJB4, CLU, COL11A1, ASAP1, MYL9, FN1, DLC1, SERPINH1, HARS2, CALD1, WDR91, NID2, GPC6, DUSP8, RBMS1, PRKAR2B, TEAD1, PLG, FAM114A1, TMEM59L, TMEM150A, PTPRB, OSBPL1A, PKD2, ITGA4, COL14A1, LHFP
PIEPOLI_LGI1_TARGETS_UP	0.16728	0.5419	14	FGF13, BCL2L11, EPHA5
REACTOME_TRANSPORT_OF_GLUCOSE_AND_OTHER_SUGARS_BILE_SALTS_AND_ORGANIC_ACIDS_METAL_IONS_AND_AMINE_COMPOUNDS	0.16805	0.54369	89	SLC13A5, SLC6A15, SLC2A1, SLC2A3, SLC22A4, SLC16A7
KORKOLA_EMBRYONIC_CARCINOMA_VS_SEMINOMA_UP	0.16807	0.54369	21	VCAN
SASSON_RESPONSE_TO_FORSKOLIN_UP	0.16821	0.54379	90	DUSP3, MSMO1, RHOB, PPP2R5B, DUSP1
BIOCARTA_RELA_PATHWAY	0.16867	0.54491	16
BROWNE_HCMV_INFECTION_6HR_DN	0.16897	0.5455	156	ARL4C, PRKAR2B, TSC22D2, HMGA2, THBD, NR3C1, TLE4, ADCY7, SLC22A4
TIEN_INTESTINE_PROBIOTICS_24HR_DN	0.16916	0.54574	212	TTC17, BTG1, DNAJC10, ATF3, TFG, FNDC3A, NFIL3, RPL39, DDIT4, TMEM39A
FIGUEROA_AML_METHYLATION_CLUSTER_7_DN	0.16946	0.5462	5	MARVELD1
NUNODA_RESPONSE_TO_DASATINIB_IMATINIB_DN	0.16954	0.5462	13	STAT5B
REACTOME_CELL_SURFACE_INTERACTIONS_AT_THE_VASCULAR_WALL	0.16972	0.5464	83	CXADR, FN1, FYN, F11R, PROC, PROS1, THBD, SLC7A6, CD47
RASHI_NFKB1_TARGETS	0.16994	0.54675	19	DUSP16, CXCL1, BIRC3, CSF1
REACTOME_PHOSPHOLIPASE_C_MEDIATED_CASCADE	0.17021	0.54722	53	ADCY7, PRKACB, PRKAR2B, PRKCE, CAMK4
FUKUSHIMA_TNFSF11_TARGETS	0.17105	0.5489	16	CALCR, NOTCH2
PHONG_TNF_TARGETS_DN	0.17117	0.5489	8	SNCA
CASORELLI_APL_SECONDARY_VS_DE_NOVO_DN	0.17122	0.5489	9
MCCLUNG_COCAINE_REWARD_5D	0.17126	0.5489	79	MAPRE3, NPTN, CD47, JUP
GENTILE_UV_RESPONSE_CLUSTER_D8	0.17131	0.5489	39	HEG1, SLC7A6, MARCKS, PPID, FYN, JUN, RBMS1
KYNG_ENVIRONMENTAL_STRESS_RESPONSE_NOT_BY_UV_IN_OLD	0.17167	0.54945	24	SOX9, RHOB, GALNT2
REACTOME_CIRCADIAN_CLOCK	0.17172	0.54945	51	CSNK1E, NR3C1, MEF2C, NPAS2, SERPINE1, UBA52
KIM_WT1_TARGETS_8HR_DN	0.17194	0.5498	120	ZFP36L1, AMIGO2, CALD1, PTPN12, MID1, TUFT1, DACT1, SEMA3C, HIST2H2AA3
WHITE_NEUROBLASTOMA_WITH_1P36.3_DELETION	0.17217	0.55014	20
RICKMAN_HEAD_AND_NECK_CANCER_A	0.17231	0.55021	95	NRCAM, LIFR, CENPV, COL22A1, C8orf4
BIOCARTA_BIOPEPTIDES_PATHWAY	0.17261	0.55079	42	STAT5B, FYN
ULE_SPLICING_VIA_NOVA2	0.17302	0.55165	43	CLSTN1, LRP1B, EPHA5, MAPK8IP1, EFNA5, CADM1
RUTELLA_RESPONSE_TO_HGF_DN	0.17324	0.55165	229	NOTCH2, FYB, CSNK1E, DDIT4, VCAN, FYN, TRIT1, IER5, AMPD2, ITGA4, PID1, TLE4, ZDHHC18, NET1, CYTH1, ADAM19, SLC2A3, BTG1, MEF2C, ST6GAL1, PPM1F, NEDD9
STONER_ESOPHAGEAL_CARCINOGENESIS_UP	0.17327	0.55165	38	ATP6V0E1, LRRTM3, PCSK9, ADAMTS6, AP3S1
ZHAN_MULTIPLE_MYELOMA_MF_DN	0.17334	0.55165	36	AMIGO2, ENAH, RAPGEF2, CHST11
REACTOME_NEF_MEDIATED_DOWNREGULATION_OF_MHC_CLASS_I_COMPLEX_CELL_SURFACE_EXPRESSION	0.17408	0.55329	9	PACS1
WESTON_VEGFA_TARGETS	0.17411	0.55329	105	GEM, MMP2, IGFBP3, CFHR1, MEST, NID2, IL32, VIM, VCAN, OXTR, BDNF, RHOB, BMP6, CXCL1, COL5A1
REACTOME_SIGNALING_BY_ERBB4	0.17421	0.55329	87	STAT5B, ADAM17, UBA52
HORTON_SREBF_TARGETS	0.17514	0.55584	24	STARD4, PCSK9
YAO_TEMPORAL_RESPONSE_TO_PROGESTERONE_CLUSTER_0	0.17535	0.55602	71	SMPDL3A, AOX1, GEM, LIFR, PLA2G7, IGFBP3, PROS1, RIN2, ST6GAL1
JI_CARCINOGENESIS_BY_KRAS_AND_STK11_UP	0.17553	0.55602	12	TFAP2A
REACTOME_ACTIVATED_AMPK_STIMULATES_FATTY_ACID_OXIDATION_IN_MUSCLE	0.17561	0.55602	18	PRKAG2, PRKAB2
NIKOLSKY_BREAST_CANCER_8Q12_Q22_AMPLICON	0.17567	0.55602	126	LAPTM4B, CTHRC1, SNX16, PDP1, PLEKHF2, GDF6, ANKRD46, EYA1, NSMAF, GEM
KAYO_CALORIE_RESTRICTION_MUSCLE_UP	0.17588	0.55631	94	PLAU, LIMK1, FN1, MTMR11, CKAP4, TUBA1A, ITGB8
MARTINEZ_TP53_TARGETS_UP	0.17629	0.55699	579	C8orf4, PTPN14, THBS1, NR3C1, TMEM45A, GPSM1, TMEM234, MORC3, ABCC5, GBP1, TNFRSF19, RBMS1, PEA15, EPHA5, DUSP1, PDGFC, ATF3, LAPTM4A, IL6ST, PRKCE, PRKACB, LGALS1, STARD4, COL4A5, DRAM1, TGFBI, PTPRG, TWSG1, SRGN, QPCT, ITGA4, CENPV, PTGS2, IL36RN, CYR61, HMGA2, PITX2, SPIN1, DNAJB1, USF1, ALOX5AP, NDST2, C5orf15, NSMAF, CAMK4
REACTOME_NUCLEOTIDE_BINDING_DOMAIN_LEUCINE_RICH_REPEAT_CONTAINING_RECEPTOR_NLR_SIGNALING_PATHWAYS	0.17633	0.55699	45	BIRC3, CARD9
ST_INTEGRIN_SIGNALING_PATHWAY	0.17672	0.55769	82	ITGA4, ILK, MRAS, FYN, ITGA2, MAPK8IP2, SOS2, MAPK8IP1, ASAP1, MAP2K4
ZHU_CMV_24_HR_UP	0.17679	0.55769	93	LATS2, MLLT11, GBP1, PFKP, SRF, PDP1, SYNGR2
REACTOME_MEIOTIC_RECOMBINATION	0.17705	0.55813	82	HIST2H3C, HIST1H2BD, HIST2H3A, HIST2H4B, HIST2H3D, HIST2H2AA3, HIST1H2BC, HIST2H2BE, HIST1H3D, HIST1H3H, HIST1H4H, HIST1H2BK
REACTOME_REGULATORY_RNA_PATHWAYS	0.17726	0.5584	21	TNRC6A, TARBP2
REACTOME_HS_GAG_DEGRADATION	0.17737	0.5584	20	GPC6, IDS, SGSH
HUNSBERGER_EXERCISE_REGULATED_GENES	0.17835	0.56111	31	EGR2, VGF, CADM1, UBE2B
DACOSTA_LOW_DOSE_UV_RESPONSE_VIA_ERCC3_XPCS_DN	0.17851	0.56125	8	SERPINE1
BERENJENO_TRANSFORMED_BY_RHOA_FOREVER_UP	0.17903	0.56251	19	DHRS7
TONKS_TARGETS_OF_RUNX1_RUNX1T1_FUSION_GRANULOCYTE_DN	0.17931	0.56299	16	ALOX5AP
TESAR_ALK_TARGETS_EPISC_3D_UP	0.17971	0.56355	7	TUBB3
STAMBOLSKY_TARGETS_OF_MUTATED_TP53_DN	0.17984	0.56355	46	HLA-B, KRT17, TGFBR1, DDX58
ZHENG_BOUND_BY_FOXP3	0.17985	0.56355	475	STAT5B, ENOX1, ABTB2, IFNGR1, MAMDC2, EXT1, IL6ST, ADAM19, NSMAF, COL11A1, SPP1, P4HA1, ADAMTS6, DAD1, JARID2, FYB, TOX, MKL1, NR5A2, RRAS2, DENND5A, TLR6, LATS2, IFT57, PRKAR2B, UBAC2, CAMK4, CPE, CYTH1, ST6GAL1, SNCA, HERPUD2, FYN, WIPF1, USP6NL
LOPEZ_MESOTHELIOMA_SURVIVAL_DN	0.18069	0.56581	11	VCAN, ENAH, COL5A1, TUBB3
CAMPS_COLON_CANCER_COPY_NUMBER_DN	0.18087	0.566	70	HLA-B, HIST2H2BE, CFHR1, HIST2H2AA3
ZHAN_MULTIPLE_MYELOMA_CD1_UP	0.18126	0.56605	44	KLHL4, FYN, MFAP4, NID2, GPR63
KEGG_APOPTOSIS	0.18139	0.56605	85	PRKAR2B, BIRC3, NGF, TNFRSF10B, IL1R1, PRKACB
BIOCARTA_RAB_PATHWAY	0.18142	0.56605	12
HESS_TARGETS_OF_HOXA9_AND_MEIS1_DN	0.18143	0.56605	75	DUSP1, MMP9, EGR2, ZFP36L1, VCAN, MITF, MYADM, TGFBI
XU_HGF_SIGNALING_NOT_VIA_AKT1_6HR	0.18149	0.56605	26	JUN, TNFRSF10B, PLAU, IL6ST
REACTOME_AMINE_LIGAND_BINDING_RECEPTORS	0.18161	0.56605	37	ADRA1B, HTR1B, HTR1E, HTR1F, HTR7
BOUDOUKHA_BOUND_BY_IGF2BP2	0.18196	0.56675	105	PEA15, HIST1H2BC, CSF1, PTPN12
UROSEVIC_RESPONSE_TO_IMIQUIMOD	0.18272	0.56876	23	IL6, IFI30
GAUSSMANN_MLL_AF4_FUSION_TARGETS_G_DN	0.18313	0.56967	33	CST6, VCAN, RAB39B
KEGG_B_CELL_RECEPTOR_SIGNALING_PATHWAY	0.18396	0.57185	74	JUN, SOS2
ZHAN_MULTIPLE_MYELOMA_LB_UP	0.18428	0.57249	40	RASGRP1, EDN1, KIAA0895
HENDRICKS_SMARCA4_TARGETS_UP	0.18451	0.5727	54	FOSL2, PDP1, IFI30, JUN, ARL4C, TPM1, LGALS1
KEGG_CALCIUM_SIGNALING_PATHWAY	0.18459	0.5727	176	OXTR, CAMK4, PRKACB, TRPC1, ADCY7, PPID, HTR7, ADRA1B
KANNAN_TP53_TARGETS_DN	0.18472	0.5727	21	BIRC3, CXADR, FOSL2
PID_TRKR_PATHWAY	0.18517	0.57373	62	NTF4, BDNF, NGF, GIPC1
REACTOME_ACTIVATED_TLR4_SIGNALLING	0.1857	0.57499	91	TLR6, DUSP3, JUN, MEF2C, MAP2K4, UBA52, MAPKAPK2
MIKKELSEN_DEDIFFERENTIATED_STATE_DN	0.18622	0.57623	7	TGFB1, EGR2
GHO_ATF5_TARGETS_DN	0.18686	0.5778	16	DUSP1, ITGA2, SLC2A1
KEGG_GLYCEROPHOSPHOLIPID_METABOLISM	0.18712	0.57823	76	ACHE, AGPAT4, LPCAT2
REACTOME_THE_ACTIVATION_OF_ARYLSULFATASES	0.1873	0.57842	12	ARSB, ARSJ
WENG_POR_TARGETS_GLOBAL_DN	0.18762	0.57903	23	RAB30
HOFFMANN_IMMATURE_TO_MATURE_B_LYMPHOCYTE_UP	0.18824	0.58055	42	PACS1, ZFPM2, CSF1, ARL2
ST_GA13_PATHWAY	0.18856	0.58115	37	MAP2K4, SRF
REACTOME_BOTULINUM_NEUROTOXICITY	0.18929	0.58303	18	SYT1
CROMER_METASTASIS_UP	0.18944	0.58308	76	COL4A1, PPT1, PPID, TSC22D3, SERINC1, C5orf15, SLC2A3
SCHMIDT_POR_TARGETS_IN_LIMB_BUD_UP	0.18956	0.58308	25	STARD4, MSMO1
REACTOME_P38MAPK_EVENTS	0.18968	0.58308	13	MAPKAPK2
KIM_PTEN_TARGETS_DN	0.19116	0.58662	5
ZHAN_MULTIPLE_MYELOMA_LB_DN	0.19126	0.58662	37	WIPF1, TACC1
ICHIBA_GRAFT_VERSUS_HOST_DISEASE_D7_DN	0.19143	0.58662	38	LIFR, RELN
YAGI_AML_SURVIVAL	0.19143	0.58662	121	CALCR, CDK6, RAB32, DENND5A, PHACTR4, ADAM17, LYST, INPP5A, SLC22A4, HARS2, CRYZ, CA11
FUNG_IL2_TARGETS_WITH_STAT5_BINDING_SITES_T1	0.19147	0.58662	9	ZBED2
JAZAERI_BREAST_CANCER_BRCA1_VS_BRCA2_DN	0.19159	0.58662	42	CSNK1E, BMP6
KORKOLA_CHORIOCARCINOMA_UP	0.1919	0.58662	6	SLC2A3
URS_ADIPOCYTE_DIFFERENTIATION_UP	0.19196	0.58662	74	STAT5B
BILANGES_SERUM_SENSITIVE_GENES	0.19196	0.58662	88	CRYZ, JUN, AKAP12, LPAR6
LEE_METASTASIS_AND_ALTERNATIVE_SPLICING_DN	0.19233	0.58739	44	SPP1, PCDHGA12, ERCC6
FULCHER_INFLAMMATORY_RESPONSE_LECTIN_VS_LPS_UP	0.19335	0.5897	544	INHBA, CSF1, TGFBR1, PEA15, GPR157, THBD, TCF4, JAGN1, CARD9, AGTRAP, ZNF697, CD276, FN1, LIMK1, ASAP1, CALD1, CNPY2, GFOD1, TMEM206, CXCL1, IL6, CD109, RHBDD2, SMAD7, MYO5A, JUN, PDGFC, MPZL1, C7orf73, NDFIP2, CLN8, MB21D2, LONRF1, YIF1A, CDV3, PLAU, ADAM19, PMAIP1, BIRC3, SEMA7A, DAD1, RCN2, NET1, SPP1, RUNX1, TMEM132A, SLC22A4, EDN1, FNDC3A, RASGRP1
REACTOME_PROSTANOID_LIGAND_RECEPTORS	0.19344	0.5897	8
MCCOLLUM_GELDANAMYCIN_RESISTANCE_DN	0.19347	0.5897	7	HMGA2
WIERENGA_STAT5A_TARGETS_DN	0.19397	0.59084	201	C3orf52, BAMBI, PROS1, ILK, ITGB5, LOXL3, CD47, SLC9A9, MSRB3, GFOD1, BIN1, PPM1F, LGALSL, MTMR11, PLXDC2
BOSCO_INTERFERON_INDUCED_ANTIVIRAL_MODULE	0.19455	0.59224	74	RIN2, IFIH1, PRAF2, ITGA4, PTPN2
VERRECCHIA_RESPONSE_TO_TGFB1_C3	0.19511	0.59355	14	ITGB5
SEITZ_NEOPLASTIC_TRANSFORMATION_BY_8P_DELETION_UP	0.19538	0.59366	72	PRR16, IFIH1, GBP1, CLU, TMEM50A, DDX58
REACTOME_ANTIGEN_ACTIVATES_B_CELL_RECEPTOR_LEADING_TO_GENERATION_OF_SECOND_MESSENGERS	0.1954	0.59366	29	FYN
SHETH_LIVER_CANCER_VS_TXNIP_LOSS_PAM1	0.19566	0.59404	224	MYADM, NKAIN4, ARL2BP, IFNGR1, COL4A5, SLC2A3, C3orf52, NEDD9, CLDN1, PLAU, IER5, GPC6, MAPK8IP1, F11R, LIMK1, TCF4, SNCA, DDIT4
JIANG_HYPOXIA_CANCER	0.19578	0.59404	78	AGTRAP, TRAPPC1, FN1, PPT1
BIOCARTA_IL12_PATHWAY	0.1963	0.59524	21	JUN
SUH_COEXPRESSED_WITH_ID1_AND_ID2_UP	0.19692	0.59669	18	DNAJB1, PLAU
SANA_TNF_SIGNALING_DN	0.19703	0.59669	88	DNAJB4, PEA15, PCTP, PRKACB, HTR1B, FAM198B, CLU
MAINA_VHL_TARGETS_DN	0.1976	0.59768	18	GNG4
MASSARWEH_TAMOXIFEN_RESISTANCE_UP	0.19761	0.59768	542	MARK1, OLFML2A, TMEM39A, IFT57, DRAM1, CDK6, ANXA3, MFAP3L, GALNT10, HIST1H2BC, NUAK1, CSNK1E, PTGFRN, FAM198B, SHANK2, OLFML2B, RBMS1, QKI, CTSO, CDC37L1, LGALSL, NET1, TWSG1, ABCC5, TACC1, ZNF827, MUM1L1, PCTP, CENPV, KRT80, EDN1, KAL1, NDST1, FAM114A1, PTPN14, TMEM87B, ENAH, TMEM50A, INPP5A, MPZL3, IL1R1, CNIH4, OXCT1, BAMBI, PDGFC, FGF13, PITX2, CGN, LATS2, DNM3, WLS, RIN2, RAPGEF2, GPR157, Z…
SANSOM_WNT_PATHWAY_REQUIRE_MYC	0.19777	0.59776	58	EDN1, SEMA3C, PTGS2, TNFRSF19
LEE_EARLY_T_LYMPHOCYTE_DN	0.19802	0.59814	53	AMIGO2, HLA-B, NLRC5, PRMT2, SLC2A3
WONG_IFNA2_RESISTANCE_UP	0.19821	0.59831	16	BIRC3, IDS
REACTOME_IONOTROPIC_ACTIVITY_OF_KAINATE_RECEPTORS	0.19858	0.59877	11
MCCLUNG_DELTA_FOSB_TARGETS_8WK	0.19869	0.59877	47	NDST1, IDS, CDH2
LE_SKI_TARGETS_UP	0.19887	0.59877	17	ADAMTS6, HMGA2, ADAMTS1, HSPB8
IWANAGA_CARCINOGENESIS_BY_KRAS_PTEN_DN	0.19896	0.59877	333	SLC29A2, RCN1, CCNJL, MYO5A, HLA-DQB1, PKD2, UBE2B, TMEM87B, MMP2, CPNE8, KRT80, AKAP12, ATP10D, COL4A1, OXCT1, JUN, PPP1R14B, IRGQ, TPM1, ABTB2, PLXDC2, EARS2, LPHN2, PEA15, PPP2R5B, MARCKS, NDST3, RGMB, C9orf172, MAP4
RAFFEL_VEGFA_TARGETS_DN	0.19911	0.59877	5
BURTON_ADIPOGENESIS_2	0.19912	0.59877	72	COL4A1, HMGA2, TUBB3, SLC7A6, NF2, IL1R1, LIMK1, PRKCE
STARK_BRAIN_22Q11_DELETION	0.19936	0.59896	10	C9orf3
HOLLEMAN_VINCRISTINE_RESISTANCE_B_ALL_UP	0.19944	0.59896	38	RBMS1, LBH, SPATA2
REACTOME_METAL_ION_SLC_TRANSPORTERS	0.19973	0.59925	22
MOSERLE_IFNA_RESPONSE	0.19979	0.59925	31	DDX58, GBP1, IFIH1
REACTOME_PI3K_EVENTS_IN_ERBB4_SIGNALING	0.20004	0.59928	36
WENG_POR_TARGETS_GLOBAL_UP	0.20006	0.59928	20	MSMO1
PELLICCIOTTA_HDAC_IN_ANTIGEN_PRESENTATION_UP	0.20045	0.5997	61	TRAPPC1, GOPC
SUBTIL_PROGESTIN_TARGETS	0.20054	0.5997	36	ABCC5, IL6ST, TP53BP2, GM2A, DUSP1, JUN, ATF3, ITGA2, CYR61
PID_TRAIL_PATHWAY	0.20058	0.5997	28	MAP2K4, TNFRSF10B
REACTOME_AMINO_ACID_AND_OLIGOPEPTIDE_SLC_TRANSPORTERS	0.20079	0.59989	48	SLC38A2, SLC6A15, SLC7A6, SLC38A5
ONDER_CDH1_TARGETS_3_DN	0.2009	0.59989	58	CXCL1, PTGS2, DSC2, EDN1, SOX9, TMPRSS11E, EMR2, ARL4C
ST_P38_MAPK_PATHWAY	0.20155	0.60109	37	DUSP1, MAP2K4, HSPB1, SRF, MAPKAPK2, IL1R1
REACTOME_ACTIVATED_NOTCH1_TRANSMITS_SIGNAL_TO_THE_NUCLEUS	0.20156	0.60109	26	ADAM17, UBA52
BOYAULT_LIVER_CANCER_SUBCLASS_G2	0.20183	0.60151	27	RRAS2, CNPY2, MLLT11, AMIGO2
RAMASWAMY_METASTASIS_DN	0.2022	0.602	60	RUNX1, RAB30, MAPRE3
BENPORATH_OCT4_TARGETS	0.20236	0.602	283	TNRC6A, PTPN2, BLCAP, GRID2, JARID2, HIST2H2BE, COL12A1, KLHL4, ABTB2, BAMBI, AMIGO2, ZFP36L1, MCC, MMP2, SSBP2, IER5L, JUP, TCF4
WALLACE_PROSTATE_CANCER_UP	0.20248	0.602	20
REACTOME_SIGNALING_BY_ROBO_RECEPTOR	0.2025	0.602	29	ENAH, SRGAP1, ROBO1, SOS2
REACTOME_GAMMA_CARBOXYLATION_TRANSPORT_AND_AMINO_TERMINAL_CLEAVAGE_OF_PROTEINS	0.20265	0.60206	10	PROC, PROS1
HOEGERKORP_CD44_TARGETS_TEMPORAL_UP	0.20316	0.60318	11
LEE_LIVER_CANCER_ACOX1_DN	0.2035	0.60366	65	TNFRSF10B, DPP4
HASLINGER_B_CLL_WITH_17P13_DELETION	0.20358	0.60366	20	RRAS2, MAPRE3
ONGUSAHA_BRCA1_TARGETS_DN	0.20411	0.60486	14	VAMP3, MAPKAPK2
REACTOME_GLUTAMATE_NEUROTRANSMITTER_RELEASE_CYCLE	0.20431	0.60506	15	SLC38A2, SYT1
BIOCARTA_SARS_PATHWAY	0.20475	0.60527	10	FBL
BLALOCK_ALZHEIMERS_DISEASE_INCIPIENT_DN	0.2049	0.60527	164	RGS20, MAP2K4, B4GALNT1, ALOX5AP, ROBO1, AP3S1, COL4A1
GARGALOVIC_RESPONSE_TO_OXIDIZED_PHOSPHOLIPIDS_BLUE_DN	0.20517	0.60527	57	SNN, ZNF462
PID_SHP2_PATHWAY	0.20519	0.60527	58	NTF4, IFNGR1, BDNF, IL6ST, IL6, NGF
WANG_THOC1_TARGETS_DN	0.20522	0.60527	19	SOX9, CLU, PPT1
WALLACE_PROSTATE_CANCER_DN	0.20525	0.60527	6	AKAP12
MATZUK_EARLY_ANTRAL_FOLLICLE	0.20534	0.60527	13	THBS1
DARWICHE_PAPILLOMA_RISK_LOW_UP	0.20541	0.60527	156	KLK6, RPL39, EXT2, ENAH, TUBA8, LIF, CHST11, CAMK4, TMEM66
ZHAN_MULTIPLE_MYELOMA_UP	0.206	0.60663	63	CDC34, ATF3, HIST2H2BE, CTSO, CD47
ZIRN_TRETINOIN_RESPONSE_DN	0.20669	0.60811	6	ABI3BP
[truncated: 3,099 more rows]
